# Supplementary material for: SMRT sequencing of the full-length transcriptome of Gekko gecko
Source: PLoS One. 2022 Feb 25;17(2):e0264499. doi: 10.1371/journal.pone.0264499 (PMC8880673; doi:10.1371/journal.pone.0264499)
Supplement: S1 Table — (XLS) [file pone.0264499.s001.xls]

#GeneID	COG_class	COG_class_annotation	GO_annotation	KEGG_annotation	KEGG_pathway_annotation	KOG_class	KOG_class_annotation	Pfam_annotation	Swissprot_annotation	eggNOG_class	eggNOG_class_annotation	nr_annotation
Gekko_transcript_21396	--	--	--	K06246|0|acs:100557765|K06246 laminin, gamma 2 | (RefSeq) lamc2; laminin subunit gamma 2	Focal adhesion (ko04510);ECM-receptor interaction (ko04512)	[W]	Extracellular structures	Laminin EGF domain;; Laminin B (Domain IV)	Laminin subunit gamma-1 (Precursor) GN=lamc1 OS=Xenopus tropicalis (Western clawed frog) PE=2 SV=1	Z	Cytoskeleton	laminin subunit gamma-2 [Pogona vitticeps]
Gekko_transcript_84985	--	--	Cellular Component: spindle pole (GO:0000922);; Cellular Component: centriole (GO:0005814);; Cellular Component: ciliary basal body (GO:0036064);;	K16801|2.16325e-103|gja:107113973|K16801 centrosomal protein CEP19 | (RefSeq) CEP19; centrosomal protein 19	--	--	--	CEP19-like protein	Centrosomal protein of 19 kDa GN=cep19 OS=Xenopus tropicalis (Western clawed frog) PE=2 SV=1	S	Function unknown	PREDICTED: centrosomal protein of 19 kDa [Gekko japonicus]
Gekko_transcript_119160	--	--	--	--	--	--	--	--	--	S	Function unknown	PREDICTED: interleukin-1 receptor accessory protein isoform X1 [Anolis carolinensis]
Gekko_transcript_159365	--	--	Molecular Function: lamin binding (GO:0005521);; Cellular Component: nuclear envelope (GO:0005635);; Cellular Component: mitochondrial outer membrane (GO:0005741);; Cellular Component: endoplasmic reticulum (GO:0005783);; Cellular Component: integral component of membrane (GO:0016021);; Biological Process: positive regulation of macroautophagy (GO:0016239);; Biological Process: mitochondrial prot…	K15465|4.9467e-97|gja:107126267|K15465 BCL2/adenovirus E1B 19 kDa protein-interacting protein 3-like | (RefSeq) BNIP3L; BCL2 interacting protein 3 like	--	--	--	BNIP3	--	S	Function unknown	PREDICTED: BCL2/adenovirus E1B 19 kDa protein-interacting protein 3-like [Gekko japonicus]
Gekko_transcript_67365	[J]	Translation, ribosomal structure and biogenesis	Molecular Function: translation elongation factor activity (GO:0003746);; Molecular Function: GTPase activity (GO:0003924);; Molecular Function: GTP binding (GO:0005525);; Biological Process: translational elongation (GO:0006414);;	K03234|0|gja:107118241|K03234 elongation factor 2 | (RefSeq) EEF2; eukaryotic translation elongation factor 2	--	[J]	Translation, ribosomal structure and biogenesis	Elongation factor Tu GTP binding domain;; Elongation factor G, domain IV;; Elongation factor Tu domain 2;; Elongation Factor G, domain II;; 50S ribosome-binding GTPase;; Elongation factor G C-terminus	Elongation factor 2 GN=EEF2 OS=Gallus gallus (Chicken) PE=1 SV=3	J	Translation, ribosomal structure and biogenesis	PREDICTED: elongation factor 2 [Gekko japonicus]
Gekko_transcript_4635	--	--	Biological Process: cellular lipid metabolic process (GO:0044255);; Molecular Function: carboxylic ester hydrolase activity (GO:0052689);;	--	--	[S]	Function unknown	Putative serine esterase (DUF676);; Protein FAM135;; PGAP1-like protein	Protein FAM135B GN=fam135b OS=Xenopus laevis (African clawed frog) PE=2 SV=1	S	Function unknown	PREDICTED: LOW QUALITY PROTEIN: protein FAM135A [Gekko japonicus]
Gekko_transcript_186541	--	--	Molecular Function: RNA polymerase II core promoter proximal region sequence-specific DNA binding (GO:0000978);; Molecular Function: transcriptional activator activity, RNA polymerase II core promoter proximal region sequence-specific binding (GO:0001077);; Molecular Function: transcription coactivator activity (GO:0003713);; Cellular Component: nucleus (GO:0005634);; Biological Process: inflamma…	K09429|0|gja:107121707|K09429 E74-like factor 3 | (RefSeq) ELF3; E74 like ETS transcription factor 3	--	[K]	Transcription	Ets-domain;; Sterile alpha motif (SAM)/Pointed domain	ETS translocation variant 4 GN=etv4 OS=Danio rerio (Zebrafish) PE=1 SV=2	K	Transcription	PREDICTED: ETS-related transcription factor Elf-3 isoform X1 [Gekko japonicus]
Gekko_transcript_61117	--	--	Biological Process: establishment of mitotic spindle orientation (GO:0000132);; Biological Process: metanephros development (GO:0001656);; Biological Process: branching involved in ureteric bud morphogenesis (GO:0001658);; Biological Process: outflow tract morphogenesis (GO:0003151);; Molecular Function: RNA binding (GO:0003723);; Molecular Function: protein tyrosine phosphatase activity (GO:0004…	K15616|9.13695e-146|asn:102387135|K15616 eyes absent homolog 1 [EC:3.1.3.48] | (RefSeq) EYA1; EYA transcriptional coactivator and phosphatase 1	--	[R]	General function prediction only	--	Eyes absent homolog 1 (Fragment) GN=EYA1 OS=Gallus gallus (Chicken) PE=2 SV=1	S	Function unknown	hypothetical protein Y1Q_0003758 [Alligator mississippiensis]
Gekko_transcript_69268	--	--	--	--	--	[S]	Function unknown	Uncharacterised protein family (UPF0183)	--	S	Function unknown	PREDICTED: UPF0183 protein C16orf70 homolog [Anolis carolinensis]
Gekko_transcript_89331	[M]	Cell wall/membrane/envelope biogenesis	Molecular Function: ubiquitin-protein transferase activity (GO:0004842);; Cellular Component: endoplasmic reticulum membrane (GO:0005789);; Cellular Component: cytosol (GO:0005829);; Biological Process: protein ubiquitination (GO:0016567);; Cellular Component: Cul3-RING ubiquitin ligase complex (GO:0031463);; Cellular Component: neuron projection (GO:0043005);; Cellular Component: neuronal cell b…	K10451|0|aam:106494393|K10451 kelch-like protein 14 | (RefSeq) KLHL14; kelch like family member 14	--	[TR]	--	Kelch motif;; Kelch motif;; Galactose oxidase, central domain;; Kelch motif;; Galactose oxidase, central domain;; Kelch motif;; BTB And C-terminal Kelch	Kelch-like protein 14 GN=KLHL14 OS=Gallus gallus (Chicken) PE=2 SV=1	S	Function unknown	kelch-like protein 14 [Pogona vitticeps]
Gekko_transcript_6056	--	--	Biological Process: signal transduction (GO:0007165);;	--	--	[U]	Intracellular trafficking, secretion, and vesicular transport	Vacuolar sorting protein 9 (VPS9) domain;; Ras association (RalGDS/AF-6) domain;; SH2 domain	--	O	Posttranslational modification, protein turnover, chaperones	PREDICTED: ras and Rab interactor 2 [Gekko japonicus]
Gekko_transcript_57704	[R]	General function prediction only	Biological Process: neural tube closure (GO:0001843);; Cellular Component: cytoplasm (GO:0005737);; Cellular Component: plasma membrane (GO:0005886);; Biological Process: signal transduction downstream of smoothened (GO:0007227);; Biological Process: embryonic body morphogenesis (GO:0010172);; Biological Process: negative regulation of smoothened signaling pathway involved in ventral spinal cord …	K19656|0|gja:107122221|K19656 intraflagellar transport protein 122 | (RefSeq) IFT122; intraflagellar transport 122	--	[R]	General function prediction only	--	Intraflagellar transport protein 122 homolog GN=ift122 OS=Xenopus tropicalis (Western clawed frog) PE=2 SV=1	S	Function unknown	PREDICTED: intraflagellar transport protein 122 homolog [Gekko japonicus]
Gekko_transcript_73766	[R]	General function prediction only	--	K01431|4.44816e-124|gja:107115099|K01431 beta-ureidopropionase [EC:3.5.1.6] | (RefSeq) UPB1; beta-ureidopropionase 1	Pyrimidine metabolism (ko00240);beta-Alanine metabolism (ko00410);Pantothenate and CoA biosynthesis (ko00770);Drug metabolism - other enzymes (ko00983)	[E]	Amino acid transport and metabolism	Carbon-nitrogen hydrolase	--	S	Function unknown	PREDICTED: beta-ureidopropionase [Gekko japonicus]
Gekko_transcript_151520	--		Molecular Function: ubiquitin-protein transferase activity (GO:0004842);; Biological Process: protein ubiquitination (GO:0016567);;	--	--	--	--	U-box domain;; SAM domain (Sterile alpha motif);; SAM domain (Sterile alpha motif);; Sterile alpha motif (SAM)/Pointed domain	WD repeat, SAM and U-box domain-containing protein 1 GN=WDSUB1 OS=Gallus gallus (Chicken) PE=2 SV=2	S	Function unknown	PREDICTED: WD repeat, SAM and U-box domain-containing protein 1 [Gekko japonicus]
Gekko_transcript_108739	--	--	--	K10382|0|pss:102446072|K10382 dystonin | (RefSeq) DST; dystonin	--	[Z]	Cytoskeleton	Plectin repeat;; Calponin homology (CH) domain;; Spectrin repeat;; CAMSAP CH domain;; Calponin homology (CH) domain	Alpha-actinin-4 GN=ACTN4 OS=Gallus gallus (Chicken) PE=1 SV=1	Z	Cytoskeleton	PREDICTED: dystonin isoform X2 [Gekko japonicus]
Gekko_transcript_90631	[O]	Posttranslational modification, protein turnover, chaperones	Molecular Function: protein-L-isoaspartate (D-aspartate) O-methyltransferase activity (GO:0004719);; Cellular Component: cytoplasm (GO:0005737);; Biological Process: protein methylation (GO:0006479);;	--	--	[O]	Posttranslational modification, protein turnover, chaperones	Protein-L-isoaspartate(D-aspartate) O-methyltransferase (PCMT);; SOCS box	Protein-L-isoaspartate O-methyltransferase domain-containing protein 1 GN=PCMTD1 OS=Gallus gallus (Chicken) PE=2 SV=1	O	Posttranslational modification, protein turnover, chaperones	PREDICTED: protein-L-isoaspartate O-methyltransferase domain-containing protein 1 isoform X2 [Gekko japonicus]
Gekko_transcript_205211	--	--	Molecular Function: GTPase activator activity (GO:0005096);; Cellular Component: Golgi apparatus (GO:0005794);; Cellular Component: cytosol (GO:0005829);; Biological Process: intracellular protein transport (GO:0006886);; Molecular Function: Rab GTPase binding (GO:0017137);; Biological Process: regulation of vesicle fusion (GO:0031338);; Biological Process: retrograde transport, endosome to Golgi…	K20242|0|aam:106499783|K20242 ecotropic viral integration site 5 protein | (RefSeq) EVI5; ecotropic viral integration site 5	--	[R]	General function prediction only	Rab-GTPase-TBC domain	Rab GTPase-activating protein 1-like OS=Gallus gallus (Chicken) PE=2 SV=1	S	Function unknown	PREDICTED: ecotropic viral integration site 5 protein homolog isoform X7 [Apteryx australis mantelli]
Gekko_transcript_173736	--	--	--	--	--	[R]	General function prediction only	Zfx / Zfy transcription activation region;; Zinc finger, C2H2 type;; Zinc-finger double domain;; C2H2-type zinc finger;; C2H2-type zinc-finger domain;; Zinc-finger double-stranded RNA-binding;; zinc-ribbon family	Zinc finger protein 711 GN=znf711 OS=Danio rerio (Zebrafish) PE=1 SV=1	S	Function unknown	PREDICTED: zinc finger protein 711 isoform X2 [Gekko japonicus]
Gekko_transcript_155143	[P]	Inorganic ion transport and metabolism	Biological Process: response to reactive oxygen species (GO:0000302);; Biological Process: osteoblast differentiation (GO:0001649);; Molecular Function: aminoacylase activity (GO:0004046);; Molecular Function: catalase activity (GO:0004096);; Molecular Function: receptor binding (GO:0005102);; Cellular Component: mitochondrion (GO:0005739);; Cellular Component: peroxisomal membrane (GO:0005778);;…	K03781|0|gja:107110142|K03781 catalase [EC:1.11.1.6] | (RefSeq) CAT; catalase	Tryptophan metabolism (ko00380);Glyoxylate and dicarboxylate metabolism (ko00630);Carbon metabolism (ko01200);FoxO signaling pathway (ko04068);Peroxisome (ko04146)	[P]	Inorganic ion transport and metabolism	Catalase	Catalase GN=cat OS=Glandirana rugosa (Japanese wrinkled frog) PE=2 SV=3	P	Inorganic ion transport and metabolism	PREDICTED: catalase isoform X1 [Gekko japonicus]
Gekko_transcript_170340	--	--	Biological Process: immunological synapse formation (GO:0001771);; Molecular Function: guanyl-nucleotide exchange factor activity (GO:0005085);; Cellular Component: intracellular (GO:0005622);; Biological Process: small GTPase mediated signal transduction (GO:0007264);; Cellular Component: membrane (GO:0016020);; Cellular Component: cell leading edge (GO:0031252);; Biological Process: dendritic c…	--	--	[T]	Signal transduction mechanisms	Dock homology region 2;; Dock homology region 2	--	S	Function unknown	PREDICTED: dedicator of cytokinesis protein 8 [Gekko japonicus]
Gekko_transcript_54220	--	--	Biological Process: mitochondrial fission (GO:0000266);; Cellular Component: mitochondrion (GO:0005739);; Biological Process: aerobic respiration (GO:0009060);;	--	--	--	--	--	Mitochondrial fission regulator 1-like-A GN=mtfr1l-a OS=Xenopus laevis (African clawed frog) PE=2 SV=1	O	Posttranslational modification, protein turnover, chaperones	PREDICTED: mitochondrial fission regulator 1-like [Gekko japonicus]
Gekko_transcript_194065	[R]	General function prediction only	Molecular Function: endopeptidase inhibitor activity (GO:0004866);; Cellular Component: extracellular space (GO:0005615);; Biological Process: inflammatory response (GO:0006954);; Biological Process: complement activation, alternative pathway (GO:0006957);; Biological Process: complement activation, classical pathway (GO:0006958);; Biological Process: negative regulation of endopeptidase activity…	K03990|0|gja:107125723|K03990 complement component 3 | (RefSeq) A.superbus venom factor 1-like	Phagosome (ko04145);Herpes simplex infection (ko05168)	[O]	Posttranslational modification, protein turnover, chaperones	A-macroglobulin complement component;; Alpha-2-macroglobulin family;; Alpha-2-macroglobulin family N-terminal region;; Alpha-macro-globulin thiol-ester bond-forming region;; MG2 domain;; Anaphylotoxin-like domain;; A-macroglobulin receptor;; UNC-6/NTR/C345C module	AVF-1 beta chain (Precursor) OS=Austrelaps superbus (Lowland copperhead snake) PE=1 SV=1	S	Function unknown	PREDICTED: LOW QUALITY PROTEIN: A.superbus venom factor 1-like [Gekko japonicus]
Gekko_transcript_130306	--	--	--	--	--	[L]	Replication, recombination and repair	DDE superfamily endonuclease;; Plant transposon protein	Putative nuclease HARBI1 GN=harbi1 OS=Xenopus laevis (African clawed frog) PE=2 SV=1	S	Function unknown	PREDICTED: putative nuclease HARBI1 [Gekko japonicus]
Gekko_transcript_129337	--	--	--	K15210|3.99214e-119|gja:107122332|K15210 snRNA-activating protein complex subunit 3 | (RefSeq) SNAPC3; small nuclear RNA activating complex polypeptide 3	--	[K]	Transcription	snRNA-activating protein of 50kDa MW C terminal;; snRNA-activating protein of 50kDa MW C terminal	--	S	Function unknown	PREDICTED: snRNA-activating protein complex subunit 3 [Gekko japonicus]
Gekko_transcript_30741	[F]	Nucleotide transport and metabolism	Cellular Component: integral component of membrane (GO:0016021);; Molecular Function: hydrolase activity (GO:0016787);; Cellular Component: extracellular exosome (GO:0070062);;	K01511|0|gja:107123169|K01511 ectonucleoside triphosphate diphosphohydrolase 5/6 [EC:3.6.1.6] | (RefSeq) ENTPD5; ectonucleoside triphosphate diphosphohydrolase 5	Purine metabolism (ko00230);Pyrimidine metabolism (ko00240)	[F]	Nucleotide transport and metabolism	GDA1/CD39 (nucleoside phosphatase) family	Ectonucleoside triphosphate diphosphohydrolase 5 (Precursor) GN=ENTPD5 OS=Gallus gallus (Chicken) PE=3 SV=1	GO	Carbohydrate transport and metabolism;; Posttranslational modification, protein turnover, chaperones	PREDICTED: ectonucleoside triphosphate diphosphohydrolase 5 [Gekko japonicus]
Gekko_transcript_205125	--	--	Cellular Component: integral component of membrane (GO:0016021);;	--	--	--	--	Uncharacterised protein family UPF0542	Small integral membrane protein 15 GN=smim15 OS=Xenopus laevis (African clawed frog) PE=3 SV=1	S	Function unknown	PREDICTED: small integral membrane protein 15 [Gekko japonicus]
Gekko_transcript_92474	[C]	Energy production and conversion	Molecular Function: aconitate hydratase activity (GO:0003994);; Cellular Component: mitochondrion (GO:0005739);; Biological Process: tricarboxylic acid cycle (GO:0006099);; Molecular Function: metal ion binding (GO:0046872);; Molecular Function: 4 iron, 4 sulfur cluster binding (GO:0051539);;	K01681|0|gja:107117119|K01681 aconitate hydratase [EC:4.2.1.3] | (RefSeq) ACO2; aconitase 2	Citrate cycle (TCA cycle) (ko00020);Glyoxylate and dicarboxylate metabolism (ko00630);Carbon metabolism (ko01200);2-Oxocarboxylic acid metabolism (ko01210);Biosynthesis of amino acids (ko01230)	[CE]	--	Aconitase family (aconitate hydratase);; Aconitase C-terminal domain	Cytoplasmic aconitate hydratase GN=ACO1 OS=Gallus gallus (Chicken) PE=2 SV=1	C	Energy production and conversion	PREDICTED: aconitate hydratase, mitochondrial [Gekko japonicus]
Gekko_transcript_202791	[L]	Replication, recombination and repair	Biological Process: mRNA splicing, via spliceosome (GO:0000398);; Cellular Component: membrane (GO:0016020);; Molecular Function: RNA binding (GO:0044822);; Cellular Component: catalytic step 2 spliceosome (GO:0071013);;	K12874|0|gja:107109842|K12874 intron-binding protein aquarius | (RefSeq) AQR; aquarius intron-binding spliceosomal factor	Spliceosome (ko03040)	[L]	Replication, recombination and repair	Intron-binding protein aquarius N-terminus;; AAA domain;; AAA domain;; AAA domain;; Type III restriction enzyme, res subunit;; Intron-binding protein aquarius N-terminus	DNA replication ATP-dependent helicase DNA2 GN=dna2 OS=Xenopus laevis (African clawed frog) PE=1 SV=1	S	Function unknown	PREDICTED: LOW QUALITY PROTEIN: intron-binding protein aquarius [Gekko japonicus]
Gekko_transcript_166067	--	--	Molecular Function: dolichyl-phosphate-mannose-glycolipid alpha-mannosyltransferase activity (GO:0004584);; Cellular Component: endoplasmic reticulum membrane (GO:0005789);; Biological Process: GPI anchor biosynthetic process (GO:0006506);; Cellular Component: integral component of membrane (GO:0016021);; Cellular Component: mannosyltransferase complex (GO:0031501);; Biological Process: mannosyla…	K07542|6.83243e-55|gja:107108898|K07542 phosphatidylinositol glycan, class V [EC:2.4.1.-] | (RefSeq) PIGV; phosphatidylinositol glycan anchor biosynthesis class V	Glycosylphosphatidylinositol(GPI)-anchor biosynthesis (ko00563)	[R]	General function prediction only	Mannosyltransferase (PIG-V)	--	S	Function unknown	PREDICTED: GPI mannosyltransferase 2 [Gekko japonicus]
Gekko_transcript_135953	--	--	Biological Process: actin filament organization (GO:0007015);; Biological Process: cell adhesion (GO:0007155);; Biological Process: cell migration (GO:0016477);; Molecular Function: RNA binding (GO:0044822);;	--	--	[T]	Signal transduction mechanisms	SH3 domain;; Variant SH3 domain;; Variant SH3 domain;; Sorbin homologous domain	E3 ubiquitin-protein ligase SH3RF1 GN=sh3rf1 OS=Danio rerio (Zebrafish) PE=2 SV=2	S	Function unknown	PREDICTED: sorbin and SH3 domain-containing protein 2 isoform X35 [Anolis carolinensis]
Gekko_transcript_119583	--	--	Molecular Function: receptor binding (GO:0005102);; Molecular Function: structural molecule activity (GO:0005198);; Cellular Component: fibrinogen complex (GO:0005577);; Cellular Component: cell cortex (GO:0005938);; Biological Process: cell-matrix adhesion (GO:0007160);; Cellular Component: external side of plasma membrane (GO:0009897);; Molecular Function: protein binding, bridging (GO:0030674)…	K03904|0|gja:107109449|K03904 fibrinogen beta chain | (RefSeq) FGB; fibrinogen beta chain	--	[R]	General function prediction only	Fibrinogen beta and gamma chains, C-terminal globular domain;; Fibrinogen alpha/beta chain family	Fibrinogen beta chain (Precursor; Fragment) GN=FGB OS=Gallus gallus (Chicken) PE=1 SV=1	S	Function unknown	PREDICTED: fibrinogen beta chain isoform X1 [Gekko japonicus]
Gekko_transcript_62631	--	--	--	--	--	--	--	--	--	S	Function unknown	PREDICTED: SH3 and cysteine-rich domain-containing protein [Gekko japonicus]
Gekko_transcript_48219	[G]	Carbohydrate transport and metabolism	Molecular Function: glucose-6-phosphate dehydrogenase activity (GO:0004345);; Molecular Function: glucose binding (GO:0005536);; Cellular Component: centrosome (GO:0005813);; Cellular Component: cytosol (GO:0005829);; Biological Process: glucose metabolic process (GO:0006006);; Biological Process: cholesterol biosynthetic process (GO:0006695);; Biological Process: NADPH regeneration (GO:0006740);…	K00036|0|gja:107109925|K00036 glucose-6-phosphate 1-dehydrogenase [EC:1.1.1.49 1.1.1.363] | (RefSeq) G6PD; glucose-6-phosphate dehydrogenase	Pentose phosphate pathway (ko00030);Glutathione metabolism (ko00480);Carbon metabolism (ko01200)	[G]	Carbohydrate transport and metabolism	Glucose-6-phosphate dehydrogenase, C-terminal domain;; Glucose-6-phosphate dehydrogenase, NAD binding domain	Glucose-6-phosphate 1-dehydrogenase GN=g6pd OS=Takifugu rubripes (Japanese pufferfish) PE=3 SV=1	G	Carbohydrate transport and metabolism	PREDICTED: glucose-6-phosphate 1-dehydrogenase [Gekko japonicus]
Gekko_transcript_4812	--	--	--	--	--	[R]	General function prediction only	SCAN domain;; KRAB box;; FLYWCH zinc finger domain	--	S	Function unknown	PREDICTED: uncharacterized protein LOC107114223 [Gekko japonicus]
Gekko_transcript_193507	--	--	--	K04392|9.41167e-50|xla:734382|K04392 Ras-related C3 botulinum toxin substrate 1 | (RefSeq) rac1.L, Xrac, mig5, p21-rac1, rac, rac1, tc-25; ras-related C3 botulinum toxin substrate 1 (rho family, small GTP binding protein Rac1) L homeolog	MAPK signaling pathway (ko04010);Phagosome (ko04145);Wnt signaling pathway (ko04310);VEGF signaling pathway (ko04370);Focal adhesion (ko04510);Adherens junction (ko04520);Toll-like receptor signaling pathway (ko04620);Regulation of actin cytoskeleton (ko04810);AGE-RAGE signaling pathway in diabetic complications (ko04933);Salmonella infection (ko05132)	[R]	General function prediction only	Ras family;; Ras of Complex, Roc, domain of DAPkinase	Cell division control protein 42 homolog (Precursor) GN=CDC42 OS=Gallus gallus (Chicken) PE=2 SV=1	S	Function unknown	ras-related C3 botulinum toxin substrate 1-like [Astyanax mexicanus]
Gekko_transcript_127487	[R]	General function prediction only	--	K09228|0|gja:107124038|K09228 KRAB domain-containing zinc finger protein | (RefSeq) oocyte zinc finger protein XlCOF6-like	--	[R]	General function prediction only	Zinc-finger double domain;; Zinc finger, C2H2 type;; C2H2-type zinc finger;; SCAN domain;; Zinc-finger double-stranded RNA-binding;; C2H2-type zinc finger;; Zinc-finger of C2H2 type;; KRAB box	Oocyte zinc finger protein XlCOF6 (Fragment) OS=Xenopus laevis (African clawed frog) PE=3 SV=1	S	Function unknown	PREDICTED: oocyte zinc finger protein XlCOF6-like, partial [Gekko japonicus]
Gekko_transcript_200236	--	--	Cellular Component: nucleus (GO:0005634);; Cellular Component: cytoplasm (GO:0005737);; Molecular Function: ligase activity (GO:0016874);; Biological Process: protein ubiquitination involved in ubiquitin-dependent protein catabolic process (GO:0042787);; Biological Process: proteasome-mediated ubiquitin-dependent protein catabolic process (GO:0043161);; Biological Process: negative regulation of …	K05633|0|gja:107119005|K05633 atrophin-1 interacting protein 5 (WW domain containing E3 ubiquitin protein ligase 1) [EC:2.3.2.26] | (RefSeq) WWP1; WW domain containing E3 ubiquitin protein ligase 1	Ubiquitin mediated proteolysis (ko04120);Endocytosis (ko04144)	[O]	Posttranslational modification, protein turnover, chaperones	HECT-domain (ubiquitin-transferase);; WW domain;; C2 domain;; HECT-domain (ubiquitin-transferase)	E3 ubiquitin-protein ligase SMURF2 GN=smurf2 OS=Xenopus laevis (African clawed frog) PE=2 SV=1	O	Posttranslational modification, protein turnover, chaperones	PREDICTED: NEDD4-like E3 ubiquitin-protein ligase WWP1 isoform X2 [Gekko japonicus]
Gekko_transcript_78748	--	--	--	--	--	--	--	Interferon-induced transmembrane protein	--	--	--	PREDICTED: interferon-induced transmembrane protein 2-like [Gekko japonicus]
Gekko_transcript_73560	--	--	Molecular Function: catalytic activity (GO:0003824);; Molecular Function: ion binding (GO:0043167);; Molecular Function: organic cyclic compound binding (GO:0097159);; Molecular Function: heterocyclic compound binding (GO:1901363);;	--	--	--	--	--	--	S	Function unknown	hypothetical protein N308_11577, partial [Struthio camelus australis]
Gekko_transcript_206884	--	--	--	--	--	--	--	Putative DNA-binding domain	--	S	Function unknown	PREDICTED: schlafen family member 13-like [Gekko japonicus]
Gekko_transcript_34532	--	--	Cellular Component: membrane (GO:0016020);; Cellular Component: intracellular part (GO:0044424);; Molecular Function: metal ion binding (GO:0046872);; Biological Process: positive regulation of neurogenesis (GO:0050769);;	--	--	[R]	General function prediction only	Guanylate-binding protein, N-terminal domain;; zinc finger of C3HC4-type, RING;; Zinc finger, C3HC4 type (RING finger);; Ring finger domain	Atlastin-2 GN=atl2 OS=Xenopus laevis (African clawed frog) PE=2 SV=1	S	Function unknown	PREDICTED: RING finger protein 112 [Gekko japonicus]
Gekko_transcript_133842	--	--	Molecular Function: single-stranded DNA binding (GO:0003697);;	--	--	[LKR]	--	Single-stranded DNA binding protein, SSDP	Single-stranded DNA-binding protein 3 GN=SSBP3 OS=Gallus gallus (Chicken) PE=2 SV=3	L	Replication, recombination and repair	PREDICTED: single-stranded DNA-binding protein 2 isoform X2 [Thamnophis sirtalis]
Gekko_transcript_105132	[P]	Inorganic ion transport and metabolism	Molecular Function: calcium-transporting ATPase activity (GO:0005388);; Molecular Function: calcium ion binding (GO:0005509);; Molecular Function: ATP binding (GO:0005524);; Cellular Component: mitochondrion (GO:0005739);; Cellular Component: integral component of plasma membrane (GO:0005887);; Biological Process: apoptotic mitochondrial changes (GO:0008637);; Biological Process: positive regulat…	K05853|0|gja:107122681|K05853 Ca2+ transporting ATPase, sarcoplasmic/endoplasmic reticulum [EC:3.6.3.8] | (RefSeq) ATP2A1; ATPase sarcoplasmic/endoplasmic reticulum Ca2+ transporting 1	Calcium signaling pathway (ko04020)	[P]	Inorganic ion transport and metabolism	Cation transporting ATPase, C-terminus;; Cation transporter/ATPase, N-terminus	Sarcoplasmic/endoplasmic reticulum calcium ATPase 1 GN=ATP2A1 OS=Pelophylax esculentus (Edible frog) PE=2 SV=1	P	Inorganic ion transport and metabolism	PREDICTED: sarcoplasmic/endoplasmic reticulum calcium ATPase 1 [Gekko japonicus]
Gekko_transcript_36268	--	--	Biological Process: branching involved in ureteric bud morphogenesis (GO:0001658);; Cellular Component: proteinaceous extracellular matrix (GO:0005578);; Cellular Component: lysosome (GO:0005764);; Biological Process: anterior/posterior axis specification (GO:0009948);; Biological Process: body morphogenesis (GO:0010171);; Biological Process: negative regulation of peptidase activity (GO:0010466)…	K08109|0|oaa:100084108|K08109 glypican 3 | (RefSeq) GPC3; glypican 3	Proteoglycans in cancer (ko05205)	[T]	Signal transduction mechanisms	Glypican	Secreted glypican-1 (Precursor) GN=gpc1 OS=Xenopus tropicalis (Western clawed frog) PE=2 SV=1	O	Posttranslational modification, protein turnover, chaperones	glypican-3, partial [Pogona vitticeps]
Gekko_transcript_128063	--	--	Molecular Function: GTPase activator activity (GO:0005096);; Cellular Component: cytoplasm (GO:0005737);; Biological Process: regulation of G-protein coupled receptor protein signaling pathway (GO:0008277);; Biological Process: positive regulation of GTPase activity (GO:0043547);;	K16449|4.57651e-50|gja:107116331|K16449 regulator of G-protein signaling | (RefSeq) RGS18; regulator of G-protein signaling 18	--	[T]	Signal transduction mechanisms	Regulator of G protein signaling domain	Regulator of G-protein signaling 8 GN=rgs8 OS=Danio rerio (Zebrafish) PE=2 SV=1	K	Transcription	PREDICTED: regulator of G-protein signaling 18 [Gekko japonicus]
Gekko_transcript_105193	--	--	--	K09228|1.18638e-80|gja:107122608|K09228 KRAB domain-containing zinc finger protein | (RefSeq) zinc finger protein 197-like	--	[R]	General function prediction only	SCAN domain	Oocyte zinc finger protein XlCOF8.4 (Fragment) OS=Xenopus laevis (African clawed frog) PE=2 SV=1	S	Function unknown	PREDICTED: zinc finger protein 197-like [Gekko japonicus]
Gekko_transcript_37049	--	--	Biological Process: intracellular protein transport (GO:0006886);; Biological Process: brain development (GO:0007420);; Biological Process: vesicle-mediated transport (GO:0016192);; Cellular Component: clathrin adaptor complex (GO:0030131);; Biological Process: melanosome organization (GO:0032438);; Biological Process: endosome to melanosome transport (GO:0035646);; Biological Process: digestive …	K12393|0|acs:100555965|K12393 AP-1 complex subunit mu | (RefSeq) ap1m1; AP-1 complex subunit mu-1	Lysosome (ko04142)	[U]	Intracellular trafficking, secretion, and vesicular transport	Adaptor complexes medium subunit family	AP-2 complex subunit mu GN=AP2M1 OS=Gallus gallus (Chicken) PE=2 SV=1	U	Intracellular trafficking, secretion, and vesicular transport	PREDICTED: AP-1 complex subunit mu-1 [Anolis carolinensis]
Gekko_transcript_70252	[K]	Transcription	--	K10283|0|gja:107121941|K10283 F-box and leucine-rich repeat protein 17 | (RefSeq) FBXL17; F-box and leucine rich repeat protein 17	--	[R]	General function prediction only	F-box-like;; F-box domain;; Leucine Rich repeat	F-box/LRR-repeat protein 7 GN=fbxl7 OS=Danio rerio (Zebrafish) PE=2 SV=1	S	Function unknown	PREDICTED: F-box/LRR-repeat protein 17 [Gekko japonicus]
Gekko_transcript_23871	--	--	Cellular Component: lysosomal membrane (GO:0005765);; Biological Process: protein localization (GO:0008104);; Molecular Function: protein kinase binding (GO:0019901);;	--	--	[R]	General function prediction only	Leucine Rich repeats (2 copies);; Leucine rich repeat	Serine/threonine-protein kinase 11-interacting protein GN=STK11IP OS=Gallus gallus (Chicken) PE=2 SV=1	S	Function unknown	PREDICTED: serine/threonine-protein kinase 11-interacting protein [Gekko japonicus]
Gekko_transcript_65054	--	--	--	--	--	[R]	General function prediction only	Endonuclease-reverse transcriptase;; Endonuclease/Exonuclease/phosphatase family	--	S	Function unknown	PREDICTED: LOW QUALITY PROTEIN: craniofacial development protein 2-like, partial [Gekko japonicus]
Gekko_transcript_102336	[F]	Nucleotide transport and metabolism	--	K12076|0|gja:107125637|K12076 disks large protein 1 | (RefSeq) DLG1; discs large MAGUK scaffold protein 1	--	[F]	Nucleotide transport and metabolism	PDZ domain (Also known as DHR or GLGF);; Polyubiquitination (PEST) N-terminal domain of MAGUK;; L27_1;; PDZ domain;; Guanylate kinase;; SH3 domain;; Variant SH3 domain	Disks large homolog 1 GN=dlg1 OS=Xenopus tropicalis (Western clawed frog) PE=2 SV=1	F	Nucleotide transport and metabolism	PREDICTED: disks large homolog 1 isoform X2 [Gekko japonicus]
Gekko_transcript_26798	[I]	Lipid transport and metabolism	Molecular Function: phospholipase D activity (GO:0004630);; Cellular Component: Golgi apparatus (GO:0005794);; Biological Process: phosphatidic acid biosynthetic process (GO:0006654);; Biological Process: regulation of cell migration (GO:0030334);; Molecular Function: phosphatidylinositol binding (GO:0035091);; Biological Process: synaptic vesicle recycling (GO:0036465);; Biological Process: inos…	K01115|0|gja:107124417|K01115 phospholipase D1/2 [EC:3.1.4.4] | (RefSeq) PLD2; phospholipase D2	Glycerophospholipid metabolism (ko00564);Ether lipid metabolism (ko00565);Endocytosis (ko04144);GnRH signaling pathway (ko04912)	[I]	Lipid transport and metabolism	PX domain;; Phospholipase D Active site motif;; PH domain;; PLD-like domain;; Phospholipase D Active site motif	--	I	Lipid transport and metabolism	phospholipase D2 [Pogona vitticeps]
Gekko_transcript_38614	[C]	Energy production and conversion	Biological Process: blood vessel development (GO:0001568);; Molecular Function: retinal dehydrogenase activity (GO:0001758);; Biological Process: regulation of endothelial cell proliferation (GO:0001936);; Biological Process: heart morphogenesis (GO:0003007);; Molecular Function: 3-chloroallyl aldehyde dehydrogenase activity (GO:0004028);; Cellular Component: cytoplasm (GO:0005737);; Biological P…	K07249|0|cmy:102943259|K07249 retinal dehydrogenase [EC:1.2.1.36] | (RefSeq) ALDH1A2; aldehyde dehydrogenase 1 family member A2	Retinol metabolism (ko00830)	[C]	Energy production and conversion	Aldehyde dehydrogenase family	Retinal dehydrogenase 2 GN=ALDH1A2 OS=Gallus gallus (Chicken) PE=2 SV=2	C	Energy production and conversion	retinal dehydrogenase 2 isoform X1 [Chrysemys picta bellii]
Gekko_transcript_102709	--	--	Molecular Function: binding (GO:0005488);; Cellular Component: membrane (GO:0016020);; Biological Process: macroautophagy (GO:0016236);; Cellular Component: cell part (GO:0044464);; Biological Process: single-organism process (GO:0044699);; Biological Process: defense response to other organism (GO:0098542);;	K06702|0|gja:107116081|K06702 CDW93 antigen | (RefSeq) CD93; CD93 molecule	--	--	--	Complement Clr-like EGF-like;; Calcium-binding EGF domain;; Coagulation Factor Xa inhibitory site;; EGF-like domain;; Human growth factor-like EGF;; Coagulation Factor Xa inhibitory site;; Complement Clr-like EGF-like;; Calcium-binding EGF domain;; EGF-like domain;; Lectin C-type domain;; Transcription factor zinc-finger	Fibulin-1 (Precursor) GN=FBLN1 OS=Gallus gallus (Chicken) PE=2 SV=2	U	Intracellular trafficking, secretion, and vesicular transport	PREDICTED: complement component C1q receptor [Gekko japonicus]
Gekko_transcript_46144	[E]	Amino acid transport and metabolism	Cellular Component: nucleoplasm (GO:0005654);; Cellular Component: cytoplasm (GO:0005737);; Biological Process: proteolysis (GO:0006508);; Molecular Function: metallopeptidase activity (GO:0008237);; Molecular Function: dipeptidase activity (GO:0016805);; Molecular Function: tripeptidase activity (GO:0034701);; Cellular Component: extracellular exosome (GO:0070062);;	K08660|0|gja:107115121|K08660 cytosolic nonspecific dipeptidase [EC:3.4.13.18] | (RefSeq) CNDP2; CNDP dipeptidase 2 (metallopeptidase M20 family)	Arginine and proline metabolism (ko00330);Histidine metabolism (ko00340);beta-Alanine metabolism (ko00410)	[E]	Amino acid transport and metabolism	Peptidase family M20/M25/M40;; Peptidase dimerisation domain	Probable carboxypeptidase PM20D1.2 (Precursor) GN=pm20d1.2 OS=Danio rerio (Zebrafish) PE=2 SV=1	E	Amino acid transport and metabolism	PREDICTED: cytosolic non-specific dipeptidase isoform X1 [Gekko japonicus]
Gekko_transcript_57742	[R]	General function prediction only	Cellular Component: cytoplasmic vesicle membrane (GO:0030659);; Biological Process: intracellular transport (GO:0046907);;	--	--	[Z]	Cytoskeleton	Tetratricopeptide repeat;; Tetratricopeptide repeat;; Tetratricopeptide repeat;; Tetratricopeptide repeat	--	S	Function unknown	amyloid protein-binding protein 2 [Pogona vitticeps]
Gekko_transcript_113922	--	--	--	K06573|2.20855e-06|gja:107109640|K06573 solute carrier family 4 (anion exchanger), member 1 | (RefSeq) SLC4A1; solute carrier family 4 member 1 (Diego blood group)	--	--	--	--	--	--	--	--
Gekko_transcript_83309	[H]	Coenzyme transport and metabolism	Molecular Function: uroporphyrinogen decarboxylase activity (GO:0004853);; Biological Process: protoporphyrinogen IX biosynthetic process (GO:0006782);;	K01599|6.63691e-43|gja:107107908|K01599 uroporphyrinogen decarboxylase [EC:4.1.1.37] | (RefSeq) UROD; uroporphyrinogen decarboxylase	Porphyrin and chlorophyll metabolism (ko00860)	[H]	Coenzyme transport and metabolism	Uroporphyrinogen decarboxylase (URO-D);; Uroporphyrinogen decarboxylase (URO-D);; Uroporphyrinogen decarboxylase (URO-D);; Uroporphyrinogen decarboxylase (URO-D);; Uroporphyrinogen decarboxylase (URO-D)	Uroporphyrinogen decarboxylase GN=urod OS=Danio rerio (Zebrafish) PE=2 SV=1	H	Coenzyme transport and metabolism	PREDICTED: LOW QUALITY PROTEIN: uroporphyrinogen decarboxylase, partial [Mesitornis unicolor]
Gekko_transcript_52995	[O]	Posttranslational modification, protein turnover, chaperones	Molecular Function: metallocarboxypeptidase activity (GO:0004181);; Molecular Function: serine-type carboxypeptidase activity (GO:0004185);; Cellular Component: extracellular space (GO:0005615);; Biological Process: peptide metabolic process (GO:0006518);; Molecular Function: zinc ion binding (GO:0008270);; Biological Process: protein processing (GO:0016485);;	K01292|0|gja:107121131|K01292 carboxypeptidase N catalytic subunit [EC:3.4.17.3] | (RefSeq) CPN1; carboxypeptidase N subunit 1	--	[R]	General function prediction only	Zinc carboxypeptidase;; Carboxypeptidase regulatory-like domain;; CarboxypepD_reg-like domain	Carboxypeptidase E (Precursor) GN=cpe OS=Lophius americanus (American goosefish) PE=2 SV=1	E	Amino acid transport and metabolism	PREDICTED: carboxypeptidase N catalytic chain [Gekko japonicus]
Gekko_transcript_126797	--	--	Biological Process: ribosomal large subunit export from nucleus (GO:0000055);; Cellular Component: nucleolus (GO:0005730);; Biological Process: actin cytoskeleton organization (GO:0030036);; Biological Process: ribosomal large subunit biogenesis (GO:0042273);;	K14856|0|gja:107123768|K14856 protein SDA1 | (RefSeq) SDAD1; SDA1 domain containing 1	--	[DZ]	--	SDA1;; NUC130/3NT domain	Protein SDA1 homolog GN=sdad1 OS=Xenopus tropicalis (Western clawed frog) PE=2 SV=1	S	Function unknown	PREDICTED: protein SDA1 homolog [Gekko japonicus]
Gekko_transcript_117350	--	--	--	--	--	[R]	General function prediction only	--	Transposon TX1 uncharacterized 149 kDa protein OS=Xenopus laevis (African clawed frog) PE=3 SV=1	S	Function unknown	reverse hypothetical protein [Limosa lapponica baueri]
Gekko_transcript_4993	--	--	Cellular Component: integral component of plasma membrane (GO:0005887);; Molecular Function: glycine transmembrane transporter activity (GO:0015187);; Biological Process: glycine transport (GO:0015816);;	K14992|0|gja:107120740|K14992 solute carrier family 38 (sodium-coupled neutral amino acid transporter), member 5 | (RefSeq) SLC38A5; solute carrier family 38 member 5	--	[E]	Amino acid transport and metabolism	Transmembrane amino acid transporter protein	Sodium-coupled neutral amino acid transporter 2 GN=slc38a2 OS=Xenopus tropicalis (Western clawed frog) PE=2 SV=1	E	Amino acid transport and metabolism	PREDICTED: sodium-coupled neutral amino acid transporter 5 [Gekko japonicus]
Gekko_transcript_69355	--	--	Biological Process: transport (GO:0006810);; Cellular Component: integral component of membrane (GO:0016021);;	K15121|8.78892e-109|nle:100582670|K15121 solute carrier family 25, member 44 | (RefSeq) SLC25A44; solute carrier family 25 member 44	--	[C]	Energy production and conversion	Mitochondrial carrier protein	--	S	Function unknown	PREDICTED: solute carrier family 25 member 44 isoform X2 [Gekko japonicus]
Gekko_transcript_121877	[R]	General function prediction only	--	K09228|0|gja:107112887|K09228 KRAB domain-containing zinc finger protein | (RefSeq) oocyte zinc finger protein XlCOF6-like	--	[R]	General function prediction only	Zinc-finger double domain;; Zinc finger, C2H2 type;; C2H2-type zinc finger;; Zinc-finger double-stranded RNA-binding;; C2H2-type zinc finger;; KRAB box;; zinc-finger C2H2-type;; XPA protein N-terminal;; AN1-like Zinc finger;; Zinc-finger of C2H2 type;; zinc-ribbon family;; LYAR-type C2HC zinc finger;; LIM domain;; Transcription factor S-II (TFIIS);; SCAN domain	Oocyte zinc finger protein XlCOF6 (Fragment) OS=Xenopus laevis (African clawed frog) PE=3 SV=1	S	Function unknown	PREDICTED: oocyte zinc finger protein XlCOF6-like, partial [Gekko japonicus]
Gekko_transcript_172160	--	--	Molecular Function: guanyl-nucleotide exchange factor activity (GO:0005085);; Biological Process: signal transduction (GO:0007165);;	--	--	[T]	Signal transduction mechanisms	--	Ral guanine nucleotide dissociation stimulator-like 1 GN=rgl1 OS=Danio rerio (Zebrafish) PE=2 SV=1	S	Function unknown	PREDICTED: uncharacterized protein LOC107983669 [Anolis carolinensis]
Gekko_transcript_211864	--	--	Cellular Component: exocyst (GO:0000145);; Molecular Function: SNARE binding (GO:0000149);; Biological Process: exocytosis (GO:0006887);; Biological Process: exocyst localization (GO:0051601);;	K19989|0|gja:107106359|K19989 tumor necrosis factor alpha-induced protein 2 | (RefSeq) TNFAIP2; TNF alpha induced protein 2	--	[U]	Intracellular trafficking, secretion, and vesicular transport	Exocyst complex component Sec6	Exocyst complex component 3-like protein GN=exoc3l1 OS=Danio rerio (Zebrafish) PE=2 SV=1	U	Intracellular trafficking, secretion, and vesicular transport	PREDICTED: tumor necrosis factor alpha-induced protein 2 [Gekko japonicus]
Gekko_transcript_210637	--	--	Cellular Component: integral component of membrane (GO:0016021);; Molecular Function: hydrolase activity (GO:0016787);;	K14643|0|gja:107121139|K14643 ectonucleoside triphosphate diphosphohydrolase 7 [EC:3.6.1.-] | (RefSeq) ENTPD7; ectonucleoside triphosphate diphosphohydrolase 7	--	[F]	Nucleotide transport and metabolism	GDA1/CD39 (nucleoside phosphatase) family;; GDA1/CD39 (nucleoside phosphatase) family	Ectonucleoside triphosphate diphosphohydrolase 7 GN=entpd7 OS=Xenopus tropicalis (Western clawed frog) PE=2 SV=1	GO	Carbohydrate transport and metabolism;; Posttranslational modification, protein turnover, chaperones	PREDICTED: ectonucleoside triphosphate diphosphohydrolase 7 [Gekko japonicus]
Gekko_transcript_71301	--	--	Molecular Function: nucleic acid binding (GO:0003676);; Biological Process: regulation of cellular process (GO:0050794);;	--	--	--	--	G-patch domain;; G-patch domain;; Double-stranded RNA binding motif	--	L	Replication, recombination and repair	PREDICTED: protein SON isoform X4 [Gekko japonicus]
Gekko_transcript_194671	--	--	Cellular Component: nucleus (GO:0005634);; Cellular Component: cytoplasm (GO:0005737);; Biological Process: mRNA processing (GO:0006397);; Molecular Function: RNA binding (GO:0044822);;	K12839|1.66745e-99|gja:107121826|K12839 survival of motor neuron-related-splicing factor 30 | (RefSeq) SMNDC1; survival motor neuron domain containing 1	Spliceosome (ko03040)	[A]	RNA processing and modification	Survival motor neuron protein (SMN)	Survival of motor neuron-related-splicing factor 30 GN=smndc1 OS=Xenopus tropicalis (Western clawed frog) PE=2 SV=1	A	RNA processing and modification	PREDICTED: survival of motor neuron-related-splicing factor 30 [Gekko japonicus]
Gekko_transcript_197615	[G]	Carbohydrate transport and metabolism	Cellular Component: cytoplasm (GO:0005737);; Biological Process: glycogen catabolic process (GO:0005980);; Molecular Function: glycogen phosphorylase activity (GO:0008184);; Molecular Function: pyridoxal phosphate binding (GO:0030170);; Cellular Component: extracellular exosome (GO:0070062);;	K00688|0|gja:107121087|K00688 glycogen phosphorylase [EC:2.4.1.1] | (RefSeq) PYGM; glycogen phosphorylase, muscle associated	Starch and sucrose metabolism (ko00500);Insulin signaling pathway (ko04910)	[G]	Carbohydrate transport and metabolism	Carbohydrate phosphorylase;; Carbohydrate phosphorylase;; Carbohydrate phosphorylase	--	G	Carbohydrate transport and metabolism	PREDICTED: glycogen phosphorylase, muscle form [Gekko japonicus]
Gekko_transcript_156854	[K]	Transcription	Molecular Function: volume-sensitive anion channel activity (GO:0005225);; Cellular Component: endoplasmic reticulum membrane (GO:0005789);; Cellular Component: integral component of plasma membrane (GO:0005887);; Biological Process: regulation of anion transport (GO:0044070);; Biological Process: anion transmembrane transport (GO:0098656);;	--	--	[R]	General function prediction only	Pannexin-like TM region of LRRC8;; Leucine rich repeat	Volume-regulated anion channel subunit LRRC8E GN=lrrc8e OS=Xenopus tropicalis (Western clawed frog) PE=2 SV=1	S	Function unknown	PREDICTED: volume-regulated anion channel subunit LRRC8E [Gekko japonicus]
Gekko_transcript_133489	--	--	Cellular Component: cytoplasm (GO:0005737);; Cellular Component: focal adhesion (GO:0005925);; Biological Process: positive regulation of cell proliferation (GO:0008284);; Biological Process: cell migration (GO:0016477);; Biological Process: lung alveolus development (GO:0048286);;	K18080|0|gja:107108238|K18080 tensin | (RefSeq) TNS3; tensin 3	--	[TR]	--	C2 domain of PTEN tumour-suppressor protein;; Phosphotyrosine-binding domain;; Protein-tyrosine phosphatase	Tensin GN=TNS OS=Gallus gallus (Chicken) PE=1 SV=2	T	Signal transduction mechanisms	PREDICTED: tensin-3, partial [Gekko japonicus]
Gekko_transcript_73758	--	--	Molecular Function: frizzled binding (GO:0005109);; Cellular Component: plasma membrane (GO:0005886);; Biological Process: spermatid nucleus differentiation (GO:0007289);; Molecular Function: protein C-terminus binding (GO:0008022);; Molecular Function: GTPase regulator activity (GO:0030695);; Molecular Function: protein homodimerization activity (GO:0042803);; Cellular Component: synapse (GO:004…	--	--	[S]	Function unknown	PDZ domain (Also known as DHR or GLGF)	Protein lin-7 homolog C GN=LIN7C OS=Gallus gallus (Chicken) PE=1 SV=1	U	Intracellular trafficking, secretion, and vesicular transport	PREDICTED: Golgi-associated PDZ and coiled-coil motif-containing protein [Gekko japonicus]
Gekko_transcript_151128	--	--	Cellular Component: membrane (GO:0016020);; Cellular Component: extracellular exosome (GO:0070062);;	--	--	[S]	Function unknown	HEAT repeats;; HEAT repeat	HEAT repeat-containing protein 5B GN=heatr5b OS=Xenopus tropicalis (Western clawed frog) PE=2 SV=1	S	Function unknown	PREDICTED: HEAT repeat-containing protein 5B [Gekko japonicus]
Gekko_transcript_152919	--	--	Biological Process: long-chain fatty acid metabolic process (GO:0001676);; Molecular Function: carnitine O-palmitoyltransferase activity (GO:0004095);; Cellular Component: mitochondrial inner membrane (GO:0005743);; Biological Process: carnitine metabolic process (GO:0009437);; Cellular Component: integral component of membrane (GO:0016021);; Biological Process: epithelial cell differentiation (G…	K08765|0|gja:107111801|K08765 carnitine O-palmitoyltransferase 1, liver isoform [EC:2.3.1.21] | (RefSeq) CPT1A; carnitine palmitoyltransferase 1A	Fatty acid degradation (ko00071);Fatty acid metabolism (ko01212);PPAR signaling pathway (ko03320);Adipocytokine signaling pathway (ko04920)	[I]	Lipid transport and metabolism	Choline/Carnitine o-acyltransferase;; Choline/Carnitine o-acyltransferase;; Choline/Carnitine o-acyltransferase;; Choline/Carnitine o-acyltransferase;; Carnitine O-palmitoyltransferase N-terminus	Choline O-acetyltransferase GN=CHAT OS=Gallus gallus (Chicken) PE=2 SV=1	S	Function unknown	PREDICTED: carnitine O-palmitoyltransferase 1, liver isoform isoform X2 [Gekko japonicus]
Gekko_transcript_212081	--	--	Biological Process: cleavage in ITS2 between 5.8S rRNA and LSU-rRNA of tricistronic rRNA transcript (SSU-rRNA, 5.8S rRNA, LSU-rRNA) (GO:0000448);; Molecular Function: ATP binding (GO:0005524);; Cellular Component: nucleus (GO:0005634);; Cellular Component: membrane (GO:0016020);; Biological Process: phosphorylation (GO:0016310);; Molecular Function: polynucleotide 5'-hydroxyl-kinase activity (GO:…	K06947|1.71628e-57|gja:107106148|K06947 polynucleotide 5'-hydroxyl-kinase GRC3/NOL9 [EC:2.7.1.-] | (RefSeq) NOL9; nucleolar protein 9	--	[R]	General function prediction only	mRNA cleavage and polyadenylation factor CLP1 P-loop	--	S	Function unknown	PREDICTED: polynucleotide 5&apos;-hydroxyl-kinase NOL9 [Gekko japonicus]
Gekko_transcript_106387	--	--	Molecular Function: RNA polymerase II core promoter proximal region sequence-specific DNA binding (GO:0000978);; Molecular Function: transcriptional activator activity, RNA polymerase II core promoter proximal region sequence-specific binding (GO:0001077);; Cellular Component: nucleoplasm (GO:0005654);; Cellular Component: nucleolus (GO:0005730);; Cellular Component: cytoplasm (GO:0005737);; Biol…	K17333|0|gja:107113370|K17333 nuclear factor of activated T-cells, cytoplasmic 3 | (RefSeq) NFATC3; nuclear factor of activated T-cells 3	MAPK signaling pathway (ko04010);Wnt signaling pathway (ko04310)	--	--	Rel homology dimerisation domain;; Rel homology DNA-binding domain;; IPT/TIG domain	--	K	Transcription	PREDICTED: nuclear factor of activated T-cells, cytoplasmic 3 [Gekko japonicus]
Gekko_transcript_129347	--	--	--	K09453|0|gja:107112975|K09453 snRNA-activating protein complex subunit 4 | (RefSeq) SNAPC4; small nuclear RNA activating complex polypeptide 4	--	[K]	Transcription	Myb-like DNA-binding domain;; Myb-like DNA-binding domain;; SLIDE	Myb-related protein B GN=mybl2 OS=Xenopus laevis (African clawed frog) PE=2 SV=2	K	Transcription	PREDICTED: snRNA-activating protein complex subunit 4 [Gekko japonicus]
Gekko_transcript_143922	--	--	--	--	--	--	--	Immunoglobulin domain;; Immunoglobulin I-set domain;; Immunoglobulin domain;; Immunoglobulin V-set domain;; Immunoglobulin domain;; Fibronectin type III domain	V-set and immunoglobulin domain-containing protein 10 (Precursor) GN=vsig10 OS=Danio rerio (Zebrafish) PE=2 SV=1	S	Function unknown	PREDICTED: V-set and immunoglobulin domain-containing protein 10-like [Anolis carolinensis]
Gekko_transcript_208314	--	--	Cellular Component: cytoplasm (GO:0005737);;	--	--	--	--	--	--	S	Function unknown	PREDICTED: protein AHNAK2-like [Gekko japonicus]
Gekko_transcript_69170	--	--	Molecular Function: magnesium ion binding (GO:0000287);; Molecular Function: RNA polymerase II core promoter proximal region sequence-specific DNA binding (GO:0000978);; Molecular Function: transcriptional activator activity, RNA polymerase II core promoter proximal region sequence-specific binding (GO:0001077);; Cellular Component: nucleoplasm (GO:0005654);; Biological Process: positive regulati…	K09404|8.16975e-40|gja:107121873|K09404 forkhead box protein K | (RefSeq) FOXK2; forkhead box K2	--	[K]	Transcription	--	Forkhead box protein K2 OS=Xenopus laevis (African clawed frog) PE=2 SV=2	K	Transcription	PREDICTED: forkhead box protein K2 [Gekko japonicus]
Gekko_transcript_12397	[E]	Amino acid transport and metabolism	Molecular Function: 6-phosphofructo-2-kinase activity (GO:0003873);; Molecular Function: ATP binding (GO:0005524);; Biological Process: fructose metabolic process (GO:0006000);; Biological Process: fructose 2,6-bisphosphate metabolic process (GO:0006003);; Biological Process: carbohydrate phosphorylation (GO:0046835);;	K19030|0|gja:107115531|K19030 6-phosphofructo-2-kinase / fructose-2,6-biphosphatase 4 [EC:2.7.1.105 3.1.3.46] | (RefSeq) PFKFB4; 6-phosphofructo-2-kinase/fructose-2,6-biphosphatase 4	Fructose and mannose metabolism (ko00051)	[G]	Carbohydrate transport and metabolism	6-phosphofructo-2-kinase;; Histidine phosphatase superfamily (branch 1);; AAA domain	Fructose-2,6-bisphosphatase OS=Gallus gallus (Chicken) PE=2 SV=2	G	Carbohydrate transport and metabolism	PREDICTED: 6-phosphofructo-2-kinase/fructose-2,6-bisphosphatase 4 isoform X1 [Gekko japonicus]
Gekko_transcript_95796	[L]	Replication, recombination and repair	Molecular Function: DNA binding (GO:0003677);; Cellular Component: nucleus (GO:0005634);; Cellular Component: mitochondrion (GO:0005739);; Biological Process: base-excision repair (GO:0006284);; Molecular Function: hydrolase activity (GO:0016787);; Molecular Function: MutSalpha complex binding (GO:0032407);; Molecular Function: 4 iron, 4 sulfur cluster binding (GO:0051539);;	K03575|4.85211e-101|gja:107107915|K03575 A/G-specific adenine glycosylase [EC:3.2.2.-] | (RefSeq) MUTYH; mutY DNA glycosylase	Base excision repair (ko03410)	[L]	Replication, recombination and repair	HhH-GPD superfamily base excision DNA repair protein;; Helix-hairpin-helix motif	--	L	Replication, recombination and repair	PREDICTED: A/G-specific adenine DNA glycosylase [Gekko japonicus]
Gekko_transcript_146157	--	--	Biological Process: negative regulation of transcription from RNA polymerase II promoter (GO:0000122);; Molecular Function: RNA polymerase II regulatory region sequence-specific DNA binding (GO:0000977);; Molecular Function: transcriptional repressor activity, RNA polymerase II transcription regulatory region sequence-specific binding (GO:0001227);; Biological Process: liver development (GO:00018…	K11478|0|acs:100553839|K11478 protein Jumonji | (RefSeq) jarid2; jumonji and AT-rich interaction domain containing 2	--	[R]	General function prediction only	JmjC domain, hydroxylase;; ARID/BRIGHT DNA binding domain;; jmjN domain;; C5HC2 zinc finger	Protein Jumonji GN=JARID2 OS=Gallus gallus (Chicken) PE=2 SV=1	K	Transcription	protein Jumonji isoform X1 [Pogona vitticeps]
Gekko_transcript_141761	--	--	--	--	--	[R]	General function prediction only	--	Zinc finger protein Gfi-1b GN=gfi1b OS=Xenopus laevis (African clawed frog) PE=2 SV=1	S	Function unknown	PREDICTED: zinc finger protein 692 [Gekko japonicus]
Gekko_transcript_152917	--	--	Biological Process: establishment of mitotic spindle orientation (GO:0000132);; Biological Process: cell morphogenesis (GO:0000902);; Cellular Component: cytoplasm (GO:0005737);; Cellular Component: microtubule (GO:0005874);; Cellular Component: focal adhesion (GO:0005925);; Biological Process: actin filament organization (GO:0007015);; Biological Process: negative regulation of microtubule depol…	K12791|0|gja:107110123|K12791 Rho guanine nucleotide exchange factor 2 | (RefSeq) ARHGEF2; Rho/Rac guanine nucleotide exchange factor 2	--	[T]	Signal transduction mechanisms	RhoGEF domain;; Phorbol esters/diacylglycerol binding domain (C1 domain)	--	T	Signal transduction mechanisms	PREDICTED: rho guanine nucleotide exchange factor 2 [Gekko japonicus]
Gekko_transcript_157641	--	--	Biological Process: response to hypoxia (GO:0001666);; Molecular Function: iron ion binding (GO:0005506);; Cellular Component: cytoplasm (GO:0005737);; Biological Process: peptidyl-proline hydroxylation to 4-hydroxy-L-proline (GO:0018401);; Molecular Function: L-ascorbic acid binding (GO:0031418);; Molecular Function: peptidyl-proline 4-dioxygenase activity (GO:0031545);; Biological Process: oxyg…	K09592|8.43319e-112|gja:107123956|K09592 hypoxia-inducible factor prolyl hydroxylase [EC:1.14.11.29] | (RefSeq) EGLN1; egl-9 family hypoxia inducible factor 1	--	[T]	Signal transduction mechanisms	MYND finger	--	O	Posttranslational modification, protein turnover, chaperones	PREDICTED: egl nine homolog 1 [Gekko japonicus]
Gekko_transcript_183167	[C]	Energy production and conversion	Biological Process: response to hypoxia (GO:0001666);; Molecular Function: oxygen transporter activity (GO:0005344);; Biological Process: oxygen transport (GO:0015671);; Cellular Component: membrane (GO:0016020);; Molecular Function: oxygen binding (GO:0019825);; Molecular Function: heme binding (GO:0020037);; Molecular Function: metal ion binding (GO:0046872);;	--	--	--	--	Globin	Cytoglobin-1 GN=cygb1 OS=Danio rerio (Zebrafish) PE=2 SV=2	S	Function unknown	PREDICTED: neuroglobin-like [Gekko japonicus]
Gekko_transcript_34589	--	--	Molecular Function: structural constituent of ribosome (GO:0003735);; Molecular Function: L-glutamate transmembrane transporter activity (GO:0005313);; Molecular Function: calcium ion binding (GO:0005509);; Cellular Component: mitochondrial inner membrane (GO:0005743);; Biological Process: translation (GO:0006412);; Biological Process: ATP biosynthetic process (GO:0006754);; Molecular Function: L…	K15105|0|gja:107110209|K15105 solute carrier family 25 (mitochondrial aspartate/glutamate transporter), member 12/13 | (RefSeq) SLC25A13; solute carrier family 25 member 13	--	[C]	Energy production and conversion	Mitochondrial carrier protein;; EF-hand domain pair;; EF hand;; EF-hand domain	Solute carrier family 25 member 47-B GN=slc25a47b OS=Danio rerio (Zebrafish) PE=2 SV=1	S	Function unknown	PREDICTED: calcium-binding mitochondrial carrier protein Aralar2 [Gekko japonicus]
Gekko_transcript_192702	[T]	Signal transduction mechanisms	Molecular Function: cation channel activity (GO:0005261);; Cellular Component: intracellular (GO:0005622);; Cellular Component: plasma membrane (GO:0005886);; Biological Process: response to heat (GO:0009408);; Cellular Component: integral component of membrane (GO:0016021);; Cellular Component: axon (GO:0030424);; Cellular Component: growth cone (GO:0030426);; Biological Process: positive regula…	K04971|0|gja:107108404|K04971 transient receptor potential cation channel subfamily V member 2 | (RefSeq) TRPV2; transient receptor potential cation channel subfamily V member 2	--	[PT]	--	Ankyrin repeats (3 copies);; Ankyrin repeats (many copies);; Ankyrin repeat;; Ankyrin repeat;; Ankyrin repeats (many copies)	--	P	Inorganic ion transport and metabolism	PREDICTED: transient receptor potential cation channel subfamily V member 2 [Gekko japonicus]
Gekko_transcript_181366	--	--	Molecular Function: ubiquitin-protein transferase activity (GO:0004842);; Cellular Component: nucleoplasm (GO:0005654);; Molecular Function: zinc ion binding (GO:0008270);; Biological Process: embryo development (GO:0009790);; Molecular Function: ligase activity (GO:0016874);; Biological Process: protein ubiquitination involved in ubiquitin-dependent protein catabolic process (GO:0042787);; Molec…	K10590|0|gja:107112359|K10590 E3 ubiquitin-protein ligase TRIP12 [EC:2.3.2.26] | (RefSeq) TRIP12; thyroid hormone receptor interactor 12	Ubiquitin mediated proteolysis (ko04120)	[O]	Posttranslational modification, protein turnover, chaperones	HECT-domain (ubiquitin-transferase);; WWE domain	E3 ubiquitin-protein ligase TRIP12 GN=trip12 OS=Xenopus tropicalis (Western clawed frog) PE=2 SV=1	O	Posttranslational modification, protein turnover, chaperones	PREDICTED: E3 ubiquitin-protein ligase TRIP12 isoform X1 [Gekko japonicus]
Gekko_transcript_127832	--	--	Molecular Function: motor activity (GO:0003774);; Cellular Component: myosin complex (GO:0016459);;	K06102|0|gja:107114513|K06102 cingulin | (RefSeq) CGN; cingulin	Tight junction (ko04530)	--	--	Myosin tail;; Myosin tail	Cingulin GN=cgn OS=Xenopus tropicalis (Western clawed frog) PE=2 SV=1	Z	Cytoskeleton	cingulin-like [Alligator mississippiensis]
Gekko_transcript_107160	[T]	Signal transduction mechanisms	Biological Process: dephosphorylation (GO:0016311);; Molecular Function: hydrolase activity (GO:0016787);;	--	--	[R]	General function prediction only	Ankyrin repeats (many copies);; Ankyrin repeats (3 copies);; Ankyrin repeats (many copies);; Ankyrin repeat;; Ankyrin repeat	Inversin GN=INVS OS=Gallus gallus (Chicken) PE=2 SV=2	S	Function unknown	PREDICTED: ankyrin repeat domain-containing protein 39 [Gekko japonicus]
Gekko_transcript_34123	--	--	Biological Process: deadenylation-dependent decapping of nuclear-transcribed mRNA (GO:0000290);; Cellular Component: P-body (GO:0000932);; Molecular Function: poly(U) RNA binding (GO:0008266);; Cellular Component: CCR4-NOT complex (GO:0030014);; Biological Process: cytoplasmic mRNA processing body assembly (GO:0033962);; Molecular Function: poly(G) binding (GO:0034046);; Cellular Component: intra…	K12617|0|acs:100564102|K12617 DNA topoisomerase 2-associated protein PAT1 | (RefSeq) patl1; PAT1 homolog 1, processing body mRNA decay factor	RNA degradation (ko03018)	[S]	Function unknown	Topoisomerase II-associated protein PAT1	Protein PAT1 homolog 1 GN=patl1 OS=Xenopus laevis (African clawed frog) PE=1 SV=2	J	Translation, ribosomal structure and biogenesis	PREDICTED: protein PAT1 homolog 1 isoform X1 [Anolis carolinensis]
Gekko_transcript_83992	[E]	Amino acid transport and metabolism	Molecular Function: 6-phosphofructo-2-kinase activity (GO:0003873);; Molecular Function: ATP binding (GO:0005524);; Cellular Component: nucleoplasm (GO:0005654);; Biological Process: fructose metabolic process (GO:0006000);; Biological Process: fructose 2,6-bisphosphate metabolic process (GO:0006003);; Biological Process: carbohydrate phosphorylation (GO:0046835);;	K01103|0|acs:100563729|K01103 6-phosphofructo-2-kinase / fructose-2,6-biphosphatase 3&#160; [EC:2.7.1.105 3.1.3.46] | (RefSeq) pfkfb3; 6-phosphofructo-2-kinase/fructose-2,6-biphosphatase 3	Fructose and mannose metabolism (ko00051)	[G]	Carbohydrate transport and metabolism	6-phosphofructo-2-kinase;; Histidine phosphatase superfamily (branch 1);; AAA domain	Fructose-2,6-bisphosphatase OS=Lithobates catesbeiana (American bullfrog) PE=2 SV=1	G	Carbohydrate transport and metabolism	PREDICTED: 6-phosphofructo-2-kinase/fructose-2,6-bisphosphatase 3 isoform X6 [Anolis carolinensis]
Gekko_transcript_5505	--	--	Molecular Function: actin binding (GO:0003779);; Biological Process: cytoskeleton organization (GO:0007010);;	K05761|0|gja:107121464|K05761 villin 1 | (RefSeq) villin-1-like	--	[Z]	Cytoskeleton	Gelsolin repeat;; Gelsolin repeat;; Villin headpiece domain	Villin-1 GN=VIL1 OS=Gallus gallus (Chicken) PE=1 SV=2	S	Function unknown	PREDICTED: villin-1-like, partial [Gekko japonicus]
Gekko_transcript_66033	--	--	Biological Process: generation of catalytic spliceosome for second transesterification step (GO:0000350);; Molecular Function: second spliceosomal transesterification activity (GO:0000386);; Cellular Component: U5 snRNP (GO:0005682);; Cellular Component: U4/U6 x U5 tri-snRNP complex (GO:0046540);; Cellular Component: U2-type post-spliceosomal complex (GO:0071021);; Biological Process: nuclear ret…	K12817|0|gja:107123890|K12817 pre-mRNA-splicing factor 18 | (RefSeq) PRPF18; pre-mRNA processing factor 18	Spliceosome (ko03040)	[A]	RNA processing and modification	Prp18 domain;; pre-mRNA processing factor 4 (PRP4) like	Pre-mRNA-splicing factor 18 GN=prpf18 OS=Xenopus laevis (African clawed frog) PE=2 SV=1	A	RNA processing and modification	pre-mRNA-splicing factor 18 isoform X2 [Terrapene mexicana triunguis]
Gekko_transcript_114767	--	--	Biological Process: positive regulation of cell proliferation (GO:0008284);; Biological Process: negative regulation of granulocyte differentiation (GO:0030853);; Cellular Component: Cul4A-RING E3 ubiquitin ligase complex (GO:0031464);; Cellular Component: Cul4B-RING E3 ubiquitin ligase complex (GO:0031465);; Molecular Function: ubiquitin protein ligase binding (GO:0031625);; Biological Process: …	K10609|0|gja:107110927|K10609 cullin 4 | (RefSeq) CUL4A; cullin 4A	Nucleotide excision repair (ko03420);Ubiquitin mediated proteolysis (ko04120)	[D]	Cell cycle control, cell division, chromosome partitioning	Cullin family;; Cullin family	Cullin-3 GN=cul3 OS=Xenopus tropicalis (Western clawed frog) PE=2 SV=1	O	Posttranslational modification, protein turnover, chaperones	PREDICTED: cullin-4A [Gekko japonicus]
Gekko_transcript_41141	--	--	Molecular Function: calcium activated cation channel activity (GO:0005227);; Molecular Function: intracellular calcium activated chloride channel activity (GO:0005229);; Cellular Component: intracellular (GO:0005622);; Cellular Component: plasma membrane (GO:0005886);; Cellular Component: integral component of membrane (GO:0016021);; Biological Process: cation transmembrane transport (GO:0098655)…	K19327|0|gja:107111547|K19327 anoctamin-10 | (RefSeq) ANO10; anoctamin 10	--	[D]	Cell cycle control, cell division, chromosome partitioning	Calcium-activated chloride channel	Anoctamin-10 GN=ano10 OS=Danio rerio (Zebrafish) PE=2 SV=1	S	Function unknown	PREDICTED: anoctamin-10 [Gekko japonicus]
Gekko_transcript_60609	[L]	Replication, recombination and repair	Molecular Function: hydrolase activity, acting on ester bonds (GO:0016788);; Biological Process: nucleic acid metabolic process (GO:0090304);;	K10846|0|gja:107122126|K10846 DNA excision repair protein ERCC-5 | (RefSeq) ERCC5; ERCC excision repair 5, endonuclease	Nucleotide excision repair (ko03420)	[L]	Replication, recombination and repair	XPG N-terminal domain;; XPG I-region	DNA repair protein complementing XP-G cells homolog GN=ercc5 OS=Xenopus laevis (African clawed frog) PE=2 SV=1	L	Replication, recombination and repair	PREDICTED: DNA repair protein complementing XP-G cells, partial [Gekko japonicus]
Gekko_transcript_79640	--	--	--	--	--	--	--	--	--	S	Function unknown	PREDICTED: protein SZT2 [Zonotrichia albicollis]
Gekko_transcript_137310	--	--	Biological Process: negative regulation of transcription from RNA polymerase II promoter (GO:0000122);; Biological Process: osteoblast differentiation (GO:0001649);; Cellular Component: nucleus (GO:0005634);; Cellular Component: focal adhesion (GO:0005925);; Molecular Function: transcription factor binding (GO:0008134);; Molecular Function: zinc ion binding (GO:0008270);; Biological Process: resp…	K14380|0|gja:107125169|K14380 four and a half LIM domains protein 2 | (RefSeq) FHL2; four and a half LIM domains 2	--	[TZR]	--	LIM domain	Paxillin GN=PXN OS=Gallus gallus (Chicken) PE=1 SV=1	S	Function unknown	Four and a half LIM domains protein 2 [Chelonia mydas]
Gekko_transcript_206849	[O]	Posttranslational modification, protein turnover, chaperones	Molecular Function: ATP-dependent peptidase activity (GO:0004176);; Molecular Function: metalloendopeptidase activity (GO:0004222);; Molecular Function: ATP binding (GO:0005524);; Cellular Component: nucleoplasm (GO:0005654);; Cellular Component: mitochondrial inner membrane (GO:0005743);; Biological Process: misfolded or incompletely synthesized protein catabolic process (GO:0006515);; Biologica…	K08955|0|gja:107113066|K08955 ATP-dependent metalloprotease [EC:3.4.24.-] | (RefSeq) YME1L1; YME1 like 1 ATPase	--	[O]	Posttranslational modification, protein turnover, chaperones	Peptidase family M41;; ATPase family associated with various cellular activities (AAA)	26S protease regulatory subunit 8 GN=psmc5 OS=Xenopus laevis (African clawed frog) PE=2 SV=2	O	Posttranslational modification, protein turnover, chaperones	PREDICTED: ATP-dependent zinc metalloprotease YME1L1 isoform X2 [Gekko japonicus]
Gekko_transcript_49480	--	--	Molecular Function: iron ion binding (GO:0005506);; Cellular Component: cytoplasm (GO:0005737);; Biological Process: inositol catabolic process (GO:0019310);; Molecular Function: inositol oxygenase activity (GO:0050113);; Biological Process: oxidation-reduction process (GO:0055114);;	K00469|0|gja:107107553|K00469 inositol oxygenase [EC:1.13.99.1] | (RefSeq) MIOX; myo-inositol oxygenase	Ascorbate and aldarate metabolism (ko00053);Inositol phosphate metabolism (ko00562)	[R]	General function prediction only	Myo-inositol oxygenase	Inositol oxygenase GN=miox OS=Danio rerio (Zebrafish) PE=2 SV=1	S	Function unknown	PREDICTED: inositol oxygenase [Gekko japonicus]
Gekko_transcript_7675	--	--	Cellular Component: focal adhesion (GO:0005925);;	--	--	[R]	General function prediction only	SAM domain (Sterile alpha motif);; SAM domain (Sterile alpha motif)	Kazrin-A GN=kazna OS=Danio rerio (Zebrafish) PE=3 SV=1	S	Function unknown	PREDICTED: liprin-beta-1 [Gekko japonicus]
Gekko_transcript_127448	[O]	Posttranslational modification, protein turnover, chaperones	Molecular Function: DNA binding (GO:0003677);; Molecular Function: DNA-directed DNA polymerase activity (GO:0003887);; Molecular Function: calcium-dependent cysteine-type endopeptidase activity (GO:0004198);; Molecular Function: calcium ion binding (GO:0005509);; Cellular Component: mitochondrion (GO:0005739);; Cellular Component: lysosome (GO:0005764);; Cellular Component: cytosol (GO:0005829);;…	K01367|0|gja:107111051|K01367 calpain-1 [EC:3.4.22.52] | (RefSeq) CAPN1; calpain 1	Protein processing in endoplasmic reticulum (ko04141);Apoptosis (ko04210)	[OT]	--	Calpain family cysteine protease;; Calpain large subunit, domain III;; EF-hand domain pair;; EF-hand domain;; EF hand;; EF-hand domain pair	Calpain-1 catalytic subunit OS=Gallus gallus (Chicken) PE=1 SV=2	O	Posttranslational modification, protein turnover, chaperones	PREDICTED: calpain-1 catalytic subunit [Gekko japonicus]
Gekko_transcript_5236	--	--	--	--	--	[R]	General function prediction only	--	--	L	Replication, recombination and repair	hypothetical protein XENTR_v900165841mg, partial [Xenopus tropicalis]
Gekko_transcript_86281	[TK]	Signal transduction mechanisms;; Transcription	Molecular Function: 3',5'-cyclic-nucleotide phosphodiesterase activity (GO:0004114);; Biological Process: regulation of transcription, DNA-templated (GO:0006355);; Biological Process: signal transduction (GO:0007165);; Molecular Function: metal ion binding (GO:0046872);;	K18437|0|gja:107117419|K18437 high affinity cAMP-specific and IBMX-insensitive 3',5'-cyclic phosphodiesterase 8 [EC:3.1.4.53] | (RefSeq) PDE8B; phosphodiesterase 8B	Purine metabolism (ko00230)	[T]	Signal transduction mechanisms	3'5'-cyclic nucleotide phosphodiesterase;; PAS domain;; PAS fold;; PAS fold;; PAS fold;; PAS domain	Dual 3&apos;,5&apos;-cyclic-AMP and -GMP phosphodiesterase 11A GN=pde11a OS=Takifugu rubripes (Japanese pufferfish) PE=3 SV=1	T	Signal transduction mechanisms	PREDICTED: high affinity cAMP-specific and IBMX-insensitive 3&apos;,5&apos;-cyclic phosphodiesterase 8B [Gekko japonicus]
Gekko_transcript_211794	[M]	Cell wall/membrane/envelope biogenesis	Molecular Function: protein serine/threonine kinase activity (GO:0004674);; Molecular Function: ATP binding (GO:0005524);; Biological Process: protein phosphorylation (GO:0006468);;	K08798|0|gja:107122322|K08798 MAP/microtubule affinity-regulating kinase [EC:2.7.11.1] | (RefSeq) MARK1; microtubule affinity regulating kinase 1	--	[R]	General function prediction only	Protein kinase domain;; Protein tyrosine kinase;; Kinase associated domain 1;; Kinase-like;; UBA/TS-N domain	Serine/threonine-protein kinase SIK3 homolog GN=zgc:66101 OS=Danio rerio (Zebrafish) PE=2 SV=1	T	Signal transduction mechanisms	PREDICTED: serine/threonine-protein kinase MARK1 isoform X6 [Gekko japonicus]
Gekko_transcript_157536	--	--	Cellular Component: intracellular (GO:0005622);; Biological Process: intracellular protein transport (GO:0006886);; Molecular Function: Ran GTPase binding (GO:0008536);;	K14288|0|gja:107110905|K14288 exportin-T | (RefSeq) XPOT; exportin for tRNA	RNA transport (ko03013)	[YUJ]	--	Importin-beta N-terminal domain;; Exportin 1-like protein	Exportin-T GN=xpot OS=Danio rerio (Zebrafish) PE=3 SV=1	J	Translation, ribosomal structure and biogenesis	PREDICTED: exportin-T [Gekko japonicus]
Gekko_transcript_82528	[T]	Signal transduction mechanisms	Biological Process: regulation of cell growth (GO:0001558);; Molecular Function: protein serine/threonine kinase activity (GO:0004674);; Molecular Function: calcium channel regulator activity (GO:0005246);; Molecular Function: ATP binding (GO:0005524);; Cellular Component: intracellular (GO:0005622);; Biological Process: cellular sodium ion homeostasis (GO:0006883);; Biological Process: positive …	K13303|0|acs:100566896|K13303 serum/glucocorticoid-regulated kinase 2 [EC:2.7.11.1] | (RefSeq) sgk2; SGK2, serine/threonine kinase 2	FoxO signaling pathway (ko04068)	[RT]	--	Protein kinase domain;; Protein tyrosine kinase;; Kinase-like	Serine/threonine-protein kinase Sgk1-A GN=sgk1-a OS=Xenopus laevis (African clawed frog) PE=2 SV=1	T	Signal transduction mechanisms	serine/threonine-protein kinase Sgk2 isoform X1 [Pogona vitticeps]
Gekko_transcript_152941	--	--	Molecular Function: nucleotide binding (GO:0000166);; Molecular Function: protein kinase activity (GO:0004672);; Biological Process: protein phosphorylation (GO:0006468);; Biological Process: peptidyl-amino acid modification (GO:0018193);;	K08823|3.34734e-104|gja:107108267|K08823 CDC-like kinase [EC:2.7.12.1] | (RefSeq) CLK1; CDC like kinase 1	--	[T]	Signal transduction mechanisms	Protein kinase domain;; Protein tyrosine kinase	Dual specificity tyrosine-phosphorylation-regulated kinase 2 OS=Gallus gallus (Chicken) PE=2 SV=1	T	Signal transduction mechanisms	PREDICTED: dual specificity protein kinase CLK1 [Gekko japonicus]
Gekko_transcript_199736	--	--	Cellular Component: membrane (GO:0016020);; Molecular Function: metal ion binding (GO:0046872);;	K15712|0|gja:107115896|K15712 E3 ubiquitin-protein ligase TTC3 [EC:2.3.2.27] | (RefSeq) TTC3; tetratricopeptide repeat domain 3	--	--	--	Tetratricopeptide repeat;; Tetratricopeptide repeat;; Tetratricopeptide repeat;; Tetratricopeptide repeat;; Tetratricopeptide repeat;; Ring finger domain;; RING-H2 zinc finger domain;; Zinc finger, C3HC4 type (RING finger);; Zinc finger, C3HC4 type (RING finger);; Zinc finger, C3HC4 type (RING finger);; zinc-RING finger domain	E3 ubiquitin-protein ligase ZNRF3 (Precursor) GN=znrf3 OS=Danio rerio (Zebrafish) PE=1 SV=2	S	Function unknown	PREDICTED: E3 ubiquitin-protein ligase TTC3 [Gekko japonicus]
Gekko_transcript_15648	[O]	Posttranslational modification, protein turnover, chaperones	Molecular Function: ATP binding (GO:0005524);; Cellular Component: nucleus (GO:0005634);; Molecular Function: ubiquitin conjugating enzyme activity (GO:0061631);; Biological Process: protein K63-linked ubiquitination (GO:0070534);; Biological Process: protein K48-linked ubiquitination (GO:0070936);; Biological Process: protein K11-linked ubiquitination (GO:0070979);;	K20217|1.07984e-100|gja:107117950|K20217 ubiquitin-conjugating enzyme E2 E [EC:2.3.2.23] | (RefSeq) UBE2E3; ubiquitin conjugating enzyme E2 E3	Ubiquitin mediated proteolysis (ko04120)	[O]	Posttranslational modification, protein turnover, chaperones	Ubiquitin-conjugating enzyme	Ubiquitin-conjugating enzyme E2 D2 GN=ube2d2 OS=Xenopus laevis (African clawed frog) PE=1 SV=1	O	Posttranslational modification, protein turnover, chaperones	PREDICTED: ubiquitin-conjugating enzyme E2 E3 isoform X1 [Gekko japonicus]
Gekko_transcript_47592	[G]	Carbohydrate transport and metabolism	Molecular Function: chitinase activity (GO:0004568);; Cellular Component: extracellular region (GO:0005576);; Biological Process: chitin catabolic process (GO:0006032);; Molecular Function: chitin binding (GO:0008061);;	K17523|0|gja:107121890|K17523 chitinase-3-like protein 1/2 | (RefSeq) chitinase-3-like protein 1	--	[G]	Carbohydrate transport and metabolism	Glycosyl hydrolases family 18	--	G	Carbohydrate transport and metabolism	PREDICTED: LOW QUALITY PROTEIN: chitinase-3-like protein 1 [Gekko japonicus]
Gekko_transcript_210749	[O]	Posttranslational modification, protein turnover, chaperones	Molecular Function: serine-type endopeptidase activity (GO:0004252);; Cellular Component: nucleus (GO:0005634);; Cellular Component: cytoplasm (GO:0005737);; Biological Process: proteolysis (GO:0006508);;	K01280|0|gja:107115732|K01280 tripeptidyl-peptidase II [EC:3.4.14.10] | (RefSeq) TPP2; tripeptidyl peptidase 2	--	[O]	Posttranslational modification, protein turnover, chaperones	Tripeptidyl peptidase II;; Subtilase family;; Tripeptidyl peptidase II;; Tripeptidyl peptidase II N terminal;; Subtilase family;; Subtilase family	--	O	Posttranslational modification, protein turnover, chaperones	PREDICTED: LOW QUALITY PROTEIN: tripeptidyl-peptidase 2 [Gekko japonicus]
Gekko_transcript_85933	--	--	Biological Process: mitotic nuclear envelope reassembly (GO:0007084);; Cellular Component: integral component of membrane (GO:0016021);;	K17338|1.84425e-113|acs:100564994|K17338 receptor expression-enhancing protein 1/2/3/4 | (RefSeq) reep3; receptor accessory protein 3	--	[V]	Defense mechanisms	TB2/DP1, HVA22 family	Receptor expression-enhancing protein 3-A GN=reep3-a OS=Xenopus laevis (African clawed frog) PE=2 SV=1	U	Intracellular trafficking, secretion, and vesicular transport	receptor expression-enhancing protein 3 [Pogona vitticeps]
Gekko_transcript_29452	[R]	General function prediction only	--	--	--	[R]	General function prediction only	Zinc-finger double domain;; Zinc finger, C2H2 type;; SCAN domain;; C2H2-type zinc finger;; C2H2-type zinc finger;; Zinc-finger double-stranded RNA-binding;; zinc-finger C2H2-type;; XPA protein N-terminal;; LYAR-type C2HC zinc finger	Oocyte zinc finger protein XlCOF22 OS=Xenopus laevis (African clawed frog) PE=3 SV=1	S	Function unknown	zinc finger protein 397-like [Pogona vitticeps]
Gekko_transcript_63346	--	--	Biological Process: skeletal system development (GO:0001501);; Molecular Function: serine-type endopeptidase inhibitor activity (GO:0004867);; Cellular Component: extracellular region (GO:0005576);; Biological Process: negative regulation of endopeptidase activity (GO:0010951);; Biological Process: negative regulation of protein binding (GO:0032091);; Biological Process: negative regulation of DN…	--	--	[O]	Posttranslational modification, protein turnover, chaperones	Kunitz/Bovine pancreatic trypsin inhibitor domain;; Immunoglobulin I-set domain;; Immunoglobulin domain;; Immunoglobulin domain;; Immunoglobulin domain;; Immunoglobulin V-set domain	WAP, Kazal, immunoglobulin, Kunitz and NTR domain-containing protein (Precursor) GN=wfikkn OS=Danio rerio (Zebrafish) PE=2 SV=1	O	Posttranslational modification, protein turnover, chaperones	PREDICTED: WAP, Kazal, immunoglobulin, Kunitz and NTR domain-containing protein 1 [Gekko japonicus]
Gekko_transcript_162853	--	--	--	K09228|2.0979e-71|oas:100527962|K09228 KRAB domain-containing zinc finger protein | (RefSeq) ZNF33B; zinc finger protein 33B	--	[R]	General function prediction only	--	--	S	Function unknown	PREDICTED: leukocyte tyrosine kinase receptor-like [Protobothrops mucrosquamatus]
Gekko_transcript_164967	--	--	--	--	--	--	--	--	--	S	Function unknown	PREDICTED: erythroid differentiation-related factor 1-like [Gekko japonicus]
Gekko_transcript_24009	--	--	Cellular Component: nucleus (GO:0005634);; Biological Process: positive regulation of nuclear cell cycle DNA replication (GO:0010571);; Molecular Function: metal ion binding (GO:0046872);; Biological Process: protein stabilization (GO:0050821);; Cellular Component: extracellular exosome (GO:0070062);; Biological Process: protein heterotrimerization (GO:0070208);; Molecular Function: SET domain bi…	--	--	[R]	General function prediction only	C2H2-type zinc finger;; Zinc finger, C2H2 type;; MYM-type Zinc finger with FCS sequence motif	--	S	Function unknown	PREDICTED: protein Wiz isoform X3 [Gekko japonicus]
Gekko_transcript_115312	[T]	Signal transduction mechanisms	--	K08846|0|gja:107126194|K08846 receptor-interacting serine/threonine-protein kinase 2 [EC:2.7.11.1] | (RefSeq) receptor-interacting serine/threonine-protein kinase 2-like	NOD-like receptor signaling pathway (ko04621)	[T]	Signal transduction mechanisms	Protein tyrosine kinase;; Protein kinase domain;; Caspase recruitment domain	Serine/threonine-protein kinase mos GN=mos OS=Xenopus laevis (African clawed frog) PE=2 SV=1	T	Signal transduction mechanisms	PREDICTED: receptor-interacting serine/threonine-protein kinase 2-like [Gekko japonicus]
Gekko_transcript_90452	--	--	Cellular Component: cytosol (GO:0005829);; Cellular Component: plasma membrane (GO:0005886);; Molecular Function: Rab guanyl-nucleotide exchange factor activity (GO:0017112);; Cellular Component: retromer complex (GO:0030904);; Cellular Component: insulin-responsive compartment (GO:0032593);; Biological Process: cellular response to insulin stimulus (GO:0032869);; Biological Process: positive reg…	K20163|1.72509e-124|gja:107124337|K20163 DENN domain-containing protein 4 | (RefSeq) DENND4C; DENN domain containing 4C	--	[T]	Signal transduction mechanisms	--	--	S	Function unknown	PREDICTED: DENN domain-containing protein 4C [Gekko japonicus]
Gekko_transcript_194962	--	--	--	K08111|2.68316e-11|bom:102284894|K08111 glypican 5 | (RefSeq) GPC5, Glypican-5; glypican 5	--	--	--	--	--	S	Function unknown	--
Gekko_transcript_167826	--	--	--	--	--	--	--	--	--	--	--	PREDICTED: uncharacterized protein LOC107982573 [Anolis carolinensis]
Gekko_transcript_136646	--	--	Molecular Function: cysteine-type endopeptidase activity (GO:0004197);; Molecular Function: thiol-dependent ubiquitin-specific protease activity (GO:0004843);; Biological Process: regulation of transcription, DNA-templated (GO:0006355);; Biological Process: ubiquitin-dependent protein catabolic process (GO:0006511);; Molecular Function: zinc ion binding (GO:0008270);; Biological Process: cell pro…	K11836|0|pbi:103066902|K11836 ubiquitin carboxyl-terminal hydrolase 5/13 [EC:3.4.19.12] | (RefSeq) USP13; ubiquitin specific peptidase 13 (isopeptidase T-3)	--	[O]	Posttranslational modification, protein turnover, chaperones	Ubiquitin carboxyl-terminal hydrolase;; UBA/TS-N domain;; Zn-finger in ubiquitin-hydrolases and other protein;; Ubiquitin carboxyl-terminal hydrolase	Ubiquitin carboxyl-terminal hydrolase 13 GN=USP13 OS=Gallus gallus (Chicken) PE=3 SV=1	O	Posttranslational modification, protein turnover, chaperones	PREDICTED: ubiquitin carboxyl-terminal hydrolase 13 isoform X2 [Python bivittatus]
Gekko_transcript_116751	[QV]	Secondary metabolites biosynthesis, transport and catabolism;; Defense mechanisms	Molecular Function: iron ion binding (GO:0005506);; Cellular Component: endoplasmic reticulum membrane (GO:0005789);; Cellular Component: integral component of membrane (GO:0016021);; Molecular Function: heme binding (GO:0020037);; Biological Process: oxidation-reduction process (GO:0055114);; Molecular Function: aromatase activity (GO:0070330);;	K07408|0|gja:107114913|K07408 cytochrome P450 family 1 subfamily A polypeptide 1 [EC:1.14.14.1] | (RefSeq) cytochrome P450 1A4-like	Steroid hormone biosynthesis (ko00140);Tryptophan metabolism (ko00380);Retinol metabolism (ko00830);Metabolism of xenobiotics by cytochrome P450 (ko00980)	[Q]	Secondary metabolites biosynthesis, transport and catabolism	Cytochrome P450	Cytochrome P450 1A5 GN=CYP1A5 OS=Gallus gallus (Chicken) PE=2 SV=1	Q	Secondary metabolites biosynthesis, transport and catabolism	PREDICTED: cytochrome P450 1A4-like [Gekko japonicus]
Gekko_transcript_134047	[P]	Inorganic ion transport and metabolism	Molecular Function: nucleotide binding (GO:0000166);; Molecular Function: copper-exporting ATPase activity (GO:0004008);; Molecular Function: phosphoglycerate kinase activity (GO:0004618);; Molecular Function: copper ion binding (GO:0005507);; Cellular Component: late endosome (GO:0005770);; Cellular Component: trans-Golgi network (GO:0005802);; Cellular Component: integral component of plasma me…	K17686|0|gja:107123233|K17686 Cu+-exporting ATPase [EC:3.6.3.54] | (RefSeq) ATP7A; ATPase copper transporting alpha	--	[P]	Inorganic ion transport and metabolism	haloacid dehalogenase-like hydrolase;; E1-E2 ATPase;; Heavy-metal-associated domain;; Glutathione-dependent formaldehyde-activating enzyme;; E1-E2 ATPase;; haloacid dehalogenase-like hydrolase;; haloacid dehalogenase-like hydrolase;; Heavy-metal-associated domain;; Heavy-metal-associated domain	Sarcoplasmic/endoplasmic reticulum calcium ATPase 2 GN=ATP2A2 OS=Gallus gallus (Chicken) PE=2 SV=2	P	Inorganic ion transport and metabolism	PREDICTED: LOW QUALITY PROTEIN: copper-transporting ATPase 1, partial [Gekko japonicus]
Gekko_transcript_155707	--	--	Biological Process: negative regulation of transcription from RNA polymerase II promoter (GO:0000122);; Molecular Function: RNA polymerase II core promoter proximal region sequence-specific DNA binding (GO:0000978);; Molecular Function: transcriptional activator activity, RNA polymerase II core promoter proximal region sequence-specific binding (GO:0001077);; Biological Process: blood vessel matu…	K04452|1.63304e-78|gja:107118957|K04452 DNA damage-inducible transcript 3 | (RefSeq) DDIT3; DNA damage inducible transcript 3	MAPK signaling pathway (ko04010);Protein processing in endoplasmic reticulum (ko04141);Apoptosis (ko04210)	[K]	Transcription	Basic region leucine zipper	--	K	Transcription	PREDICTED: DNA damage-inducible transcript 3 protein isoform X1 [Gekko japonicus]
Gekko_transcript_167589	--	--	Molecular Function: kinase activity (GO:0016301);; Biological Process: phosphorylation (GO:0016310);;	--	--	--	--	--	Cyclin-dependent kinase 2-interacting protein GN=cinp OS=Xenopus laevis (African clawed frog) PE=2 SV=1	T	Signal transduction mechanisms	PREDICTED: LOW QUALITY PROTEIN: cyclin-dependent kinase 2-interacting protein [Gekko japonicus]
Gekko_transcript_128183	[M]	Cell wall/membrane/envelope biogenesis	Molecular Function: ubiquitin-protein transferase activity (GO:0004842);; Biological Process: protein ubiquitination (GO:0016567);; Cellular Component: Cul3-RING ubiquitin ligase complex (GO:0031463);;	K10466|0|gja:107123583|K10466 kelch-like protein 30 | (RefSeq) KLHL30; kelch like family member 30	--	[TR]	--	BTB And C-terminal Kelch;; BTB/POZ domain;; Kelch motif;; Kelch motif;; Kelch motif;; Galactose oxidase, central domain;; Galactose oxidase, central domain	Kelch-like protein 30 GN=klhl30 OS=Xenopus laevis (African clawed frog) PE=2 SV=1	S	Function unknown	PREDICTED: kelch-like protein 30 [Gekko japonicus]
Gekko_transcript_187005	[R]	General function prediction only	--	K09228|0|gja:107115704|K09228 KRAB domain-containing zinc finger protein | (RefSeq) zinc finger protein OZF-like	--	[R]	General function prediction only	Zinc-finger double domain;; Zinc finger, C2H2 type;; C2H2-type zinc finger;; Zinc-finger double-stranded RNA-binding;; C2H2-type zinc finger;; Zinc-finger of C2H2 type;; zinc-finger C2H2-type;; zinc-ribbon family;; XPA protein N-terminal;; LIM domain;; LYAR-type C2HC zinc finger;; Zinc-finger double domain;; Zinc finger, C2H2 type;; C2H2-type zinc finger;; Zinc-finger double-stranded RNA-binding;…	Oocyte zinc finger protein XlCOF22 OS=Xenopus laevis (African clawed frog) PE=3 SV=1	S	Function unknown	PREDICTED: zinc finger protein OZF-like [Gekko japonicus]
Gekko_transcript_182415	--	--	Molecular Function: DNA binding (GO:0003677);; Cellular Component: cytoplasm (GO:0005737);; Biological Process: I-kappaB kinase/NF-kappaB signaling (GO:0007249);; Molecular Function: ubiquitin protein ligase binding (GO:0031625);;	K12650|0|gja:107126126|K12650 TRAF family member-associated NF-kappa-B activator | (RefSeq) TANK; TRAF family member associated NFKB activator	RIG-I-like receptor signaling pathway (ko04622)	--	--	TBD domain	--	S	Function unknown	PREDICTED: TRAF family member-associated NF-kappa-B activator isoform X1 [Gekko japonicus]
Gekko_transcript_204476	--	--	Cellular Component: nucleolus (GO:0005730);; Cellular Component: plasma membrane (GO:0005886);;	--	--	--	--	Surfeit locus protein 2 (SURF2)	Surfeit locus protein 2 GN=surf2 OS=Takifugu rubripes (Japanese pufferfish) PE=3 SV=1	S	Function unknown	PREDICTED: surfeit locus protein 2 [Gekko japonicus]
Gekko_transcript_37859	[H]	Coenzyme transport and metabolism	Biological Process: neural tube closure (GO:0001843);; Cellular Component: mitochondrion (GO:0005739);; Biological Process: inflammatory response (GO:0006954);; Biological Process: response to oxidative stress (GO:0006979);; Biological Process: lipoate biosynthetic process (GO:0009107);; Biological Process: protein lipoylation (GO:0009249);; Molecular Function: lipoate synthase activity (GO:00169…	K03644|8.84414e-165|gja:107116327|K03644 lipoyl synthase [EC:2.8.1.8] | (RefSeq) LIAS; lipoic acid synthetase	Lipoic acid metabolism (ko00785)	[H]	Coenzyme transport and metabolism	N-terminal domain of lipoyl synthase of Radical_SAM family;; Radical SAM superfamily	Lipoyl synthase, mitochondrial {ECO:0000255|HAMAP-Rule:MF_03123} (Precursor) GN=lias OS=Xenopus laevis (African clawed frog) PE=2 SV=1	H	Coenzyme transport and metabolism	PREDICTED: lipoyl synthase, mitochondrial [Gekko japonicus]
Gekko_transcript_134002	--	--	Biological Process: prostaglandin biosynthetic process (GO:0001516);; Molecular Function: lysophospholipase activity (GO:0004622);; Cellular Component: cytosol (GO:0005829);; Biological Process: phospholipid catabolic process (GO:0009395);; Cellular Component: vesicle (GO:0031982);; Cellular Component: ruffle membrane (GO:0032587);; Molecular Function: metal ion binding (GO:0046872);; Molecular F…	K16342|0|gja:107108204|K16342 cytosolic phospholipase A2 [EC:3.1.1.4] | (RefSeq) PLA2G4F; phospholipase A2 group IVF	Glycerophospholipid metabolism (ko00564);Ether lipid metabolism (ko00565);Arachidonic acid metabolism (ko00590);Linoleic acid metabolism (ko00591);alpha-Linolenic acid metabolism (ko00592);MAPK signaling pathway (ko04010);Vascular smooth muscle contraction (ko04270);VEGF signaling pathway (ko04370);GnRH signaling pathway (ko04912)	[I]	Lipid transport and metabolism	C2 domain;; Lysophospholipase catalytic domain;; Lysophospholipase catalytic domain	Lysophospholipase GN=PLA2G4A OS=Gallus gallus (Chicken) PE=1 SV=1	I	Lipid transport and metabolism	PREDICTED: cytosolic phospholipase A2 zeta [Gekko japonicus]
Gekko_transcript_163039	--	--	Cellular Component: nucleoplasm (GO:0005654);; Cellular Component: integral component of membrane (GO:0016021);;	--	--	[MOT]	--	--	--	S	Function unknown	protein sel-1 homolog 3 [Pogona vitticeps]
Gekko_transcript_115834	[O]	Posttranslational modification, protein turnover, chaperones	Molecular Function: hydrolase activity (GO:0016787);;	K08672|0|gja:107116098|K08672 proprotein convertase subtilisin/kexin type 6 [EC:3.4.21.-] | (RefSeq) PCSK6; proprotein convertase subtilisin/kexin type 6	--	[O]	Posttranslational modification, protein turnover, chaperones	Furin-like repeat, cysteine-rich;; PLAC (protease and lacunin) domain;; Proprotein convertase P-domain	Furin-1 (Precursor) GN=furin OS=Xenopus laevis (African clawed frog) PE=2 SV=1	O	Posttranslational modification, protein turnover, chaperones	PREDICTED: proprotein convertase subtilisin/kexin type 6 [Gekko japonicus]
Gekko_transcript_127796	--	--	Biological Process: vasculogenesis (GO:0001570);; Biological Process: gastrulation with mouth forming second (GO:0001702);; Cellular Component: stress fiber (GO:0001725);; Cellular Component: ruffle (GO:0001726);; Biological Process: establishment of cell polarity involved in ameboidal cell migration (GO:0003365);; Molecular Function: receptor activity (GO:0004872);; Cellular Component: actin fil…	K16819|0|gja:107125725|K16819 angiomotin | (RefSeq) AMOT; angiomotin	--	--	--	Angiomotin C terminal	Angiomotin-like 2a GN=amotl2a OS=Danio rerio (Zebrafish) PE=1 SV=2	Z	Cytoskeleton	PREDICTED: angiomotin [Gekko japonicus]
Gekko_transcript_49621	--	--	Molecular Function: GTP binding (GO:0005525);;	K16938|0|gja:107117314|K16938 septin 3/9/12 | (RefSeq) SEPT12; septin 12	--	[DTZ]	--	Septin;; 50S ribosome-binding GTPase	Neuronal-specific septin-3 GN=sept3 OS=Danio rerio (Zebrafish) PE=2 SV=1	DZ	Cell cycle control, cell division, chromosome partitioning;; Cytoskeleton	PREDICTED: septin-12 [Gekko japonicus]
Gekko_transcript_43732	[R]	General function prediction only	Cellular Component: anaphase-promoting complex (GO:0005680);; Molecular Function: protein phosphatase binding (GO:0019903);; Biological Process: protein K11-linked ubiquitination (GO:0070979);;	K03354|0|acs:100561057|K03354 anaphase-promoting complex subunit 7 | (RefSeq) anapc7; anaphase promoting complex subunit 7	Cell cycle (ko04110);Oocyte meiosis (ko04114);Ubiquitin mediated proteolysis (ko04120);Progesterone-mediated oocyte maturation (ko04914)	[DO]	--	Tetratricopeptide repeat;; Tetratricopeptide repeat;; Tetratricopeptide repeat;; Tetratricopeptide repeat;; Tetratricopeptide repeat;; Tetratricopeptide repeat;; Anaphase-promoting complex, cyclosome, subunit 3;; Tetratricopeptide repeat;; Tetratricopeptide repeat;; TPR repeat;; Tetratricopeptide repeat;; Tetratricopeptide repeat;; ChAPs (Chs5p-Arf1p-binding proteins)	--	O	Posttranslational modification, protein turnover, chaperones	anaphase-promoting complex subunit 7 isoform X1 [Pogona vitticeps]
Gekko_transcript_26084	--	--	Biological Process: fatty acid alpha-oxidation (GO:0001561);; Biological Process: neuron migration (GO:0001764);; Biological Process: positive regulation of defense response to virus by host (GO:0002230);; Cellular Component: integral component of peroxisomal membrane (GO:0005779);; Biological Process: locomotory behavior (GO:0007626);; Biological Process: protein import into peroxisome matrix, d…	K13344|0|gja:107122399|K13344 peroxin-13 | (RefSeq) PEX13; peroxisomal biogenesis factor 13	Peroxisome (ko04146)	[U]	Intracellular trafficking, secretion, and vesicular transport	Peroxin 13, N-terminal region;; Variant SH3 domain;; SH3 domain;; Variant SH3 domain	--	U	Intracellular trafficking, secretion, and vesicular transport	PREDICTED: peroxisome biogenesis factor 13 [Gekko japonicus]
Gekko_transcript_64356	[R]	General function prediction only	--	K20408|0|aam:106500007|K20408 WD repeat-containing protein 24 | (RefSeq) WDR24; WD repeat domain 24	mTOR signaling pathway (ko04150)	[S]	Function unknown	WD domain, G-beta repeat;; Anaphase-promoting complex subunit 4 WD40 domain	WD repeat-containing protein 24 GN=WDR24 OS=Gallus gallus (Chicken) PE=2 SV=1	S	Function unknown	PREDICTED: WD repeat-containing protein 24 [Tauraco erythrolophus]
Gekko_transcript_175163	--	--	--	--	--	--	--	--	--	--	--	PREDICTED: uncharacterized protein LOC107109803 [Gekko japonicus]
Gekko_transcript_121452	[T]	Signal transduction mechanisms	Molecular Function: protein serine/threonine kinase activity (GO:0004674);; Molecular Function: ATP binding (GO:0005524);; Cellular Component: intracellular (GO:0005622);; Biological Process: peptidyl-serine phosphorylation (GO:0018105);; Biological Process: intracellular signal transduction (GO:0035556);;	K08790|0|dre:393957|K08790 serine/threonine kinase 38 [EC:2.7.11.1] | (RefSeq) stk38l, zgc:55777; serine/threonine kinase 38 like	--	[R]	General function prediction only	Protein kinase domain;; Protein tyrosine kinase	Microtubule-associated serine/threonine-protein kinase 3 GN=mast3 OS=Xenopus laevis (African clawed frog) PE=2 SV=1	T	Signal transduction mechanisms	serine/threonine-protein kinase 38-like [Rhincodon typus]
Gekko_transcript_69879	[O]	Posttranslational modification, protein turnover, chaperones	Biological Process: kidney development (GO:0001822);; Cellular Component: nucleoplasm (GO:0005654);; Biological Process: synaptonemal complex assembly (GO:0007130);; Biological Process: spermatogenesis (GO:0007283);; Biological Process: brain development (GO:0007420);; Biological Process: embryo development (GO:0009790);; Cellular Component: membrane (GO:0016020);; Biological Process: internal pe…	--	--	[O]	Posttranslational modification, protein turnover, chaperones	Ubiquitin family;; Ubiquitin-2 like Rad60 SUMO-like	Large proline-rich protein bag6-B GN=Bag6-b OS=Xenopus laevis (African clawed frog) PE=2 SV=1	O	Posttranslational modification, protein turnover, chaperones	PREDICTED: large proline-rich protein BAG6 isoform X3 [Anolis carolinensis]
Gekko_transcript_61367	--	--	Cellular Component: ESCRT I complex (GO:0000813);; Cellular Component: nucleoplasm (GO:0005654);; Cellular Component: centrosome (GO:0005813);; Cellular Component: cytosol (GO:0005829);; Molecular Function: lipid binding (GO:0008289);; Cellular Component: aggresome (GO:0016235);; Biological Process: virus maturation (GO:0019075);; Biological Process: regulation of epidermal growth factor receptor…	K12186|9.33822e-94|gja:107124327|K12186 ESCRT-I complex subunit MVB12 | (RefSeq) MVB12A; multivesicular body subunit 12A	Endocytosis (ko04144)	[S]	Function unknown	Multivesicular body subunit 12;; Multivesicular body subunit 12	Multivesicular body subunit 12A GN=MVB12A OS=Gallus gallus (Chicken) PE=2 SV=1	U	Intracellular trafficking, secretion, and vesicular transport	PREDICTED: multivesicular body subunit 12A [Gekko japonicus]
Gekko_transcript_195463	--	--	Cellular Component: intracellular (GO:0005622);; Biological Process: chemical synaptic transmission (GO:0007268);; Molecular Function: diacylglycerol binding (GO:0019992);; Biological Process: intracellular signal transduction (GO:0035556);; Molecular Function: metal ion binding (GO:0046872);;	K15293|0|gja:107117598|K15293 protein unc-13 A/B/C | (RefSeq) UNC13C; unc-13 homolog C	--	[TU]	--	Munc13 (mammalian uncoordinated) homology domain	--	S	Function unknown	PREDICTED: protein unc-13 homolog C [Gekko japonicus]
Gekko_transcript_53519	--	--	Molecular Function: NAD+ ADP-ribosyltransferase activity (GO:0003950);; Molecular Function: binding (GO:0005488);;	K15259|5.91127e-136|gja:107115499|K15259 poly [ADP-ribose] polymerase 7/11/12/13 [EC:2.4.2.30] | (RefSeq) poly [ADP-ribose] polymerase 12-like	--	--	--	Poly(ADP-ribose) polymerase catalytic domain;; WWE domain	--	S	Function unknown	PREDICTED: poly [ADP-ribose] polymerase 12-like [Gekko japonicus]
Gekko_transcript_182167	--	--	Biological Process: B cell homeostasis (GO:0001782);; Biological Process: cardiac atrium morphogenesis (GO:0003209);; Biological Process: pericardium morphogenesis (GO:0003344);; Molecular Function: DNA binding (GO:0003677);; Molecular Function: Rho guanyl-nucleotide exchange factor activity (GO:0005089);; Cellular Component: intracellular (GO:0005622);; Biological Process: epidermal growth facto…	K03099|0|gja:107116186|K03099 son of sevenless | (RefSeq) SOS1; SOS Ras/Rac guanine nucleotide exchange factor 1	MAPK signaling pathway (ko04010);ErbB signaling pathway (ko04012);FoxO signaling pathway (ko04068);mTOR signaling pathway (ko04150);Dorso-ventral axis formation (ko04320);Focal adhesion (ko04510);Gap junction (ko04540);Regulation of actin cytoskeleton (ko04810);Insulin signaling pathway (ko04910);GnRH signaling pathway (ko04912)	[T]	Signal transduction mechanisms	RasGEF domain;; RasGEF N-terminal motif;; Core histone H2A/H2B/H3/H4;; RhoGEF domain;; PH domain	Ras-specific guanine nucleotide-releasing factor 2 GN=rasgrf2 OS=Danio rerio (Zebrafish) PE=3 SV=1	T	Signal transduction mechanisms	PREDICTED: son of sevenless homolog 1 [Gekko japonicus]
Gekko_transcript_131919	--	--	Cellular Component: lysosome (GO:0005764);; Biological Process: lysosome organization (GO:0007040);; Biological Process: blood coagulation (GO:0007596);; Cellular Component: membrane (GO:0016020);; Biological Process: melanocyte differentiation (GO:0030318);; Cellular Component: BLOC-3 complex (GO:0031085);; Cellular Component: melanosome (GO:0042470);; Molecular Function: protein homodimerizatio…	K20194|0|gja:107118890|K20194 Hermansky-Pudlak syndrome 4 protein | (RefSeq) HPS4; HPS4, biogenesis of lysosomal organelles complex 3 subunit 2	--	--	--	--	--	S	Function unknown	PREDICTED: Hermansky-Pudlak syndrome 4 protein [Gekko japonicus]
Gekko_transcript_152057	[R]	General function prediction only	Molecular Function: serine-type endopeptidase inhibitor activity (GO:0004867);; Cellular Component: cytoplasm (GO:0005737);; Cellular Component: plasma membrane (GO:0005886);; Biological Process: acute-phase response (GO:0006953);; Biological Process: negative regulation of endopeptidase activity (GO:0010951);; Biological Process: hyaluronan metabolic process (GO:0030212);; Biological Process: re…	--	--	--	--	Vault protein inter-alpha-trypsin domain;; von Willebrand factor type A domain;; von Willebrand factor type A domain;; von Willebrand factor type A domain;; Inter-alpha-trypsin inhibitor heavy chain C-terminus	--	S	Function unknown	PREDICTED: inter-alpha-trypsin inhibitor heavy chain H4-like [Gekko japonicus]
Gekko_transcript_143527	[T]	Signal transduction mechanisms	Molecular Function: RNA polymerase II transcription factor activity, sequence-specific DNA binding (GO:0000981);; Biological Process: response to hypoxia (GO:0001666);; Molecular Function: DNA binding (GO:0003677);; Molecular Function: transcription coactivator activity (GO:0003713);; Molecular Function: transcription corepressor activity (GO:0003714);; Cellular Component: mitochondrion (GO:00057…	K09096|0|gja:107117540|K09096 hypoxia-inducible factor 3 alpha | (RefSeq) HIF3A; hypoxia inducible factor 3 alpha subunit	--	[TK]	--	PAS fold;; PAS domain;; PAS fold;; PAS fold;; Hypoxia-inducible factor-1	Hypoxia-inducible factor 1-alpha GN=HIF1A OS=Gallus gallus (Chicken) PE=2 SV=2	K	Transcription	PREDICTED: hypoxia-inducible factor 3-alpha [Gekko japonicus]
Gekko_transcript_138400	--	--	--	K01870|6.91142e-06|gja:107124152|K01870 isoleucyl-tRNA synthetase [EC:6.1.1.5] | (RefSeq) IARS; isoleucyl-tRNA synthetase	Aminoacyl-tRNA biosynthesis (ko00970)	--	--	--	--	--	--	--
Gekko_transcript_109145	[T]	Signal transduction mechanisms	--	K09454|5.89163e-135|gja:107122720|K09454 GA-binding protein transcription factor, beta | (RefSeq) GABPB1; GA binding protein transcription factor beta subunit 1	--	--	--	Ankyrin repeats (3 copies);; Ankyrin repeats (many copies);; Ankyrin repeat;; Ankyrin repeats (many copies);; Ankyrin repeat	Serine/threonine-protein phosphatase 6 regulatory ankyrin repeat subunit C GN=ankrd52 OS=Danio rerio (Zebrafish) PE=2 SV=1	S	Function unknown	PREDICTED: GA-binding protein subunit beta-1 [Gekko japonicus]
Gekko_transcript_25719	[V]	Defense mechanisms	Biological Process: negative regulation of transcription from RNA polymerase II promoter (GO:0000122);; Cellular Component: replication fork (GO:0005657);; Cellular Component: nuclear heterochromatin (GO:0005720);; Molecular Function: zinc ion binding (GO:0008270);; Biological Process: maintenance of DNA methylation (GO:0010216);; Biological Process: histone monoubiquitination (GO:0010390);; Cell…	K10638|0|gja:107118288|K10638 E3 ubiquitin-protein ligase UHRF1 [EC:2.3.2.27] | (RefSeq) UHRF1; ubiquitin like with PHD and ring finger domains 1	--	--	--	Tandem tudor domain within UHRF1;; SAD/SRA domain;; Ubiquitin family;; PHD-finger	E3 ubiquitin-protein ligase UHRF1 GN=uhrf1 OS=Xenopus tropicalis (Western clawed frog) PE=3 SV=2	V	Defense mechanisms	PREDICTED: E3 ubiquitin-protein ligase UHRF1 [Gekko japonicus]
Gekko_transcript_141890	--	--	--	--	--	--	--	--	--	D	Cell cycle control, cell division, chromosome partitioning	PREDICTED: biorientation of chromosomes in cell division protein 1-like 1, partial [Gekko japonicus]
Gekko_transcript_9725	[T]	Signal transduction mechanisms	--	K09097|0|gja:107121566|K09097 aryl hydrocarbon receptor nuclear translocator | (RefSeq) ARNT; aryl hydrocarbon receptor nuclear translocator	--	[K]	Transcription	PAS fold;; PAS domain;; PAS fold;; Helix-loop-helix DNA-binding domain;; PAS domain	Aryl hydrocarbon receptor nuclear translocator 2 OS=Danio rerio (Zebrafish) PE=1 SV=2	K	Transcription	PREDICTED: aryl hydrocarbon receptor nuclear translocator [Gekko japonicus]
Gekko_transcript_2613	--	--	Molecular Function: cysteine-type endopeptidase activity (GO:0004197);; Molecular Function: thiol-dependent ubiquitin-specific protease activity (GO:0004843);; Biological Process: regulation of transcription, DNA-templated (GO:0006355);; Biological Process: ubiquitin-dependent protein catabolic process (GO:0006511);; Molecular Function: zinc ion binding (GO:0008270);; Biological Process: cell pro…	K11836|0|acs:100563917|K11836 ubiquitin carboxyl-terminal hydrolase 5/13 [EC:3.4.19.12] | (RefSeq) usp13; ubiquitin specific peptidase 13 (isopeptidase T-3)	--	[O]	Posttranslational modification, protein turnover, chaperones	Ubiquitin carboxyl-terminal hydrolase;; UBA/TS-N domain;; Zn-finger in ubiquitin-hydrolases and other protein;; Ubiquitin carboxyl-terminal hydrolase	Ubiquitin carboxyl-terminal hydrolase 13 GN=USP13 OS=Gallus gallus (Chicken) PE=3 SV=1	O	Posttranslational modification, protein turnover, chaperones	ubiquitin carboxyl-terminal hydrolase 13 isoform X2 [Pogona vitticeps]
Gekko_transcript_10074	--	--	--	K10411|1.9546e-113|acs:100554531|K10411 dynein light chain 1, axonemal | (RefSeq) dnal1; dynein axonemal light chain 1	--	[T]	Signal transduction mechanisms	Leucine Rich repeats (2 copies);; Leucine-rich repeat;; Leucine rich repeat	Dynein light chain 1, axonemal GN=dnal1 OS=Xenopus tropicalis (Western clawed frog) PE=2 SV=1	S	Function unknown	PREDICTED: dynein light chain 1, axonemal [Anolis carolinensis]
Gekko_transcript_167592	--	--	Biological Process: signal transduction (GO:0007165);; Biological Process: regulation of apoptotic process (GO:0042981);; Biological Process: positive regulation of NF-kappaB transcription factor activity (GO:0051092);;	K03173|1.51663e-137|gja:107118266|K03173 TNF receptor-associated factor 2 [EC:2.3.2.27] | (RefSeq) TNF receptor-associated factor 2-like	MAPK signaling pathway (ko04010);Protein processing in endoplasmic reticulum (ko04141);Apoptosis (ko04210);RIG-I-like receptor signaling pathway (ko04622);Adipocytokine signaling pathway (ko04920);Herpes simplex infection (ko05168)	[T]	Signal transduction mechanisms	TNF receptor-associated factor BIRC3 binding domain	TNF receptor-associated factor 6 GN=traf6 OS=Danio rerio (Zebrafish) PE=2 SV=2	S	Function unknown	PREDICTED: TNF receptor-associated factor 2-like [Gekko japonicus]
Gekko_transcript_157869	--	--	Molecular Function: binding (GO:0005488);; Biological Process: regulation of transcription, DNA-templated (GO:0006355);; Biological Process: signal transduction (GO:0007165);; Biological Process: regulation of cell proliferation (GO:0042127);; Biological Process: single-multicellular organism process (GO:0044707);; Biological Process: single-organism cellular process (GO:0044763);; Biological Pro…	--	--	--	--	--	--	S	Function unknown	PREDICTED: peroxisome proliferator-activated receptor delta isoform X1 [Thamnophis sirtalis]
Gekko_transcript_152023	--	--	Biological Process: response to hypoxia (GO:0001666);; Molecular Function: structural constituent of ribosome (GO:0003735);; Biological Process: translation (GO:0006412);; Biological Process: mitochondrial transport (GO:0006839);; Cellular Component: integral component of membrane (GO:0016021);; Cellular Component: mitochondrial membrane (GO:0031966);; Biological Process: regulation of mitochondr…	K15103|2.17694e-51|gja:107122030|K15103 solute carrier family 25 (mitochondrial uncoupling protein), member 8/9 | (RefSeq) UCP2; uncoupling protein 2	--	[C]	Energy production and conversion	Mitochondrial carrier protein	Mitochondrial uncoupling protein 2 GN=ucp2 OS=Cyprinus carpio (Common carp) PE=2 SV=1	O	Posttranslational modification, protein turnover, chaperones	PREDICTED: mitochondrial uncoupling protein 2 [Gekko japonicus]
Gekko_transcript_21159	[G]	Carbohydrate transport and metabolism	--	K00710|0|gja:107107393|K00710 polypeptide N-acetylgalactosaminyltransferase [EC:2.4.1.41] | (RefSeq) GALNT6; polypeptide N-acetylgalactosaminyltransferase 6	Mucin type O-Glycan biosynthesis (ko00512)	[O]	Posttranslational modification, protein turnover, chaperones	Glycosyl transferase family 2;; Ricin-type beta-trefoil lectin domain;; Glycosyltransferase like family 2;; N-terminal domain of galactosyltransferase	Polypeptide N-acetylgalactosaminyltransferase 11 GN=galnt11 OS=Xenopus tropicalis (Western clawed frog) PE=1 SV=2	S	Function unknown	PREDICTED: polypeptide N-acetylgalactosaminyltransferase 6 [Gekko japonicus]
Gekko_transcript_28801	--	--	Biological Process: ubiquitin-dependent protein catabolic process (GO:0006511);; Biological Process: protein deubiquitination (GO:0016579);; Molecular Function: thiol-dependent ubiquitinyl hydrolase activity (GO:0036459);;	K11842|0|pss:102448690|K11842 ubiquitin carboxyl-terminal hydrolase 12/46 [EC:3.4.19.12] | (RefSeq) ubiquitin carboxyl-terminal hydrolase 12-like	--	[O]	Posttranslational modification, protein turnover, chaperones	Ubiquitin carboxyl-terminal hydrolase;; Ubiquitin carboxyl-terminal hydrolase	Ubiquitin carboxyl-terminal hydrolase 12-A GN=usp12-a OS=Xenopus laevis (African clawed frog) PE=2 SV=1	O	Posttranslational modification, protein turnover, chaperones	ubiquitin carboxyl-terminal hydrolase 12-like [Limosa lapponica baueri]
Gekko_transcript_207130	[O]	Posttranslational modification, protein turnover, chaperones	Molecular Function: serine-type endopeptidase inhibitor activity (GO:0004867);; Cellular Component: extracellular space (GO:0005615);; Cellular Component: cytoplasm (GO:0005737);; Biological Process: negative regulation of endopeptidase activity (GO:0010951);; Cellular Component: integral component of membrane (GO:0016021);;	K13963|1.89555e-159|ccw:104698168|K13963 serpin B | (RefSeq) SERPINB1; serpin family B member 1	--	[V]	Defense mechanisms	Serpin (serine protease inhibitor);; Serpin (serine protease inhibitor)	Leukocyte elastase inhibitor GN=serpinb1 OS=Xenopus tropicalis (Western clawed frog) PE=2 SV=1	O	Posttranslational modification, protein turnover, chaperones	PREDICTED: serpin B6-like [Gekko japonicus]
Gekko_transcript_103446	--	--	--	--	--	--	--	--	--	--	--	hypothetical protein XENTR_v90005232mg [Xenopus tropicalis]
Gekko_transcript_27157	--	--	Biological Process: negative regulation of transcription from RNA polymerase II promoter (GO:0000122);; Molecular Function: RNA polymerase II regulatory region sequence-specific DNA binding (GO:0000977);; Molecular Function: RNA polymerase II transcription corepressor activity (GO:0001106);; Molecular Function: transcription corepressor binding (GO:0001222);; Molecular Function: chromatin binding…	--	--	[R]	General function prediction only	PHD finger protein 12 MRG binding domain;; PHD-finger;; FHA domain	E3 ubiquitin-protein ligase TRIM33 GN=trim33 OS=Danio rerio (Zebrafish) PE=2 SV=1	S	Function unknown	PREDICTED: PHD finger protein 12 [Gekko japonicus]
Gekko_transcript_105057	[R]	General function prediction only	Molecular Function: ubiquitin-protein transferase activity (GO:0004842);; Cellular Component: nucleus (GO:0005634);; Cellular Component: cytoplasm (GO:0005737);; Biological Process: multicellular organism development (GO:0007275);; Biological Process: protein ubiquitination (GO:0016567);; Molecular Function: ligase activity (GO:0016874);; Molecular Function: RNA binding (GO:0044822);; Biological …	K13125|9.13311e-150|gja:107108115|K13125 nitric oxide synthase-interacting protein | (RefSeq) NOSIP; nitric oxide synthase interacting protein	--	[S]	Function unknown	Metallo-beta-lactamase superfamily	Nitric oxide synthase-interacting protein GN=nosip OS=Xenopus tropicalis (Western clawed frog) PE=2 SV=1	S	Function unknown	PREDICTED: nitric oxide synthase-interacting protein [Gekko japonicus]
Gekko_transcript_147700	[L]	Replication, recombination and repair	Molecular Function: catalytic activity (GO:0003824);; Biological Process: DNA repair (GO:0006281);; Biological Process: cellular macromolecule biosynthetic process (GO:0034645);; Molecular Function: organic cyclic compound binding (GO:0097159);; Molecular Function: heterocyclic compound binding (GO:1901363);;	K02349|0|cmy:102942973|K02349 DNA polymerase theta [EC:2.7.7.7] | (RefSeq) POLQ; DNA polymerase theta	--	[R]	General function prediction only	Helicase conserved C-terminal domain;; DEAD/DEAH box helicase	Activating signal cointegrator 1 complex subunit 3 GN=ascc3 OS=Gallus gallus (Chicken) PE=3 SV=2	L	Replication, recombination and repair	PREDICTED: DNA polymerase theta [Chelonia mydas]
Gekko_transcript_127094	--	--	Molecular Function: catalytic activity (GO:0003824);; Molecular Function: binding (GO:0005488);; Biological Process: cellular process (GO:0009987);;	K19941|5.67983e-63|lcm:102351696|K19941 synapsin | (RefSeq) uncharacterized LOC102351696	--	[R]	General function prediction only	--	Transposon TX1 uncharacterized 149 kDa protein OS=Xenopus laevis (African clawed frog) PE=3 SV=1	S	Function unknown	L1-encoded reverse transcriptase-like protein [Protobothrops flavoviridis]
Gekko_transcript_66889	--	--	--	--	--	--	--	Protein of unknown function (DUF3585)	Protein-methionine sulfoxide oxidase mical2b GN=mical2b OS=Danio rerio (Zebrafish) PE=2 SV=2	S	Function unknown	PREDICTED: uncharacterized protein LOC107117021, partial [Gekko japonicus]
Gekko_transcript_144333	--	--	Cellular Component: histone deacetylase complex (GO:0000118);; Cellular Component: kinetochore (GO:0000776);; Cellular Component: nuclear chromosome, telomeric region (GO:0000784);; Molecular Function: chromatin binding (GO:0003682);; Cellular Component: nuclear heterochromatin (GO:0005720);; Cellular Component: pericentric heterochromatin (GO:0005721);; Cellular Component: nucleolus (GO:0005730)…	--	--	[B]	Chromatin structure and dynamics	Chromo (CHRromatin Organisation MOdifier) domain	Histone-lysine N-methyltransferase SUV39H2 GN=SUV39H2 OS=Gallus gallus (Chicken) PE=2 SV=1	S	Function unknown	PREDICTED: chromobox protein homolog 5-like, partial [Meleagris gallopavo]
Gekko_transcript_99345	--	--	Molecular Function: interleukin-1 receptor activity (GO:0004908);; Cellular Component: integral component of membrane (GO:0016021);; Biological Process: natural killer cell activation (GO:0030101);; Biological Process: positive regulation of interferon-gamma production (GO:0032729);; Biological Process: interleukin-18-mediated signaling pathway (GO:0035655);; Molecular Function: interleukin-18 re…	K05173|1.65784e-99|gja:107110155|K05173 interleukin 18 receptor 1 | (RefSeq) IL18R1; interleukin 18 receptor 1	Cytokine-cytokine receptor interaction (ko04060)	--	--	TIR domain	Interleukin-1 receptor accessory protein-like 1-B (Precursor) GN=il1rapl1b OS=Danio rerio (Zebrafish) PE=1 SV=1	U	Intracellular trafficking, secretion, and vesicular transport	PREDICTED: interleukin-18 receptor 1 [Gekko japonicus]
Gekko_transcript_179473	[R]	General function prediction only	Molecular Function: nucleic acid binding (GO:0003676);; Molecular Function: metal ion binding (GO:0046872);;	K20828|7.12345e-150|gja:107121102|K20828 zinc finger protein 143/76 | (RefSeq) ZNF76; zinc finger protein 76	--	[R]	General function prediction only	Zinc-finger double domain;; Zinc finger, C2H2 type	Zinc finger protein 143 GN=znf143 OS=Xenopus laevis (African clawed frog) PE=1 SV=2	S	Function unknown	PREDICTED: LOW QUALITY PROTEIN: zinc finger protein 76 [Gekko japonicus]
Gekko_transcript_79156	--	--	Molecular Function: aminopeptidase activity (GO:0004177);; Cellular Component: nucleoplasm (GO:0005654);; Cellular Component: mitochondrion (GO:0005739);; Cellular Component: focal adhesion (GO:0005925);; Biological Process: proteolysis (GO:0006508);; Molecular Function: metalloexopeptidase activity (GO:0008235);; Molecular Function: manganese ion binding (GO:0030145);; Cellular Component: extrac…	K11142|3.47214e-22|gja:107123095|K11142 cytosol aminopeptidase [EC:3.4.11.1 3.4.11.5] | (RefSeq) LAP3; leucine aminopeptidase 3	Arginine and proline metabolism (ko00330);Glutathione metabolism (ko00480)	[R]	General function prediction only	--	Cytosol aminopeptidase GN=lap3 OS=Xenopus tropicalis (Western clawed frog) PE=2 SV=1	E	Amino acid transport and metabolism	PREDICTED: cytosol aminopeptidase [Gekko japonicus]
Gekko_transcript_85436	--	--	--	--	--	[S]	Function unknown	--	--	S	Function unknown	PREDICTED: coiled-coil domain-containing protein R3HCC1L [Gekko japonicus]
Gekko_transcript_79941	--	--	--	--	--	[S]	Function unknown	Protein of unknown function (DUF3808)	Tetratricopeptide repeat protein 39C GN=ttc39c OS=Danio rerio (Zebrafish) PE=2 SV=1	S	Function unknown	PREDICTED: tetratricopeptide repeat protein 39C [Gekko japonicus]
Gekko_transcript_72093	--	--	Biological Process: proteolysis (GO:0006508);; Molecular Function: cysteine-type peptidase activity (GO:0008234);;	K03345|3.85276e-156|gja:107123581|K03345 sentrin-specific protease 2 (axin associating molecule) [EC:3.4.22.68] | (RefSeq) SENP2; SUMO1/sentrin/SMT3 specific peptidase 2	RNA transport (ko03013);Wnt signaling pathway (ko04310)	[O]	Posttranslational modification, protein turnover, chaperones	Ulp1 protease family, C-terminal catalytic domain;; Ulp1 protease family, C-terminal catalytic domain	--	O	Posttranslational modification, protein turnover, chaperones	PREDICTED: sentrin-specific protease 2 isoform X2 [Gekko japonicus]
Gekko_transcript_212865	--	--	Cellular Component: GARP complex (GO:0000938);; Cellular Component: cytosol (GO:0005829);; Cellular Component: endosome membrane (GO:0010008);; Biological Process: protein transport (GO:0015031);; Biological Process: endocytic recycling (GO:0032456);; Biological Process: retrograde transport, endosome to Golgi (GO:0042147);; Cellular Component: EARP complex (GO:1990745);;	K20299|0|gja:107123432|K20299 vacuolar protein sorting-associated protein 53 | (RefSeq) VPS53; VPS53, GARP complex subunit	--	[U]	Intracellular trafficking, secretion, and vesicular transport	Vps53-like, N-terminal	Vacuolar protein sorting-associated protein 53 homolog GN=VPS53 OS=Gallus gallus (Chicken) PE=2 SV=1	U	Intracellular trafficking, secretion, and vesicular transport	PREDICTED: LOW QUALITY PROTEIN: vacuolar protein sorting-associated protein 53 homolog [Gekko japonicus]
Gekko_transcript_178633	[H]	Coenzyme transport and metabolism	Molecular Function: ubiquitin activating enzyme activity (GO:0004839);; Cellular Component: cytosol (GO:0005829);; Biological Process: learning (GO:0007612);; Biological Process: locomotory behavior (GO:0007626);; Molecular Function: FAT10 activating enzyme activity (GO:0019780);; Biological Process: amygdala development (GO:0021764);; Biological Process: hippocampus development (GO:0021766);; Bi…	K10699|0|gja:107115465|K10699 ubiquitin-activating enzyme E1-like protein 2 [EC:6.2.1.45] | (RefSeq) UBA6; ubiquitin like modifier activating enzyme 6	Ubiquitin mediated proteolysis (ko04120)	[O]	Posttranslational modification, protein turnover, chaperones	Ubiquitin-activating enzyme E1 four-helix bundle;; Ubiquitin-activating enzyme E1 FCCH domain;; ThiF family;; Ubiquitin-activating enzyme active site;; ThiF family;; Ubiquitin-activating enzyme active site;; ThiF family;; Ubiquitin-activating enzyme active site	SUMO-activating enzyme subunit 2 OS=Danio rerio (Zebrafish) PE=1 SV=2	H	Coenzyme transport and metabolism	PREDICTED: ubiquitin-like modifier-activating enzyme 6 isoform X1 [Gekko japonicus]
Gekko_transcript_59932	[T]	Signal transduction mechanisms	Biological Process: activation of MAPKKK activity (GO:0000185);; Molecular Function: ATP binding (GO:0005524);; Cellular Component: cytoplasm (GO:0005737);; Biological Process: response to stress (GO:0006950);; Biological Process: cell proliferation (GO:0008283);; Molecular Function: MAP kinase kinase kinase kinase activity (GO:0008349);; Cellular Component: membrane (GO:0016020);; Biological Pro…	K04408|0|pbi:103063016|K04408 mitogen-activated protein kinase kinase kinase kinase 1 [EC:2.7.11.1] | (RefSeq) MAP4K1; mitogen-activated protein kinase kinase kinase kinase 1	MAPK signaling pathway (ko04010)	[T]	Signal transduction mechanisms	Protein kinase domain;; CNH domain;; Protein tyrosine kinase	Serine/threonine-protein kinase 10 GN=stk10 OS=Xenopus tropicalis (Western clawed frog) PE=2 SV=1	T	Signal transduction mechanisms	PREDICTED: mitogen-activated protein kinase kinase kinase kinase 1 [Python bivittatus]
Gekko_transcript_165134	--	--	Molecular Function: inorganic anion exchanger activity (GO:0005452);; Biological Process: inorganic anion transport (GO:0015698);; Cellular Component: integral component of membrane (GO:0016021);;	K13862|2.32061e-178|amj:102562043|K13862 solute carrier family 4 (sodium borate transporter), member 11 | (RefSeq) SLC4A11; solute carrier family 4 member 11	--	[P]	Inorganic ion transport and metabolism	HCO3- transporter family;; HCO3- transporter family	Band 3 anion transport protein GN=SLC4A1 OS=Gallus gallus (Chicken) PE=2 SV=1	U	Intracellular trafficking, secretion, and vesicular transport	sodium bicarbonate transporter-like protein 11 isoform A [Alligator mississippiensis]
Gekko_transcript_150835	--	--	Cellular Component: integral component of membrane (GO:0016021);;	--	--	[S]	Function unknown	--	--	S	Function unknown	PREDICTED: transmembrane protein 131 isoform X2 [Gekko japonicus]
Gekko_transcript_165925	--	--	Molecular Function: ubiquitin-protein transferase activity (GO:0004842);; Cellular Component: nucleus (GO:0005634);; Biological Process: ubiquitin-dependent protein catabolic process (GO:0006511);; Biological Process: protein ubiquitination (GO:0016567);; Cellular Component: SCF ubiquitin ligase complex (GO:0019005);;	K10305|9.93593e-84|gja:107115028|K10305 F-box protein 25/32 | (RefSeq) FBXO25; F-box protein 25	FoxO signaling pathway (ko04068)	[E]	Amino acid transport and metabolism	--	--	S	Function unknown	PREDICTED: F-box only protein 25 isoform X2 [Gekko japonicus]
Gekko_transcript_129193	[O]	Posttranslational modification, protein turnover, chaperones	Biological Process: negative regulation of transcription from RNA polymerase II promoter (GO:0000122);; Molecular Function: serine-type endopeptidase activity (GO:0004252);; Cellular Component: extracellular space (GO:0005615);; Cellular Component: plasma membrane (GO:0005886);; Biological Process: cellular iron ion homeostasis (GO:0006879);; Cellular Component: integral component of membrane (GO…	K09637|0|gja:107123255|K09637 transmembrane protease serine 6 [EC:3.4.21.-] | (RefSeq) TMPRSS6; transmembrane protease, serine 6	--	[E]	Amino acid transport and metabolism	Trypsin;; Low-density lipoprotein receptor domain class A;; Domain of unknown function (DUF1986);; CUB domain;; Protein of unknown function (DUF3709);; SEA domain	Ovochymase-2 (Precursor) GN=OVCH2 OS=Bufo japonicus (Japanese toad) PE=1 SV=1	O	Posttranslational modification, protein turnover, chaperones	PREDICTED: transmembrane protease serine 6, partial [Gekko japonicus]
Gekko_transcript_79098	--	--	Biological Process: mRNA processing (GO:0006397);;	K13171|2.76796e-59|chx:102175909|K13171 serine/arginine repetitive matrix protein 1 | (RefSeq) SRRM1; serine and arginine repetitive matrix 1	RNA transport (ko03013);mRNA surveillance pathway (ko03015)	[AR]	--	PWI domain	Serine/arginine repetitive matrix protein 1 GN=SRRM1 OS=Gallus gallus (Chicken) PE=2 SV=1	S	Function unknown	PREDICTED: serine/arginine repetitive matrix protein 1 isoform X3 [Latimeria chalumnae]
Gekko_transcript_7973	--	--	Biological Process: endothelial cell morphogenesis (GO:0001886);; Molecular Function: Rho guanyl-nucleotide exchange factor activity (GO:0005089);; Biological Process: regulation of Rho protein signal transduction (GO:0035023);; Biological Process: positive regulation of GTPase activity (GO:0043547);; Biological Process: ruffle assembly (GO:0097178);;	K13744|0|gja:107123687|K13744 Rho guanine nucleotide exchange factor 26 | (RefSeq) rho guanine nucleotide exchange factor 26-like	--	[T]	Signal transduction mechanisms	RhoGEF domain;; SH3 domain;; Variant SH3 domain;; Variant SH3 domain;; PH domain	--	T	Signal transduction mechanisms	PREDICTED: rho guanine nucleotide exchange factor 26-like, partial [Gekko japonicus]
Gekko_transcript_137499	--	--	Cellular Component: endoplasmic reticulum (GO:0005783);; Biological Process: positive regulation of cell-substrate adhesion (GO:0010811);; Cellular Component: integral component of membrane (GO:0016021);; Molecular Function: 3-hydroxyacyl-CoA dehydratase activity (GO:0018812);; Molecular Function: enzyme binding (GO:0019899);; Biological Process: sphingolipid biosynthetic process (GO:0030148);; B…	K10703|4.74234e-92|gja:107120973|K10703 very-long-chain (3R)-3-hydroxyacyl-CoA dehydratase [EC:4.2.1.134] | (RefSeq) HACD1; 3-hydroxyacyl-CoA dehydratase 1	Fatty acid elongation (ko00062);Biosynthesis of unsaturated fatty acids (ko01040);Fatty acid metabolism (ko01212)	[R]	General function prediction only	Protein tyrosine phosphatase-like protein, PTPLA;; Protein tyrosine phosphatase-like protein, PTPLA	Very-long-chain (3R)-3-hydroxyacyl-CoA dehydratase GN=PTPLAD1 OS=Gallus gallus (Chicken) PE=2 SV=1	S	Function unknown	PREDICTED: very-long-chain (3R)-3-hydroxyacyl-CoA dehydratase 1 isoform X1 [Gekko japonicus]
Gekko_transcript_203030	[L]	Replication, recombination and repair	Molecular Function: ATP binding (GO:0005524);; Biological Process: mismatch repair (GO:0006298);; Biological Process: dephosphorylation (GO:0016311);; Molecular Function: hydrolase activity (GO:0016787);; Molecular Function: mismatched DNA binding (GO:0030983);;	K08737|7.48475e-101|gja:107124261|K08737 DNA mismatch repair protein MSH6 | (RefSeq) MSH6; mutS homolog 6	Mismatch repair (ko03430)	[L]	Replication, recombination and repair	MutS domain V	--	S	Function unknown	PREDICTED: RNA-directed DNA polymerase from mobile element jockey-like [Nanorana parkeri]
Gekko_transcript_207132	--	--	Molecular Function: Rho guanyl-nucleotide exchange factor activity (GO:0005089);; Cellular Component: cytoplasm (GO:0005737);; Cellular Component: cytoskeleton (GO:0005856);; Molecular Function: cytoskeletal protein binding (GO:0008092);; Cellular Component: extrinsic component of membrane (GO:0019898);; Biological Process: regulation of Rho protein signal transduction (GO:0035023);; Biological P…	K17477|0|acs:100565566|K17477 FERM, RhoGEF and pleckstrin domain-containing protein 1 | (RefSeq) farp1; FERM, ARH/RhoGEF and pleckstrin domain protein 1	--	[T]	Signal transduction mechanisms	RhoGEF domain;; FERM C-terminal PH-like domain;; PH domain;; FERM adjacent (FA);; FERM N-terminal domain;; FERM central domain	FERM, RhoGEF and pleckstrin domain-containing protein 1 GN=FARP1 OS=Gallus gallus (Chicken) PE=1 SV=2	T	Signal transduction mechanisms	FERM, RhoGEF and pleckstrin domain-containing protein 1 isoform X2 [Pogona vitticeps]
Gekko_transcript_124209	--	--	--	--	--	--	--	--	--	S	Function unknown	hypothetical protein llap_18283 [Limosa lapponica baueri]
Gekko_transcript_90524	--	--	Biological Process: regulation of L-glutamate transport (GO:0002036);; Molecular Function: GTP binding (GO:0005525);; Cellular Component: nucleolus (GO:0005730);; Cellular Component: cytoplasm (GO:0005737);; Biological Process: cell cycle (GO:0007049);; Biological Process: smoothened signaling pathway (GO:0007224);; Cellular Component: cell surface (GO:0009986);; Cellular Component: actin cytoske…	K16942|1.02829e-124|gja:107114557|K16942 septin 2 | (RefSeq) SEPT2; septin 2	--	[DZU]	--	--	Septin-2B GN=sept2-B OS=Xenopus tropicalis (Western clawed frog) PE=2 SV=1	DZ	Cell cycle control, cell division, chromosome partitioning;; Cytoskeleton	Septin-2, partial [Anas platyrhynchos]
Gekko_transcript_162288	--	--	Biological Process: cytokinesis (GO:0000910);; Biological Process: kidney development (GO:0001822);; Cellular Component: cytoplasm (GO:0005737);; Cellular Component: centrosome (GO:0005813);; Cellular Component: microtubule (GO:0005874);; Biological Process: mitotic cell cycle (GO:0007067);; Biological Process: negative regulation of cell proliferation (GO:0008285);; Cellular Component: midbody (…	--	--	--	--	Fez1	Leucine zipper putative tumor suppressor 2 homolog {ECO:0000255|HAMAP-Rule:MF_03026} GN=lzts2 OS=Xenopus tropicalis (Western clawed frog) PE=2 SV=1	Z	Cytoskeleton	PREDICTED: leucine zipper putative tumor suppressor 2 [Gekko japonicus]
Gekko_transcript_26908	[F]	Nucleotide transport and metabolism	Molecular Function: Ras guanyl-nucleotide exchange factor activity (GO:0005088);; Cellular Component: intracellular (GO:0005622);; Biological Process: small GTPase mediated signal transduction (GO:0007264);; Biological Process: positive regulation of GTPase activity (GO:0043547);;	--	--	[T]	Signal transduction mechanisms	RasGEF domain;; RasGEF N-terminal motif	Ras-GEF domain-containing family member 1B GN=rasgef1b OS=Xenopus tropicalis (Western clawed frog) PE=2 SV=1	S	Function unknown	PREDICTED: LOW QUALITY PROTEIN: ras-GEF domain-containing family member 1B-like [Gekko japonicus]
Gekko_transcript_37680	[R]	General function prediction only	Biological Process: negative regulation of transcription from RNA polymerase II promoter (GO:0000122);; Molecular Function: RNA polymerase II regulatory region sequence-specific DNA binding (GO:0000977);; Molecular Function: transcription factor activity, sequence-specific DNA binding (GO:0003700);; Cellular Component: nucleoplasm (GO:0005654);; Cellular Component: spindle (GO:0005819);; Biologic…	--	--	[R]	General function prediction only	Zinc finger, C2H2 type;; Zinc-finger double domain;; C2H2-type zinc finger;; Zinc-finger double-stranded RNA-binding;; C2H2-type zinc finger	Transcription factor E4F1 GN=e4f1 OS=Danio rerio (Zebrafish) PE=2 SV=1	S	Function unknown	PREDICTED: transcription factor E4F1 [Gekko japonicus]
Gekko_transcript_184655	--	--	Cellular Component: Ada2/Gcn5/Ada3 transcription activator complex (GO:0005671);; Biological Process: binding of sperm to zona pellucida (GO:0007339);; Cellular Component: PcG protein complex (GO:0031519);; Molecular Function: RNA binding (GO:0044822);; Biological Process: hematopoietic stem cell homeostasis (GO:0061484);;	--	--	--	--	Ubiquitin-associated protein 2	--	O	Posttranslational modification, protein turnover, chaperones	PREDICTED: ubiquitin-associated protein 2-like isoform X6 [Gekko japonicus]
Gekko_transcript_3566	--	--	Molecular Function: integrin binding (GO:0005178);; Cellular Component: laminin-3 complex (GO:0005608);; Biological Process: axon guidance (GO:0007411);; Biological Process: neuromuscular junction development (GO:0007528);; Biological Process: visual perception (GO:0007601);; Biological Process: astrocyte development (GO:0014002);; Biological Process: Schwann cell development (GO:0014044);; Biolo…	K06243|0|acs:100562869|K06243 laminin, beta 2 | (RefSeq) lamb2; laminin subunit beta 2	Focal adhesion (ko04510);ECM-receptor interaction (ko04512)	[W]	Extracellular structures	Laminin N-terminal (Domain VI);; Laminin EGF domain;; Laminin EGF domain;; Laminin EGF domain	Laminin subunit beta-4 (Precursor) GN=lamb4 OS=Danio rerio (Zebrafish) PE=2 SV=1	U	Intracellular trafficking, secretion, and vesicular transport	PREDICTED: laminin subunit beta-2 [Anolis carolinensis]
Gekko_transcript_42247	[HR]	Coenzyme transport and metabolism;; General function prediction only	--	K18266|0|gja:107126268|K18266 protein NDRG1 | (RefSeq) NDRG1; N-myc downstream regulated 1	--	[S]	Function unknown	Ndr family	Protein NDRG1 OS=Xenopus tropicalis (Western clawed frog) PE=2 SV=1	S	Function unknown	PREDICTED: protein NDRG1 isoform X1 [Gekko japonicus]
Gekko_transcript_2390	--	--	--	K19867|0|gja:107122539|K19867 LIM domain-binding protein 3 | (RefSeq) LDB3; LIM domain binding 3	--	[TZ]	--	LIM domain;; PDZ domain (Also known as DHR or GLGF)	PDZ and LIM domain protein 7 GN=pdlim7 OS=Xenopus laevis (African clawed frog) PE=2 SV=1	S	Function unknown	PREDICTED: LIM domain-binding protein 3, partial [Gekko japonicus]
Gekko_transcript_190064	[T]	Signal transduction mechanisms	Biological Process: positive regulation of protein phosphorylation (GO:0001934);; Molecular Function: ATP binding (GO:0005524);; Cellular Component: centrosome (GO:0005813);; Biological Process: smooth muscle contraction (GO:0006939);; Biological Process: I-kappaB kinase/NF-kappaB signaling (GO:0007249);; Biological Process: Rho protein signal transduction (GO:0007266);; Biological Process: posit…	K17388|0|pss:102457091|K17388 Rho-associated protein kinase 2 [EC:2.7.11.1] | (RefSeq) ROCK2; Rho associated coiled-coil containing protein kinase 2	Vascular smooth muscle contraction (ko04270);Wnt signaling pathway (ko04310);Focal adhesion (ko04510);Regulation of actin cytoskeleton (ko04810);Salmonella infection (ko05132)	[T]	Signal transduction mechanisms	Protein kinase domain;; Protein tyrosine kinase;; Rho Binding;; PH domain	Microtubule-associated serine/threonine-protein kinase 3 GN=mast3 OS=Xenopus laevis (African clawed frog) PE=2 SV=1	T	Signal transduction mechanisms	rho-associated protein kinase 2 isoform X2 [Terrapene mexicana triunguis]
Gekko_transcript_106654	[J]	Translation, ribosomal structure and biogenesis	Cellular Component: nuclear chromosome, telomeric region (GO:0000784);; Cellular Component: telomerase holoenzyme complex (GO:0005697);; Cellular Component: nucleolus (GO:0005730);; Molecular Function: N-acetyltransferase activity (GO:0008080);; Cellular Component: integral component of membrane (GO:0016021);; Biological Process: negative regulation of telomere maintenance via telomerase (GO:0032…	K14521|0|gja:107110135|K14521 N-acetyltransferase 10 [EC:2.3.1.-] | (RefSeq) NAT10; N-acetyltransferase 10	Ribosome biogenesis in eukaryotes (ko03008)	[R]	General function prediction only	GNAT acetyltransferase 2;; Possible tRNA binding domain;; Helicase;; Domain of unknown function (DUF1726)	--	S	Function unknown	PREDICTED: LOW QUALITY PROTEIN: N-acetyltransferase 10 [Gekko japonicus]
Gekko_transcript_26924	--	--	Biological Process: protein deubiquitination (GO:0016579);; Molecular Function: thiol-dependent ubiquitinyl hydrolase activity (GO:0036459);;	--	--	[U]	Intracellular trafficking, secretion, and vesicular transport	TLD	TBC1 domain family member 24 GN=tbc1d24 OS=Xenopus laevis (African clawed frog) PE=2 SV=1	S	Function unknown	PREDICTED: TBC1 domain family member 24-like [Gekko japonicus]
Gekko_transcript_195304	--	--	Cellular Component: chromosomal part (GO:0044427);;	K11580|0|gja:107123662|K11580 shugoshin-like 1 | (RefSeq) SGO1, SGOL1; shugoshin 1	Oocyte meiosis (ko04114)	--	--	--	Shugoshin-like 1 GN=sgol1 OS=Xenopus laevis (African clawed frog) PE=1 SV=1	U	Intracellular trafficking, secretion, and vesicular transport	PREDICTED: shugoshin-like 1 isoform X1 [Gekko japonicus]
Gekko_transcript_196138	--	--	Cellular Component: immunological synapse (GO:0001772);; Cellular Component: cytoplasm (GO:0005737);; Biological Process: positive regulation of B cell proliferation (GO:0030890);; Biological Process: T cell costimulation (GO:0031295);; Cellular Component: T cell receptor complex (GO:0042101);; Biological Process: positive regulation of T cell proliferation (GO:0042102);; Biological Process: regu…	K07367|0|gja:107116707|K07367 caspase recruitment domain-containing protein 11 | (RefSeq) CARD11; caspase recruitment domain family member 11	--	--	--	Caspase recruitment domain;; Guanylate kinase	Disks large homolog 4 GN=dlg4 OS=Danio rerio (Zebrafish) PE=2 SV=1	F	Nucleotide transport and metabolism	PREDICTED: caspase recruitment domain-containing protein 11 [Gekko japonicus]
Gekko_transcript_125088	[L]	Replication, recombination and repair	Molecular Function: catalytic activity (GO:0003824);; Biological Process: DNA repair (GO:0006281);; Biological Process: cellular macromolecule biosynthetic process (GO:0034645);; Molecular Function: organic cyclic compound binding (GO:0097159);; Molecular Function: heterocyclic compound binding (GO:1901363);;	K02349|0|gja:107121595|K02349 DNA polymerase theta [EC:2.7.7.7] | (RefSeq) POLQ; DNA polymerase theta	--	[R]	General function prediction only	DEAD/DEAH box helicase;; Helicase conserved C-terminal domain;; DNA polymerase family A	Activating signal cointegrator 1 complex subunit 3 GN=ascc3 OS=Gallus gallus (Chicken) PE=3 SV=2	L	Replication, recombination and repair	PREDICTED: DNA polymerase theta [Gekko japonicus]
Gekko_transcript_139356	[K]	Transcription	--	K03027|2.51532e-140|gja:107119066|K03027 DNA-directed RNA polymerases I and III subunit RPAC1 | (RefSeq) POLR1C; RNA polymerase I subunit C	Purine metabolism (ko00230);Pyrimidine metabolism (ko00240);RNA polymerase (ko03020);Cytosolic DNA-sensing pathway (ko04623)	[K]	Transcription	RNA polymerase Rpb3/RpoA insert domain;; RNA polymerase Rpb3/Rpb11 dimerisation domain	--	K	Transcription	PREDICTED: DNA-directed RNA polymerases I and III subunit RPAC1 [Gekko japonicus]
Gekko_transcript_188412	--	--	Cellular Component: membrane part (GO:0044425);; Cellular Component: cell part (GO:0044464);; Biological Process: single-organism cellular process (GO:0044763);;	--	--	--	--	Leucine rich repeat;; Immunoglobulin I-set domain;; Immunoglobulin domain	--	S	Function unknown	PREDICTED: amphoterin-induced protein 1 [Gekko japonicus]
Gekko_transcript_104215	[Q]	Secondary metabolites biosynthesis, transport and catabolism	Biological Process: metanephros development (GO:0001656);; Cellular Component: endoplasmic reticulum (GO:0005783);; Cellular Component: focal adhesion (GO:0005925);; Biological Process: cell-matrix adhesion (GO:0007160);; Biological Process: integrin-mediated signaling pathway (GO:0007229);; Biological Process: memory (GO:0007613);; Cellular Component: integrin complex (GO:0008305);; Cellular Com…	K06584|0|gja:107120962|K06584 integrin alpha 8 | (RefSeq) ITGA8; integrin subunit alpha 8	Focal adhesion (ko04510);ECM-receptor interaction (ko04512);Cell adhesion molecules (CAMs) (ko04514);Regulation of actin cytoskeleton (ko04810)	[W]	Extracellular structures	FG-GAP repeat;; Repeat domain in Vibrio, Colwellia, Bradyrhizobium and Shewanella	Integrin alpha-8 light chain (Precursor) GN=ITGA8 OS=Gallus gallus (Chicken) PE=1 SV=1	U	Intracellular trafficking, secretion, and vesicular transport	PREDICTED: integrin alpha-8 [Gekko japonicus]
Gekko_transcript_154813	--		Molecular Function: protein kinase activity (GO:0004672);; Molecular Function: binding (GO:0005488);; Cellular Component: membrane (GO:0016020);; Biological Process: phosphorylation (GO:0016310);; Biological Process: response to chemical (GO:0042221);; Biological Process: primary metabolic process (GO:0044238);; Biological Process: cellular macromolecule metabolic process (GO:0044260);; Biologica…	K05099|0|gja:107114504|K05099 proto-oncogene tyrosine-protein kinase Met [EC:2.7.10.1] | (RefSeq) MET; MET proto-oncogene, receptor tyrosine kinase	Cytokine-cytokine receptor interaction (ko04060);Endocytosis (ko04144);Focal adhesion (ko04510);Adherens junction (ko04520)	[T]	Signal transduction mechanisms	Sema domain;; Protein tyrosine kinase;; Protein kinase domain;; IPT/TIG domain;; Plexin repeat	Insulin-like growth factor 1 receptor beta chain (Precursor) GN=igf1r OS=Xenopus laevis (African clawed frog) PE=1 SV=1	T	Signal transduction mechanisms	PREDICTED: hepatocyte growth factor receptor [Gekko japonicus]
Gekko_transcript_5179	--	--	Cellular Component: cytoplasm (GO:0005737);; Cellular Component: plasma membrane (GO:0005886);; Cellular Component: integral component of membrane (GO:0016021);; Biological Process: wound healing (GO:0042060);; Biological Process: positive regulation of cell cycle (GO:0045787);; Biological Process: epithelial cell proliferation (GO:0050673);;	--	--	--	--	--	Bombesin receptor-activated protein C6orf89 homolog GN=zgc:162255 OS=Danio rerio (Zebrafish) PE=2 SV=1	U	Intracellular trafficking, secretion, and vesicular transport	PREDICTED: bombesin receptor-activated protein C6orf89 homolog [Gekko japonicus]
Gekko_transcript_161775	[G]	Carbohydrate transport and metabolism	Molecular Function: glucose transmembrane transporter activity (GO:0005355);; Cellular Component: integral component of membrane (GO:0016021);; Biological Process: response to insulin (GO:0032868);; Biological Process: positive regulation of glucose import (GO:0046326);; Biological Process: response to dexamethasone (GO:0071548);; Biological Process: glucose transmembrane transport (GO:1904659);;	K07299|0|oaa:100074548|K07299 MFS transporter, SP family, solute carrier family 2 (facilitated glucose transporter), member 1 | (RefSeq) solute carrier family 2, facilitated glucose transporter member 1-like	HIF-1 signaling pathway (ko04066);Insulin secretion (ko04911);Thyroid hormone signaling pathway (ko04919);Adipocytokine signaling pathway (ko04920);Glucagon signaling pathway (ko04922);Insulin resistance (ko04931);Bile secretion (ko04976);HTLV-I infection (ko05166);Pathways in cancer (ko05200);Renal cell carcinoma (ko05211);Central carbon metabolism in cancer (ko05230)	[G]	Carbohydrate transport and metabolism	Sugar (and other) transporter;; Sugar (and other) transporter;; Sugar (and other) transporter;; Sugar (and other) transporter	Solute carrier family 2, facilitated glucose transporter member 1 GN=SLC2A1 OS=Gallus gallus (Chicken) PE=2 SV=1	G	Carbohydrate transport and metabolism	solute carrier family 2, facilitated glucose transporter member 1 [Pogona vitticeps]
Gekko_transcript_126166	--	--	Biological Process: cellular process (GO:0009987);;	--	--	[R]	General function prediction only	Reverse transcriptase (RNA-dependent DNA polymerase)	--	S	Function unknown	PREDICTED: SH3 domain and tetratricopeptide repeat-containing protein 2 [Gekko japonicus]
Gekko_transcript_99346	--	--	Molecular Function: G-protein coupled adenosine receptor activity (GO:0001609);; Biological Process: synaptic transmission, dopaminergic (GO:0001963);; Biological Process: adenosine receptor signaling pathway (GO:0001973);; Biological Process: response to amphetamine (GO:0001975);; Cellular Component: plasma membrane (GO:0005886);; Biological Process: adenylate cyclase-activating G-protein couple…	K04266|0|gja:107115074|K04266 adenosine receptor A2a | (RefSeq) ADORA2A; adenosine A2a receptor	Calcium signaling pathway (ko04020);Neuroactive ligand-receptor interaction (ko04080);Vascular smooth muscle contraction (ko04270)	[R]	General function prediction only	7 transmembrane receptor (rhodopsin family);; 7 transmembrane receptor (rhodopsin family);; Olfactory receptor;; Serpentine type 7TM GPCR chemoreceptor Srsx	Adenosine receptor A2b GN=ADORA2B OS=Gallus gallus (Chicken) PE=2 SV=1	U	Intracellular trafficking, secretion, and vesicular transport	PREDICTED: adenosine receptor A2a [Gekko japonicus]
Gekko_transcript_160417	--	--	Molecular Function: voltage-gated calcium channel activity (GO:0005245);; Biological Process: calcium ion transport (GO:0006816);; Biological Process: cellular process (GO:0009987);; Cellular Component: integral component of membrane (GO:0016021);; Biological Process: ion transmembrane transport (GO:0034220);; Biological Process: single-multicellular organism process (GO:0044707);; Biological Pro…	K04856|0|gja:107117114|K04856 voltage-dependent calcium channel T type alpha-1I | (RefSeq) CACNA1I; calcium voltage-gated channel subunit alpha1 I	MAPK signaling pathway (ko04010);Calcium signaling pathway (ko04020)	[PT]	--	Ion transport protein;; Ion transport protein;; Ion transport protein;; Ion transport protein;; Ion transport protein;; Ion transport protein;; Ion transport protein	Sodium channel protein type 4 subunit alpha A GN=scn4aa OS=Tetraodon nigroviridis (Spotted green pufferfish) PE=3 SV=2	P	Inorganic ion transport and metabolism	PREDICTED: voltage-dependent T-type calcium channel subunit alpha-1I [Gekko japonicus]
Gekko_transcript_17034	[L]	Replication, recombination and repair	Cellular Component: P-body (GO:0000932);; Molecular Function: core promoter sequence-specific DNA binding (GO:0001046);; Molecular Function: chromatin binding (GO:0003682);; Molecular Function: DNA topoisomerase type I activity (GO:0003917);; Molecular Function: DNA topoisomerase type II (ATP-hydrolyzing) activity (GO:0003918);; Cellular Component: nucleoplasm (GO:0005654);; Cellular Component: n…	K03163|0|acs:100559150|K03163 DNA topoisomerase I [EC:5.99.1.2] | (RefSeq) top1; topoisomerase (DNA) I	--	[L]	Replication, recombination and repair	Eukaryotic DNA topoisomerase I, DNA binding fragment;; Eukaryotic DNA topoisomerase I, catalytic core;; C-terminal topoisomerase domain	DNA topoisomerase 1 GN=top1 OS=Xenopus laevis (African clawed frog) PE=2 SV=1	L	Replication, recombination and repair	PREDICTED: DNA topoisomerase 1 [Anolis carolinensis]
Gekko_transcript_35401	--	--	Molecular Function: binding (GO:0005488);;	K01067|8.32493e-139|gja:107120563|K01067 acetyl-CoA hydrolase [EC:3.1.2.1] | (RefSeq) ACOT12; acyl-CoA thioesterase 12	Pyruvate metabolism (ko00620)	[I]	Lipid transport and metabolism	START domain	--	I	Lipid transport and metabolism	PREDICTED: acyl-coenzyme A thioesterase 12 [Gekko japonicus]
Gekko_transcript_117829	--	--	Cellular Component: Golgi apparatus (GO:0005794);; Biological Process: Golgi organization (GO:0007030);; Molecular Function: enzyme binding (GO:0019899);; Biological Process: bone development (GO:0060348);;	--	--	[R]	General function prediction only	Dyggve-Melchior-Clausen syndrome protein;; Dyggve-Melchior-Clausen syndrome protein;; Dyggve-Melchior-Clausen syndrome protein;; Dyggve-Melchior-Clausen syndrome protein;; Dyggve-Melchior-Clausen syndrome protein	Dymeclin GN=dym OS=Xenopus tropicalis (Western clawed frog) PE=2 SV=1	S	Function unknown	PREDICTED: dymeclin [Python bivittatus]
Gekko_transcript_122188	--	--	Molecular Function: ATP binding (GO:0005524);; Molecular Function: GTP binding (GO:0005525);; Cellular Component: cytosol (GO:0005829);; Biological Process: small GTPase mediated signal transduction (GO:0007264);; Molecular Function: nitrite reductase [NAD(P)H] activity (GO:0008942);; Molecular Function: ATPase activity (GO:0016887);; Molecular Function: Rab GTPase binding (GO:0017137);; Biologic…	K07869|0|gja:107124701|K07869 Rho-related BTB domain-containing protein 3 | (RefSeq) RHOBTB3; Rho related BTB domain containing 3	--	--	--	BTB/POZ domain;; Ras family	--	S	Function unknown	PREDICTED: rho-related BTB domain-containing protein 3 [Gekko japonicus]
Gekko_transcript_58610	--	--	Molecular Function: protein kinase activity (GO:0004672);; Biological Process: phosphorylation (GO:0016310);;	K17537|0|gja:107108051|K17537 tyrosine-protein kinase SgK223 [EC:2.7.10.2] | (RefSeq) PRAG1; PEAK1 related kinase activating pseudokinase 1	--	--	--	Protein kinase domain;; Protein tyrosine kinase	--	T	Signal transduction mechanisms	PREDICTED: tyrosine-protein kinase SgK223 [Gekko japonicus]
Gekko_transcript_81756	--	--	--	--	--	[S]	Function unknown	--	--	S	Function unknown	PREDICTED: WD repeat-containing protein 25 [Gekko japonicus]
Gekko_transcript_143896	--	--	--	K06975|9.3925e-30|clv:102097519|K06975 uncharacterized protein | (RefSeq) NATD1; N-acetyltransferase domain containing 1	--	--	--	GCN5-related N-acetyl-transferase	Protein NATD1 GN=NATD1 OS=Gallus gallus (Chicken) PE=3 SV=1	S	Function unknown	PREDICTED: protein NATD1 [Manacus vitellinus]
Gekko_transcript_90227	--	--	Molecular Function: GTPase activator activity (GO:0005096);; Cellular Component: autophagosome (GO:0005776);; Biological Process: intracellular protein transport (GO:0006886);; Biological Process: autophagy (GO:0006914);; Cellular Component: endosome membrane (GO:0010008);; Molecular Function: Rab GTPase binding (GO:0017137);; Biological Process: regulation of vesicle fusion (GO:0031338);; Biolog…	K18469|5.09803e-133|gja:107106825|K18469 TBC1 domain family member 5 | (RefSeq) TBC1 domain family member 5-like	--	[U]	Intracellular trafficking, secretion, and vesicular transport	--	--	S	Function unknown	PREDICTED: TBC1 domain family member 5-like [Gekko japonicus]
Gekko_transcript_153446	--	--	--	--	--	--	--	--	--	--	--	PREDICTED: uncharacterized protein LOC103062251, partial [Python bivittatus]
Gekko_transcript_132240	--	--	Molecular Function: DNA binding (GO:0003677);; Cellular Component: nucleolus (GO:0005730);; Cellular Component: nuclear speck (GO:0016607);; Biological Process: regulation of DNA-templated transcription in response to stress (GO:0043620);; Molecular Function: RNA binding (GO:0044822);; Biological Process: negative regulation of transcription, DNA-templated (GO:0045892);; Biological Process: posit…	K13087|6.59702e-40|gja:107111590|K13087 bcl2 associated transcription factor 1 | (RefSeq) BCLAF1; BCL2 associated transcription factor 1	--	--	--	THRAP3/BCLAF1 family	Thyroid hormone receptor-associated protein 3 GN=thrap3 OS=Xenopus laevis (African clawed frog) PE=2 SV=1	K	Transcription	PREDICTED: bcl-2-associated transcription factor 1 isoform X4 [Python bivittatus]
Gekko_transcript_20127	[R]	General function prediction only	Cellular Component: mitochondrion (GO:0005739);; Molecular Function: oxidoreductase activity (GO:0016491);; Biological Process: oxidation-reduction process (GO:0055114);;	--	--	[I]	Lipid transport and metabolism	short chain dehydrogenase;; Enoyl-(Acyl carrier protein) reductase;; KR domain;; NAD dependent epimerase/dehydratase family	Hydroxysteroid dehydrogenase-like protein 1 GN=HSDL1 OS=Gallus gallus (Chicken) PE=2 SV=1	S	Function unknown	PREDICTED: inactive hydroxysteroid dehydrogenase-like protein 1 [Gekko japonicus]
Gekko_transcript_109298	--	--	Molecular Function: structural molecule activity (GO:0005198);; Cellular Component: nucleus (GO:0005634);; Cellular Component: cell-cell adherens junction (GO:0005913);; Biological Process: tumor necrosis factor-mediated signaling pathway (GO:0033209);; Cellular Component: centriolar satellite (GO:0034451);; Biological Process: Golgi to plasma membrane CFTR protein transport (GO:0043000);; Biolog…	K07604|2.54305e-146|gja:107119806|K07604 type I keratin, acidic | (RefSeq) keratin, type I cytoskeletal 18-like	--	--	--	Intermediate filament protein;; Intermediate filament protein	Keratin, type I cytoskeletal 18-B GN=krt18-b OS=Xenopus laevis (African clawed frog) PE=2 SV=1	S	Function unknown	PREDICTED: LOW QUALITY PROTEIN: keratin, type I cytoskeletal 18-like [Gekko japonicus]
Gekko_transcript_10252	--	--	Molecular Function: exonuclease activity (GO:0004527);; Cellular Component: nucleus (GO:0005634);; Cellular Component: Golgi apparatus (GO:0005794);; Cellular Component: plasma membrane (GO:0005886);; Biological Process: rRNA catabolic process (GO:0016075);; Molecular Function: RNA binding (GO:0044822);; Cellular Component: intermediate filament cytoskeleton (GO:0045111);; Biological Process: nuc…	K12618|0|gja:107112361|K12618 5'-3' exoribonuclease 1 [EC:3.1.13.-] | (RefSeq) XRN1; 5'-3' exoribonuclease 1	Ribosome biogenesis in eukaryotes (ko03008);RNA degradation (ko03018)	[LD]	--	XRN 5'-3' exonuclease N-terminus;; XRN 5'-3' exonuclease N-terminus	5&apos;-3&apos; exoribonuclease 2 GN=XRN2 OS=Gallus gallus (Chicken) PE=2 SV=1	ADL	RNA processing and modification;; Cell cycle control, cell division, chromosome partitioning;; Replication, recombination and repair	PREDICTED: 5&apos;-3&apos; exoribonuclease 1 [Gekko japonicus]
Gekko_transcript_200307	[R]	General function prediction only	--	K09228|0|gja:107106182|K09228 KRAB domain-containing zinc finger protein | (RefSeq) zinc finger protein 709-like	--	[R]	General function prediction only	Zinc-finger double domain;; Zinc finger, C2H2 type;; C2H2-type zinc finger;; Zinc-finger double-stranded RNA-binding;; Zinc-finger of C2H2 type;; C2H2-type zinc finger;; zinc-finger C2H2-type;; C2HE / C2H2 / C2HC zinc-binding finger;; zinc-ribbon family;; C2H2 type zinc-finger (2 copies);; Hydrogenase/urease nickel incorporation, metallochaperone, hypA;; Transposase zinc-ribbon domain;; LYAR-type…	Oocyte zinc finger protein XlCOF6 (Fragment) OS=Xenopus laevis (African clawed frog) PE=3 SV=1	S	Function unknown	PREDICTED: zinc finger protein 709-like [Gekko japonicus]
Gekko_transcript_57255	[J]	Translation, ribosomal structure and biogenesis	Biological Process: rRNA modification (GO:0000154);; Molecular Function: TFIID-class transcription factor binding (GO:0001094);; Cellular Component: cytoplasm (GO:0005737);; Cellular Component: Cajal body (GO:0015030);; Cellular Component: membrane (GO:0016020);; Molecular Function: snoRNA binding (GO:0030515);; Cellular Component: box C/D snoRNP complex (GO:0031428);; Cellular Component: small-s…	K14565|0|gja:107113316|K14565 nucleolar protein 58 | (RefSeq) NOP58; NOP58 ribonucleoprotein	Ribosome biogenesis in eukaryotes (ko03008)	[AJ]	--	snoRNA binding domain, fibrillarin;; NOP5NT (NUC127) domain	U4/U6 small nuclear ribonucleoprotein Prp31 GN=prpf31 OS=Xenopus tropicalis (Western clawed frog) PE=2 SV=1	J	Translation, ribosomal structure and biogenesis	PREDICTED: nucleolar protein 58 [Gekko japonicus]
Gekko_transcript_87777	--	--	--	--	--	[Z]	Cytoskeleton	Immunoglobulin I-set domain;; Immunoglobulin domain;; Immunoglobulin I-set domain	Myosin-binding protein C, fast-type GN=MYBPC2 OS=Gallus gallus (Chicken) PE=1 SV=3	S	Function unknown	PREDICTED: immunoglobulin-like and fibronectin type III domain-containing protein 1 [Gekko japonicus]
Gekko_transcript_94858	--	--	Biological Process: hematopoietic progenitor cell differentiation (GO:0002244);; Molecular Function: single-stranded DNA binding (GO:0003697);; Biological Process: protein complex assembly (GO:0006461);; Biological Process: positive regulation of cell proliferation (GO:0008284);; Biological Process: prechordal plate formation (GO:0021501);; Biological Process: midbrain-hindbrain boundary initiati…	--	--	[LKR]	--	Single-stranded DNA binding protein, SSDP;; Single-stranded DNA binding protein, SSDP	Single-stranded DNA-binding protein 3 GN=SSBP3 OS=Gallus gallus (Chicken) PE=2 SV=3	L	Replication, recombination and repair	PREDICTED: single-stranded DNA-binding protein 2 isoform X3 [Sturnus vulgaris]
Gekko_transcript_115586	--	--	--	K17046|8.2393e-89|gja:107107478|K17046 protein DEK | (RefSeq) DEK; DEK proto-oncogene	--	[B]	Chromatin structure and dynamics	--	--	S	Function unknown	PREDICTED: protein DEK [Gekko japonicus]
Gekko_transcript_58780	--	--	Biological Process: primary metabolic process (GO:0044238);; Biological Process: cellular macromolecule metabolic process (GO:0044260);;	K19041|5.86593e-96|gja:107111548|K19041 E3 ubiquitin-protein ligase RNF38/44 [EC:2.3.2.27] | (RefSeq) RNF44; ring finger protein 44	--	[O]	Posttranslational modification, protein turnover, chaperones	--	RING finger protein 44 GN=rnf44 OS=Danio rerio (Zebrafish) PE=2 SV=1	O	Posttranslational modification, protein turnover, chaperones	PREDICTED: RING finger protein 44 [Calypte anna]
Gekko_transcript_125596	--	--	Cellular Component: cytoplasm (GO:0005737);; Biological Process: negative regulation of protein kinase activity (GO:0006469);;	--	--	--	--	--	--	S	Function unknown	PREDICTED: dysbindin domain-containing protein 2 [Gekko japonicus]
Gekko_transcript_52101	[J]	Translation, ribosomal structure and biogenesis	Molecular Function: arginine-tRNA ligase activity (GO:0004814);; Molecular Function: ATP binding (GO:0005524);; Cellular Component: mitochondrion (GO:0005739);; Biological Process: arginyl-tRNA aminoacylation (GO:0006420);; Biological Process: mitochondrial translation (GO:0032543);; Molecular Function: RNA binding (GO:0044822);;	K01887|0|gja:107121753|K01887 arginyl-tRNA synthetase [EC:6.1.1.19] | (RefSeq) RARS2; arginyl-tRNA synthetase 2, mitochondrial	Aminoacyl-tRNA biosynthesis (ko00970)	[J]	Translation, ribosomal structure and biogenesis	tRNA synthetases class I (R);; DALR anticodon binding domain	Probable arginine--tRNA ligase, mitochondrial (Precursor) GN=rars2 OS=Xenopus laevis (African clawed frog) PE=2 SV=1	J	Translation, ribosomal structure and biogenesis	PREDICTED: probable arginine--tRNA ligase, mitochondrial [Gekko japonicus]
Gekko_transcript_37748	--	--	Molecular Function: zinc ion binding (GO:0008270);; Cellular Component: actin cytoskeleton (GO:0015629);;	--	--	[TZ]	--	LIM domain;; PDZ domain (Also known as DHR or GLGF);; Domain of unknown function (DUF4749)	PDZ and LIM domain protein 7 GN=pdlim7 OS=Danio rerio (Zebrafish) PE=2 SV=1	S	Function unknown	PREDICTED: PDZ and LIM domain protein 5 isoform X1 [Gekko japonicus]
Gekko_transcript_122246	--	--	Molecular Function: nucleotide binding (GO:0000166);; Molecular Function: mRNA binding (GO:0003729);; Cellular Component: focal adhesion (GO:0005925);; Biological Process: transport (GO:0006810);; Cellular Component: cytoplasmic stress granule (GO:0010494);; Biological Process: negative regulation of canonical Wnt signaling pathway (GO:0090090);;	K17265|0|acs:100560866|K17265 Ras GTPase-activating protein-binding protein 1 [EC:3.6.4.12 3.6.4.13] | (RefSeq) g3bp1; G3BP stress granule assembly factor 1	--	[T]	Signal transduction mechanisms	Nuclear transport factor 2 (NTF2) domain;; RNA recognition motif. (a.k.a. RRM, RBD, or RNP domain)	--	S	Function unknown	ras GTPase-activating protein-binding protein 1 isoform X1 [Pogona vitticeps]
Gekko_transcript_155902	--	--	Molecular Function: transcription factor activity, sequence-specific DNA binding (GO:0003700);; Molecular Function: binding (GO:0005488);; Biological Process: regulation of transcription, DNA-templated (GO:0006355);;	K09228|9.81585e-126|gja:107111389|K09228 KRAB domain-containing zinc finger protein | (RefSeq) zinc finger protein OZF-like	--	[R]	General function prediction only	Zinc-finger double domain;; Zinc finger, C2H2 type;; Zinc-finger double domain;; Zinc finger, C2H2 type;; C2H2-type zinc finger	Zinc finger protein Xfin OS=Xenopus laevis (African clawed frog) PE=1 SV=1	S	Function unknown	PREDICTED: zinc finger protein OZF-like [Gekko japonicus]
Gekko_transcript_167745	--	--	Biological Process: cellular lipid metabolic process (GO:0044255);; Molecular Function: carboxylic ester hydrolase activity (GO:0052689);;	--	--	[S]	Function unknown	Putative serine esterase (DUF676);; PGAP1-like protein;; Protein FAM135;; Orthoreovirus membrane fusion protein p10	Protein FAM135B GN=fam135b OS=Xenopus laevis (African clawed frog) PE=2 SV=1	S	Function unknown	PREDICTED: LOW QUALITY PROTEIN: protein FAM135A [Gekko japonicus]
Gekko_transcript_29722	[T]	Signal transduction mechanisms	Cellular Component: nuclear nucleosome (GO:0000788);; Molecular Function: NAD+ ADP-ribosyltransferase activity (GO:0003950);; Cellular Component: nuclear heterochromatin (GO:0005720);; Cellular Component: nucleolus (GO:0005730);; Cellular Component: cytoplasm (GO:0005737);; Cellular Component: plasma membrane (GO:0005886);; Biological Process: protein ADP-ribosylation (GO:0006471);; Molecular Fun…	--	--	[R]	General function prediction only	Ankyrin repeats (3 copies);; Ankyrin repeats (many copies);; Ankyrin repeats (many copies);; Chromo (CHRromatin Organisation MOdifier) domain;; Ankyrin repeat;; Ankyrin repeat	Inversin GN=invs OS=Danio rerio (Zebrafish) PE=2 SV=1	S	Function unknown	PREDICTED: M-phase phosphoprotein 8 [Gekko japonicus]
Gekko_transcript_120131	--	--	Molecular Function: motor activity (GO:0003774);; Molecular Function: ATP binding (GO:0005524);; Cellular Component: myosin complex (GO:0016459);; Molecular Function: actin filament binding (GO:0051015);;	K10352|0|gja:107109334|K10352 myosin heavy chain | (RefSeq) MYH11; myosin heavy chain 11	Tight junction (ko04530)	[Z]	Cytoskeleton	Myosin tail;; Myosin head (motor domain);; Myosin N-terminal SH3-like domain	Myosin-11 GN=MYH11 OS=Gallus gallus (Chicken) PE=1 SV=4	Z	Cytoskeleton	PREDICTED: myosin-11 isoform X2 [Gekko japonicus]
Gekko_transcript_102413	--	--	Molecular Function: diacylglycerol kinase activity (GO:0004143);; Molecular Function: calcium ion binding (GO:0005509);; Molecular Function: ATP binding (GO:0005524);; Molecular Function: phospholipid binding (GO:0005543);; Cellular Component: cytosol (GO:0005829);; Cellular Component: plasma membrane (GO:0005886);; Biological Process: protein kinase C-activating G-protein coupled receptor signal…	K00901|0|gja:107105846|K00901 diacylglycerol kinase (ATP) [EC:2.7.1.107] | (RefSeq) DGKA; diacylglycerol kinase alpha	Glycerolipid metabolism (ko00561);Glycerophospholipid metabolism (ko00564);Phosphatidylinositol signaling system (ko04070)	[IT]	--	Diacylglycerol kinase N-terminus;; Phorbol esters/diacylglycerol binding domain (C1 domain);; EF hand;; EF-hand domain pair;; EF-hand domain;; EF hand;; EF-hand domain pair;; Diacylglycerol kinase accessory domain;; Diacylglycerol kinase accessory domain	Guanylyl cyclase inhibitory protein GN=GCIP OS=Lithobates pipiens (Northern leopard frog) PE=2 SV=3	I	Lipid transport and metabolism	PREDICTED: diacylglycerol kinase alpha [Gekko japonicus]
Gekko_transcript_169483	[X]	Mobilome: prophages, transposons	Molecular Function: protein kinase activity (GO:0004672);; Molecular Function: ATP binding (GO:0005524);; Biological Process: protein phosphorylation (GO:0006468);;	K12567|0|gja:107112583|K12567 titin [EC:2.7.11.1] | (RefSeq) TTN; titin	--	[Z]	Cytoskeleton	Fibronectin type III domain;; Immunoglobulin I-set domain;; Immunoglobulin domain;; Purple acid Phosphatase, N-terminal domain;; Fibronectin type III domain;; Immunoglobulin domain;; Immunoglobulin domain;; Fibronectin-III type domain;; Tissue factor;; Natural killer cell receptor 2B4;; CD80-like C2-set immunoglobulin domain;; Uncharacterised conserved protein (DUF2369);; Immunoglobulin V-set dom…	Myosin-binding protein C, fast-type GN=MYBPC2 OS=Gallus gallus (Chicken) PE=1 SV=3	S	Function unknown	PREDICTED: LOW QUALITY PROTEIN: titin [Gekko japonicus]
Gekko_transcript_111351	[R]	General function prediction only	Biological Process: mRNA splicing, via spliceosome (GO:0000398);; Cellular Component: Cajal body (GO:0015030);; Cellular Component: integral component of membrane (GO:0016021);; Cellular Component: nuclear speck (GO:0016607);; Molecular Function: U6 snRNA binding (GO:0017070);; Cellular Component: viral nucleocapsid (GO:0019013);; Molecular Function: U4 snRNA binding (GO:0030621);; Cellular Compo…	K12662|2.17261e-73|gja:107120408|K12662 U4/U6 small nuclear ribonucleoprotein PRP4 | (RefSeq) PRPF4; pre-mRNA processing factor 4	Spliceosome (ko03040)	[A]	RNA processing and modification	pre-mRNA processing factor 4 (PRP4) like;; WD domain, G-beta repeat;; WD domain, G-beta repeat;; WD domain, G-beta repeat	WD repeat-containing protein 5 GN=wdr5 OS=Xenopus tropicalis (Western clawed frog) PE=2 SV=1	S	Function unknown	PREDICTED: U4/U6 small nuclear ribonucleoprotein Prp4 [Gekko japonicus]
Gekko_transcript_137196	--	--	Cellular Component: nucleus (GO:0005634);; Biological Process: protein import into nucleus (GO:0006606);; Molecular Function: zinc ion binding (GO:0008270);; Biological Process: negative regulation of cell proliferation (GO:0008285);; Biological Process: regulation of cell death (GO:0010941);; Biological Process: positive regulation of transcription, DNA-templated (GO:0045893);;	K19197|1.16148e-127|gja:107118932|K19197 inhibitor of growth protein 1 | (RefSeq) ING1; inhibitor of growth family member 1	--	[B]	Chromatin structure and dynamics	PHD-finger	Inhibitor of growth protein 4 GN=ING4 OS=Gallus gallus (Chicken) PE=2 SV=1	B	Chromatin structure and dynamics	PREDICTED: inhibitor of growth protein 1 [Gekko japonicus]
Gekko_transcript_124705	[J]	Translation, ribosomal structure and biogenesis	Molecular Function: RNA binding (GO:0003723);; Molecular Function: pseudouridine synthase activity (GO:0009982);; Biological Process: tRNA pseudouridine synthesis (GO:0031119);; Cellular Component: intracellular organelle (GO:0043229);;	K16472|1.33939e-157|gja:107125930|K16472 hydrolethalus syndrome protein 1 | (RefSeq) HYLS1; HYLS1, centriolar and ciliogenesis associated	--	[J]	Translation, ribosomal structure and biogenesis	tRNA pseudouridine synthase	--	J	Translation, ribosomal structure and biogenesis	PREDICTED: hydrolethalus syndrome protein 1 [Gekko japonicus]
Gekko_transcript_59519	[R]	General function prediction only	Cellular Component: nucleus (GO:0005634);; Cellular Component: plasma membrane (GO:0005886);; Biological Process: regulation of phosphatidylinositol 3-kinase signaling (GO:0014066);; Biological Process: positive regulation of protein dephosphorylation (GO:0035307);; Cellular Component: cell projection (GO:0042995);; Cellular Component: perinuclear region of cytoplasm (GO:0048471);; Biological Pro…	K17459|0|gja:107107262|K17459 protein phosphatase 1 regulatory inhibitor subunit 16B | (RefSeq) PPP1R16B; protein phosphatase 1 regulatory subunit 16B	--	[OT]	--	Ankyrin repeats (3 copies);; Ankyrin repeats (many copies);; Ankyrin repeats (many copies);; Ankyrin repeat;; Ankyrin repeat	Protein phosphatase 1 regulatory subunit 12A OS=Danio rerio (Zebrafish) PE=2 SV=2	S	Function unknown	PREDICTED: protein phosphatase 1 regulatory inhibitor subunit 16B isoform X1 [Gekko japonicus]
Gekko_transcript_24605	--	--	Molecular Function: structural molecule activity (GO:0005198);; Cellular Component: nucleus (GO:0005634);; Cellular Component: cytoplasm (GO:0005737);; Cellular Component: cell-cell adherens junction (GO:0005913);; Biological Process: axonogenesis (GO:0007409);; Cellular Component: actin cytoskeleton (GO:0015629);; Cellular Component: basolateral plasma membrane (GO:0016323);; Biological Process:…	K05691|0|asn:102375916|K05691 catenin alpha | (RefSeq) CTNNA2; catenin alpha 2	Adherens junction (ko04520);Tight junction (ko04530)	[W]	Extracellular structures	Vinculin family	Catenin alpha-2 GN=ctnna2 OS=Xenopus laevis (African clawed frog) PE=2 SV=1	S	Function unknown	PREDICTED: catenin alpha-2 isoform X1 [Anolis carolinensis]
Gekko_transcript_70227	--	--	Biological Process: blood vessel development (GO:0001568);; Cellular Component: mitochondrion (GO:0005739);; Biological Process: mitochondrial transport (GO:0006839);; Molecular Function: heme transporter activity (GO:0015232);; Cellular Component: integral component of membrane (GO:0016021);; Biological Process: erythrocyte differentiation (GO:0030218);; Biological Process: multicellular organis…	K08220|7.83794e-106|gja:107124201|K08220 MFS transporter, FLVCR family, feline leukemia virus subgroup C receptor-related protein | (RefSeq) FLVCR1; feline leukemia virus subgroup C cellular receptor 1	--	[R]	General function prediction only	Major Facilitator Superfamily;; Major Facilitator Superfamily	Major facilitator superfamily domain-containing protein 7-a GN=mfsd7-A OS=Xenopus tropicalis (Western clawed frog) PE=2 SV=1	U	Intracellular trafficking, secretion, and vesicular transport	hypothetical protein cypCar_00004657 [Cyprinus carpio]
Gekko_transcript_35839	--	--	--	--	--	[T]	Signal transduction mechanisms	Coagulation Factor Xa inhibitory site;; Complement Clr-like EGF-like;; Calcium-binding EGF domain;; Human growth factor-like EGF;; EGF-like domain;; EGF-like domain;; Laminin EGF domain	Signal peptide, CUB and EGF-like domain-containing protein 2 (Precursor) GN=scube2 OS=Danio rerio (Zebrafish) PE=2 SV=1	S	Function unknown	PREDICTED: multiple epidermal growth factor-like domains protein 6 [Gekko japonicus]
Gekko_transcript_203148	[IQR]	Lipid transport and metabolism;; Secondary metabolites biosynthesis, transport and catabolism;; General function prediction only	Molecular Function: prostaglandin E receptor activity (GO:0004957);; Cellular Component: nucleoplasm (GO:0005654);; Cellular Component: cytoplasm (GO:0005737);; Biological Process: prostaglandin metabolic process (GO:0006693);; Biological Process: transforming growth factor beta receptor signaling pathway (GO:0007179);; Biological Process: G-protein coupled receptor signaling pathway (GO:0007186)…	K00069|3.38362e-102|gja:107107799|K00069 15-hydroxyprostaglandin dehydrogenase (NAD) [EC:1.1.1.141] | (RefSeq) HPGD; hydroxyprostaglandin dehydrogenase 15-(NAD)	--	[IR]	--	short chain dehydrogenase;; Enoyl-(Acyl carrier protein) reductase;; KR domain;; NAD dependent epimerase/dehydratase family	Carbonyl reductase family member 4 GN=cbr4 OS=Danio rerio (Zebrafish) PE=2 SV=1	S	Function unknown	PREDICTED: 15-hydroxyprostaglandin dehydrogenase [NAD(+)] [Gekko japonicus]
Gekko_transcript_185807	--	--	Molecular Function: signal recognition particle binding (GO:0005047);; Cellular Component: signal recognition particle, endoplasmic reticulum targeting (GO:0005786);; Cellular Component: focal adhesion (GO:0005925);; Biological Process: SRP-dependent cotranslational protein targeting to membrane (GO:0006614);; Molecular Function: 7S RNA binding (GO:0008312);; Molecular Function: endoplasmic retic…	K03107|0|gja:107113193|K03107 signal recognition particle subunit SRP68 | (RefSeq) SRP68; signal recognition particle 68	Protein export (ko03060)	[U]	Intracellular trafficking, secretion, and vesicular transport	RNA-binding signal recognition particle 68	--	U	Intracellular trafficking, secretion, and vesicular transport	PREDICTED: signal recognition particle subunit SRP68 isoform X1 [Gekko japonicus]
Gekko_transcript_203101	[ET]	Amino acid transport and metabolism;; Signal transduction mechanisms	Cellular Component: nucleoplasm (GO:0005654);; Cellular Component: cytoplasm (GO:0005737);; Cellular Component: plasma membrane (GO:0005886);; Molecular Function: transcription factor binding (GO:0008134);; Biological Process: negative regulation of cell cycle (GO:0045786);; Biological Process: intrinsic apoptotic signaling pathway by p53 class mediator (GO:0072332);;	K17554|0|pss:102457431|K17554 apoptosis-stimulating of p53 protein 1 | (RefSeq) PPP1R13B; protein phosphatase 1 regulatory subunit 13B	--	[D]	Cell cycle control, cell division, chromosome partitioning	SH3 domain;; Variant SH3 domain;; Variant SH3 domain	--	T	Signal transduction mechanisms	PREDICTED: apoptosis-stimulating of p53 protein 1 isoform X6 [Gavialis gangeticus]
Gekko_transcript_110054	[E]	Amino acid transport and metabolism	Cellular Component: mitochondrion (GO:0005739);; Biological Process: 2-oxoglutarate metabolic process (GO:0006103);; Biological Process: biosynthetic process (GO:0009058);; Molecular Function: kynurenine-oxoglutarate transaminase activity (GO:0016212);; Molecular Function: pyridoxal phosphate binding (GO:0030170);; Molecular Function: protein homodimerization activity (GO:0042803);; Molecular Fun…	K00816|3.94629e-116|gja:107126241|K00816 kynurenine---oxoglutarate transaminase / cysteine-S-conjugate beta-lyase / glutamine---phenylpyruvate transaminase [EC:2.6.1.7 4.4.1.13 2.6.1.64] | (RefSeq) KYAT3, CCBL2; kynurenine aminotransferase 3	Tryptophan metabolism (ko00380);Selenocompound metabolism (ko00450)	[E]	Amino acid transport and metabolism	Aminotransferase class I and II;; Cys/Met metabolism PLP-dependent enzyme;; DegT/DnrJ/EryC1/StrS aminotransferase family	Kynurenine--oxoglutarate transaminase 3 GN=ccbl2 OS=Danio rerio (Zebrafish) PE=2 SV=2	E	Amino acid transport and metabolism	PREDICTED: kynurenine--oxoglutarate transaminase 3 [Gekko japonicus]
Gekko_transcript_102377	--	--	Molecular Function: nucleotide binding (GO:0000166);; Molecular Function: nucleic acid binding (GO:0003676);;	K13167|0|gja:107114170|K13167 splicing factor, arginine/serine-rich 15 | (RefSeq) SCAF4; SR-related CTD associated factor 4	--	[AK]	--	RNA recognition motif. (a.k.a. RRM, RBD, or RNP domain)	--	S	Function unknown	PREDICTED: splicing factor, arginine/serine-rich 15 [Gekko japonicus]
Gekko_transcript_185835	--	--	--	--	--	--	--	--	--	S	Function unknown	L1-encoded reverse transcriptase-like protein [Protobothrops flavoviridis]
Gekko_transcript_16356	[T]	Signal transduction mechanisms	Cellular Component: cytoplasm (GO:0005737);; Biological Process: negative regulation of signal transduction (GO:0009968);; Biological Process: intracellular receptor signaling pathway (GO:0030522);; Biological Process: single-organism cellular process (GO:0044763);; Biological Process: cellular response to lipid (GO:0071396);; Biological Process: cellular response to organic cyclic compound (GO:0…	--	--	[R]	General function prediction only	Ankyrin repeats (3 copies);; Ankyrin repeats (many copies);; KN motif;; Ankyrin repeat;; Ankyrin repeats (many copies);; Ankyrin repeat	Ankyrin repeat domain-containing protein 29 GN=ankrd29 OS=Danio rerio (Zebrafish) PE=2 SV=1	S	Function unknown	PREDICTED: KN motif and ankyrin repeat domain-containing protein 2 isoform X2 [Gekko japonicus]
Gekko_transcript_195745	[KL]	Transcription;; Replication, recombination and repair	Molecular Function: nucleic acid binding (GO:0003676);; Molecular Function: G-protein coupled receptor activity (GO:0004930);; Molecular Function: ATP binding (GO:0005524);; Cellular Component: cytoplasm (GO:0005737);; Biological Process: G-protein coupled receptor signaling pathway (GO:0007186);; Molecular Function: ATP-dependent helicase activity (GO:0008026);; Molecular Function: zinc ion bind…	K15173|0|gja:107124733|K15173 transcription termination factor 2 [EC:3.6.4.-] | (RefSeq) TTF2; transcription termination factor 2	--	[KL]	--	SNF2 family N-terminal domain;; Type III restriction enzyme, res subunit;; Helicase conserved C-terminal domain;; GRF zinc finger	DNA excision repair protein ERCC-6-like GN=ercc6l OS=Danio rerio (Zebrafish) PE=1 SV=1	L	Replication, recombination and repair	PREDICTED: transcription termination factor 2 [Gekko japonicus]
Gekko_transcript_44211	--	--	Biological Process: negative regulation of transcription from RNA polymerase II promoter (GO:0000122);; Molecular Function: transcriptional repressor activity, RNA polymerase II core promoter proximal region sequence-specific binding (GO:0001078);; Cellular Component: nucleus (GO:0005634);; Biological Process: circadian rhythm (GO:0007623);; Molecular Function: sequence-specific DNA binding (GO:0…	K09059|0|gja:107122779|K09059 nuclear factor, interleukin 3 regulated | (RefSeq) nuclear factor interleukin-3-regulated protein-like	--	[K]	Transcription	Basic region leucine zipper	Nuclear factor interleukin-3-regulated protein GN=nfil3 OS=Xenopus tropicalis (Western clawed frog) PE=2 SV=1	K	Transcription	PREDICTED: nuclear factor interleukin-3-regulated protein-like [Gekko japonicus]
Gekko_transcript_36681	--	--	--	K12000|3.49919e-144|gja:107109929|K12000 tripartite motif-containing protein 7 | (RefSeq) tripartite motif-containing protein 7-like	--	[O]	Posttranslational modification, protein turnover, chaperones	B-box zinc finger;; zinc finger of C3HC4-type, RING;; Zinc finger, C3HC4 type (RING finger);; Zinc finger, C3HC4 type (RING finger);; RING-type zinc-finger;; Ring finger domain;; Zinc finger, C3HC4 type (RING finger);; zinc-RING finger domain;; ssRNA-binding matrix protein of Bornaviridae;; SPRY-associated domain;; SPRY-associated domain	Nuclear factor 7, ovary OS=Xenopus laevis (African clawed frog) PE=2 SV=1	S	Function unknown	PREDICTED: tripartite motif-containing protein 7-like [Gekko japonicus]
Gekko_transcript_113572	--	--	Molecular Function: folic acid binding (GO:0005542);; Cellular Component: integral component of plasma membrane (GO:0005887);; Molecular Function: folic acid transporter activity (GO:0008517);; Molecular Function: reduced folate carrier activity (GO:0008518);; Molecular Function: methotrexate transporter activity (GO:0015350);; Biological Process: folic acid transport (GO:0015884);; Cellular Comp…	K14609|3.24503e-149|gja:107112624|K14609 solute carrier family 19 (folate transporter), member 1 | (RefSeq) SLC19A1; solute carrier family 19 member 1	--	[H]	Coenzyme transport and metabolism	Reduced folate carrier;; Reduced folate carrier	--	P	Inorganic ion transport and metabolism	PREDICTED: folate transporter 1 [Gekko japonicus]
Gekko_transcript_165285	--	--	Biological Process: microtubule cytoskeleton organization (GO:0000226);; Molecular Function: double-stranded RNA binding (GO:0003725);; Molecular Function: GTPase activity (GO:0003924);; Molecular Function: structural constituent of cytoskeleton (GO:0005200);; Molecular Function: GTP binding (GO:0005525);; Cellular Component: cytoplasmic microtubule (GO:0005881);; Molecular Function: ubiquitin pr…	--	--	[Z]	Cytoskeleton	Tubulin/FtsZ family, GTPase domain;; Tubulin C-terminal domain	Tubulin alpha chain OS=Torpedo marmorata (Marbled electric ray) PE=2 SV=1	Z	Cytoskeleton	PREDICTED: tubulin alpha-1C chain [Pseudopodoces humilis]
Gekko_transcript_142860	--	--	Cellular Component: nucleoplasm (GO:0005654);; Cellular Component: cytoplasm (GO:0005737);; Cellular Component: plasma membrane (GO:0005886);; Molecular Function: cytoskeletal protein binding (GO:0008092);; Molecular Function: lipid binding (GO:0008289);; Molecular Function: kinase activity (GO:0016301);; Biological Process: phosphorylation (GO:0016310);; Molecular Function: calcium channel inhib…	K20123|0|gja:107123212|K20123 protein kinase C and casein kinase substrate in neurons protein | (RefSeq) PACSIN3; protein kinase C and casein kinase substrate in neurons 3	--	[TUZ]	--	Fes/CIP4, and EFC/F-BAR homology domain;; Variant SH3 domain;; SH3 domain;; Variant SH3 domain	Protein kinase C and casein kinase substrate in neurons protein 2 GN=pacsin2 OS=Xenopus laevis (African clawed frog) PE=2 SV=1	Z	Cytoskeleton	PREDICTED: protein kinase C and casein kinase substrate in neurons protein 3 isoform X2 [Gekko japonicus]
Gekko_transcript_7882	--	--	Molecular Function: RNA polymerase II transcription factor activity, sequence-specific DNA binding (GO:0000981);; Molecular Function: DNA binding (GO:0003677);; Cellular Component: nucleoplasm (GO:0005654);; Cellular Component: cytoplasm (GO:0005737);; Biological Process: regulation of transcription from RNA polymerase II promoter (GO:0006357);; Biological Process: cytoskeleton organization (GO:0…	--	--	--	--	MYM-type Zinc finger with FCS sequence motif;; Domain of unknown function (DUF3504)	--	S	Function unknown	PREDICTED: zinc finger MYM-type protein 3 [Gekko japonicus]
Gekko_transcript_20880	--	--	Cellular Component: extracellular space (GO:0005615);; Cellular Component: nucleoplasm (GO:0005654);; Cellular Component: lysosome (GO:0005764);; Cellular Component: endosome (GO:0005768);; Cellular Component: autophagosome (GO:0005776);; Biological Process: endocytosis (GO:0006897);; Biological Process: autophagy (GO:0006914);; Cellular Component: actin cytoskeleton (GO:0015629);; Molecular Func…	--	--	--	--	C9orf72-like protein family	--	S	Function unknown	PREDICTED: protein C9orf72 homolog isoform X1 [Gekko japonicus]
Gekko_transcript_163322	[J]	Translation, ribosomal structure and biogenesis	Molecular Function: aminoacyl-tRNA editing activity (GO:0002161);; Molecular Function: leucine-tRNA ligase activity (GO:0004823);; Molecular Function: ATP binding (GO:0005524);; Cellular Component: nucleus (GO:0005634);; Cellular Component: cytosol (GO:0005829);; Biological Process: leucyl-tRNA aminoacylation (GO:0006429);; Biological Process: regulation of translational fidelity (GO:0006450);;	K01869|0|gja:107112471|K01869 leucyl-tRNA synthetase [EC:6.1.1.4] | (RefSeq) LARS; leucyl-tRNA synthetase	Aminoacyl-tRNA biosynthesis (ko00970)	[J]	Translation, ribosomal structure and biogenesis	tRNA synthetases class I (I, L, M and V);; tRNA synthetases class I (M);; Anticodon-binding domain of tRNA;; tRNA synthetases class I (M);; tRNA synthetases class I (C) catalytic domain	--	J	Translation, ribosomal structure and biogenesis	PREDICTED: leucine--tRNA ligase, cytoplasmic [Gekko japonicus]
Gekko_transcript_74106	[O]	Posttranslational modification, protein turnover, chaperones	--	K09512|9.36995e-61|gja:107124407|K09512 DnaJ homolog subfamily B member 6 | (RefSeq) DNAJB6; DnaJ heat shock protein family (Hsp40) member B6	--	[O]	Posttranslational modification, protein turnover, chaperones	DnaJ domain	DnaJ homolog subfamily B member 6 OS=Gallus gallus (Chicken) PE=2 SV=1	O	Posttranslational modification, protein turnover, chaperones	PREDICTED: dnaJ homolog subfamily B member 6 [Gekko japonicus]
Gekko_transcript_198712	--	--	Biological Process: ubiquitin-dependent protein catabolic process (GO:0006511);;	K06700|3.54006e-92|acs:100564274|K06700 proteasome inhibitor subunit 1 (PI31) | (RefSeq) psmf1; proteasome inhibitor subunit 1	Proteasome (ko03050)	[O]	Posttranslational modification, protein turnover, chaperones	PI31 proteasome regulator N-terminal	--	O	Posttranslational modification, protein turnover, chaperones	PREDICTED: proteasome inhibitor PI31 subunit [Anolis carolinensis]
Gekko_transcript_98643	[R]	General function prediction only	--	K15720|0|gja:107116449|K15720 NEDD4-binding protein 2 [EC:3.-.-.-] | (RefSeq) N4BP2; NEDD4 binding protein 2	--	[L]	Replication, recombination and repair	AAA domain;; Domain of unknown function (DUF1771);; CUE domain;; CUE domain;; Smr domain	--	S	Function unknown	PREDICTED: NEDD4-binding protein 2 [Gekko japonicus]
Gekko_transcript_74795	--	--	--	--	--	[R]	General function prediction only	--	--	S	Function unknown	PREDICTED: LOW QUALITY PROTEIN: protein FAM200B, partial [Gekko japonicus]
Gekko_transcript_172606	--	--	--	--	--	--	--	--	--	S	Function unknown	--
Gekko_transcript_109875	--	--	Biological Process: negative regulation of transcription from RNA polymerase II promoter (GO:0000122);; Molecular Function: transcriptional repressor activity, RNA polymerase II core promoter proximal region sequence-specific binding (GO:0001078);; Molecular Function: RNA polymerase II transcription factor binding (GO:0001085);; Biological Process: vasculogenesis (GO:0001570);; Biological Process…	K17442|0|gja:107107059|K17442 zinc finger protein ZFPM2 | (RefSeq) ZFPM2; zinc finger protein, FOG family member 2	--	[R]	General function prediction only	Zinc-finger double-stranded RNA-binding;; Zinc finger, C2H2 type;; C2H2-type zinc finger;; Zinc-finger of C2H2 type	Zinc finger protein ZFPM1 (Fragment) GN=zfpm1 OS=Xenopus laevis (African clawed frog) PE=1 SV=1	S	Function unknown	PREDICTED: zinc finger protein ZFPM2 [Gekko japonicus]
Gekko_transcript_144909	[X]	Mobilome: prophages, transposons	--	--	--	[R]	General function prediction only	--	--	L	Replication, recombination and repair	PREDICTED: uncharacterized protein K02A2.6-like, partial [Gekko japonicus]
Gekko_transcript_173198	--	--	Molecular Function: protein kinase inhibitor activity (GO:0004860);; Molecular Function: epidermal growth factor receptor binding (GO:0005154);; Cellular Component: cytoplasm (GO:0005737);; Biological Process: negative regulation of epidermal growth factor-activated receptor activity (GO:0007175);; Biological Process: protein ubiquitination (GO:0016567);; Biological Process: cytokine-mediated sig…	K04698|0|gja:107110995|K04698 suppressor of cytokine signaling 5 | (RefSeq) SOCS5; suppressor of cytokine signaling 5	--	[T]	Signal transduction mechanisms	Suppressor of cytokine signalling;; SOCS box;; SH2 domain	Cytokine-inducible SH2-containing protein GN=CISH OS=Gallus gallus (Chicken) PE=2 SV=1	O	Posttranslational modification, protein turnover, chaperones	PREDICTED: suppressor of cytokine signaling 5 [Gekko japonicus]
Gekko_transcript_132968	--	--	--	K16578|0|acs:100557777|K16578 CLIP-associating protein 1/2 | (RefSeq) clasp2; cytoplasmic linker associated protein 2	--	[R]	General function prediction only	CLASP N terminal;; HEAT repeat;; HEAT-like repeat;; HEAT repeats	CLIP-associating protein 1-B {ECO:0000250|UniProtKB:Q7Z460} OS=Xenopus laevis (African clawed frog) PE=1 SV=1	U	Intracellular trafficking, secretion, and vesicular transport	PREDICTED: CLIP-associating protein 2 isoform X11 [Gekko japonicus]
Gekko_transcript_188201	--	--	Cellular Component: intracellular (GO:0005622);; Molecular Function: zinc ion binding (GO:0008270);;	K10653|2.30144e-128|gja:107113806|K10653 tripartite motif-containing protein 54 | (RefSeq) TRIM54; tripartite motif containing 54	--	[O]	Posttranslational modification, protein turnover, chaperones	RING-type zinc-finger;; Zinc finger, C3HC4 type (RING finger);; Zinc finger, C3HC4 type (RING finger);; zinc-RING finger domain;; B-box zinc finger;; Ring finger domain	Tripartite motif containing 13 GN=trim13 OS=Xenopus tropicalis (Western clawed frog) PE=3 SV=1	S	Function unknown	PREDICTED: tripartite motif-containing protein 54-like [Xenopus laevis]
Gekko_transcript_146686	--	--	Cellular Component: membrane (GO:0016020);; Biological Process: endocytic recycling (GO:0032456);; Cellular Component: extracellular exosome (GO:0070062);; Cellular Component: EARP complex (GO:1990745);;	--	--	[S]	Function unknown	Vacuolar-sorting protein 54, of GARP complex;; Protein of unknown function C-terminus (DUF2451)	Coiled-coil domain-containing protein 132 GN=CCDC132 OS=Gallus gallus (Chicken) PE=2 SV=1	S	Function unknown	PREDICTED: syndetin [Gekko japonicus]
Gekko_transcript_184232	--	--	Cellular Component: stress fiber (GO:0001725);; Cellular Component: ruffle (GO:0001726);; Biological Process: somitogenesis (GO:0001756);; Biological Process: heart looping (GO:0001947);; Biological Process: atrioventricular valve formation (GO:0003190);; Biological Process: atrial ventricular junction remodeling (GO:0003294);; Cellular Component: nucleus (GO:0005634);; Cellular Component: focal …	--	--	[TZ]	--	PDZ domain (Also known as DHR or GLGF)	PDZ and LIM domain protein 7 GN=PDLIM7 OS=Gallus gallus (Chicken) PE=1 SV=1	S	Function unknown	PREDICTED: PDZ and LIM domain protein 7 [Gekko japonicus]
Gekko_transcript_103279	--	--	Molecular Function: deoxyribonuclease II activity (GO:0004531);; Cellular Component: extracellular region (GO:0005576);; Cellular Component: cytoplasm (GO:0005737);; Biological Process: apoptotic DNA fragmentation (GO:0006309);;	K01158|0|gja:107117303|K01158 deoxyribonuclease II [EC:3.1.22.1] | (RefSeq) DNASE2B; deoxyribonuclease 2 beta	Lysosome (ko04142)	[L]	Replication, recombination and repair	Deoxyribonuclease II	--	S	Function unknown	PREDICTED: deoxyribonuclease-2-beta [Gekko japonicus]
Gekko_transcript_56521	--	--	--	K11504|0|gja:107109869|K11504 centromere protein L | (RefSeq) CENPL; centromere protein L	--	--	--	Kinetochore complex Sim4 subunit Fta1	Centromere protein L GN=CENPL OS=Gallus gallus (Chicken) PE=1 SV=1	S	Function unknown	PREDICTED: centromere protein L [Gekko japonicus]
Gekko_transcript_94670	--	--	Cellular Component: intracellular (GO:0005622);; Biological Process: protein targeting to vacuole (GO:0006623);; Biological Process: behavior (GO:0007610);; Cellular Component: extrinsic component of membrane (GO:0019898);; Biological Process: protein retention in Golgi apparatus (GO:0045053);;	K19525|0|gja:107111903|K19525 vacuolar protein sorting-associated protein 13A/C | (RefSeq) VPS13A; vacuolar protein sorting 13 homolog A	--	[U]	Intracellular trafficking, secretion, and vesicular transport	Repeating coiled region of VPS13;; Vacuolar sorting-associated protein 13, N-terminal;; Repeating coiled region of VPS13;; Repeating coiled region of VPS13;; N-terminal region of Chorein or VPS13	--	U	Intracellular trafficking, secretion, and vesicular transport	PREDICTED: vacuolar protein sorting-associated protein 13A, partial [Gekko japonicus]
Gekko_transcript_152358	[M]	Cell wall/membrane/envelope biogenesis	Cellular Component: Golgi membrane (GO:0000139);; Molecular Function: ubiquitin-protein transferase activity (GO:0004842);; Cellular Component: microtubule organizing center (GO:0005815);; Biological Process: protein monoubiquitination (GO:0006513);; Biological Process: Wnt signaling pathway (GO:0016055);; Cellular Component: COPII-coated ER to Golgi transport vesicle (GO:0030134);; Cellular Comp…	K10450|0|acs:100561958|K10450 kelch-like protein 12 | (RefSeq) klhl12; kelch like family member 12	--	[TR]	--	Kelch motif;; Kelch motif;; BTB And C-terminal Kelch;; Kelch motif;; Galactose oxidase, central domain;; BTB/POZ domain;; Galactose oxidase, central domain;; Kelch motif	Kelch-like protein 12 GN=klhl12 OS=Xenopus laevis (African clawed frog) PE=2 SV=2	S	Function unknown	kelch-like protein 12 [Pogona vitticeps]
Gekko_transcript_64643	--	--	--	K08465|0|asn:102370211|K08465 G protein-coupled receptor 133 | (RefSeq) ADGRD1, GPR133; adhesion G protein-coupled receptor D1	--	[T]	Signal transduction mechanisms	7 transmembrane receptor (Secretin family);; Concanavalin A-like lectin/glucanases superfamily;; GPCR proteolysis site, GPS, motif;; Slime mold cyclic AMP receptor;; Pentaxin family	G-protein coupled receptor 126 (Precursor) GN=gpr126 OS=Danio rerio (Zebrafish) PE=2 SV=1	S	Function unknown	PREDICTED: adhesion G-protein coupled receptor D1 isoform X1 [Alligator sinensis]
Gekko_transcript_159301	--	--	Cellular Component: intracellular (GO:0005622);; Biological Process: transport (GO:0006810);;	--	--	[IT]	--	Phosphatidylinositol transfer protein	Cytoplasmic phosphatidylinositol transfer protein 1 GN=pitpnc1 OS=Xenopus tropicalis (Western clawed frog) PE=2 SV=1	S	Function unknown	cytoplasmic phosphatidylinositol transfer protein 1-like isoform X1 [Chrysemys picta bellii]
Gekko_transcript_154981	[R]	General function prediction only	Molecular Function: metalloendopeptidase activity (GO:0004222);; Cellular Component: mitochondrial respiratory chain complex III (GO:0005750);; Biological Process: mitochondrial electron transport, ubiquinol to cytochrome c (GO:0006122);; Molecular Function: zinc ion binding (GO:0008270);; Biological Process: aerobic respiration (GO:0009060);; Biological Process: protein processing (GO:0016485);;…	K00414|4.9474e-151|gja:107124495|K00414 ubiquinol-cytochrome c reductase core subunit 1 | (RefSeq) cytochrome b-c1 complex subunit 1, mitochondrial	Oxidative phosphorylation (ko00190);Cardiac muscle contraction (ko04260)	[O]	Posttranslational modification, protein turnover, chaperones	Insulinase (Peptidase family M16)	--	O	Posttranslational modification, protein turnover, chaperones	PREDICTED: cytochrome b-c1 complex subunit 1, mitochondrial [Gekko japonicus]
Gekko_transcript_44558	[R]	General function prediction only	--	--	--	[R]	General function prediction only	Zinc-finger double domain;; Zinc finger, C2H2 type;; C2H2-type zinc finger;; C2H2-type zinc finger;; Zinc-finger double-stranded RNA-binding;; Zinc-finger of C2H2 type;; KRAB box	Gastrula zinc finger protein XlCGF26.1 (Fragment) OS=Xenopus laevis (African clawed frog) PE=3 SV=1	S	Function unknown	PREDICTED: gastrula zinc finger protein xLCGF3.1-like, partial [Gekko japonicus]
Gekko_transcript_204736	--	--	Cellular Component: membrane (GO:0016020);;	--	--	--	--	--	Popeye domain-containing protein 3 GN=POPDC3 OS=Gallus gallus (Chicken) PE=2 SV=1	U	Intracellular trafficking, secretion, and vesicular transport	PREDICTED: popeye domain-containing protein 3 isoform X3 [Gekko japonicus]
Gekko_transcript_132932	--	--	Molecular Function: kinase activity (GO:0016301);; Biological Process: phosphorylation (GO:0016310);;	K10524|2.56661e-115|gja:107110767|K10524 nicotinamide/nicotinate riboside kinase [EC:2.7.1.22 2.7.1.173] | (RefSeq) NMRK1; nicotinamide riboside kinase 1	Nicotinate and nicotinamide metabolism (ko00760)	[F]	Nucleotide transport and metabolism	AAA domain	--	F	Nucleotide transport and metabolism	PREDICTED: nicotinamide riboside kinase 1 [Gekko japonicus]
Gekko_transcript_40455	--	--	Biological Process: neural crest cell migration (GO:0001755);; Cellular Component: extracellular space (GO:0005615);; Molecular Function: semaphorin receptor binding (GO:0030215);; Biological Process: positive regulation of cell migration (GO:0030335);; Molecular Function: neuropilin binding (GO:0038191);; Molecular Function: chemorepellent activity (GO:0045499);; Biological Process: negative reg…	K06840|0|acs:100565746|K06840 semaphorin 3 | (RefSeq) semaphorin-3F	--	[T]	Signal transduction mechanisms	Sema domain	Semaphorin-3C (Precursor) GN=SEMA3C OS=Gallus gallus (Chicken) PE=2 SV=1	S	Function unknown	semaphorin-3F-like isoform X1 [Pogona vitticeps]
Gekko_transcript_2451	[X]	Mobilome: prophages, transposons	Cellular Component: integral component of membrane (GO:0016021);;	--	--	--	--	Collagen triple helix repeat (20 copies)	Collectin-12 GN=COLEC12 OS=Gallus gallus (Chicken) PE=2 SV=1	U	Intracellular trafficking, secretion, and vesicular transport	PREDICTED: scavenger receptor class A member 3 [Gekko japonicus]
Gekko_transcript_108727	--	--	--	K09228|2.91373e-16|bta:100138479|K09228 KRAB domain-containing zinc finger protein | (RefSeq) zinc finger protein 510	--	--	--	--	--	--	--	--
Gekko_transcript_3675	--	--	Cellular Component: pericentriolar material (GO:0000242);; Biological Process: neuron migration (GO:0001764);; Cellular Component: centriole (GO:0005814);; Biological Process: interkinetic nuclear migration (GO:0022027);; Biological Process: cytoplasmic microtubule organization (GO:0031122);; Cellular Component: nuclear membrane (GO:0031965);; Cellular Component: centriolar satellite (GO:0034451)…	K16537|0|gja:107108740|K16537 pericentriolar material 1 protein | (RefSeq) PCM1; pericentriolar material 1	--	--	--	Pericentriolar material 1 C terminus	Pericentriolar material 1 protein GN=PCM1 OS=Gallus gallus (Chicken) PE=2 SV=1	S	Function unknown	PREDICTED: pericentriolar material 1 protein [Gekko japonicus]
Gekko_transcript_71848	--	--	Biological Process: telomere maintenance (GO:0000723);; Cellular Component: nuclear chromosome, telomeric region (GO:0000784);; Biological Process: regulation of DNA metabolic process (GO:0051052);; Biological Process: negative regulation of cellular macromolecule biosynthetic process (GO:2000113);;	K11112|1.09328e-145|gja:107106250|K11112 TERF1-interacting nuclear factor 2 | (RefSeq) TINF2; TERF1 interacting nuclear factor 2	--	--	--	TERF1-interacting nuclear factor 2 N-terminus	--	K	Transcription	PREDICTED: TERF1-interacting nuclear factor 2 isoform X2 [Gekko japonicus]
Gekko_transcript_161149	--	--	--	K05422|1.89831e-42|gja:107125055|K05422 cardiotrophin 1 | (RefSeq) cardiotrophin-1-like	Cytokine-cytokine receptor interaction (ko04060)	--	--	Plethodontid receptivity factor PRF;; Ciliary neurotrophic factor;; LIF / OSM family	--	O	Posttranslational modification, protein turnover, chaperones	PREDICTED: cardiotrophin-1-like, partial [Gekko japonicus]
Gekko_transcript_145581	[IQR]	Lipid transport and metabolism;; Secondary metabolites biosynthesis, transport and catabolism;; General function prediction only	Biological Process: very long-chain fatty acid metabolic process (GO:0000038);; Biological Process: osteoblast differentiation (GO:0001649);; Molecular Function: 3-hydroxyacyl-CoA dehydrogenase activity (GO:0003857);; Molecular Function: receptor binding (GO:0005102);; Cellular Component: mitochondrion (GO:0005739);; Cellular Component: peroxisomal membrane (GO:0005778);; Biological Process: fatt…	K12405|0|gja:107116225|K12405 3-hydroxyacyl-CoA dehydrogenase / 3a,7a,12a-trihydroxy-5b-cholest-24-enoyl-CoA hydratase / enoyl-CoA hydratase 2 [EC:1.1.1.35 4.2.1.107 4.2.1.119] | (RefSeq) HSD17B4; hydroxysteroid 17-beta dehydrogenase 4	Primary bile acid biosynthesis (ko00120);Peroxisome (ko04146)	--	--	MaoC like domain;; SCP-2 sterol transfer family;; short chain dehydrogenase;; Enoyl-(Acyl carrier protein) reductase;; Alkyl sulfatase C-terminal;; N-terminal half of MaoC dehydratase	Non-specific lipid-transfer protein (Fragment) GN=SCP2 OS=Gallus gallus (Chicken) PE=2 SV=1	I	Lipid transport and metabolism	PREDICTED: peroxisomal multifunctional enzyme type 2 [Gekko japonicus]
Gekko_transcript_134009	--	--	Molecular Function: zinc ion binding (GO:0008270);;	--	--	[A]	RNA processing and modification	SPRY domain	--	S	Function unknown	PREDICTED: LOW QUALITY PROTEIN: RING finger and SPRY domain-containing protein 1 [Gekko japonicus]
Gekko_transcript_8894	--	--	Cellular Component: integral component of membrane (GO:0016021);;	--	--	[R]	General function prediction only	Transmembrane amino acid transporter protein;; Tryptophan/tyrosine permease family	Transmembrane protein 104 GN=TMEM104 OS=Gallus gallus (Chicken) PE=2 SV=1	S	Function unknown	PREDICTED: transmembrane protein 104 [Gekko japonicus]
Gekko_transcript_131203	--	--	--	--	--	--	--	--	--	S	Function unknown	--
Gekko_transcript_56633	--	--	--	--	--	--	--	Jacalin-like lectin domain	--	U	Intracellular trafficking, secretion, and vesicular transport	PREDICTED: zymogen granule membrane protein 16-like [Gekko japonicus]
Gekko_transcript_106730	--	--	--	--	--	--	--	--	--	--	--	Neurofilament light polypeptide, partial [Ophiophagus hannah]
Gekko_transcript_177375	[R]	General function prediction only	Cellular Component: THO complex part of transcription export complex (GO:0000445);; Cellular Component: chromosome, telomeric region (GO:0000781);; Cellular Component: nucleoplasm (GO:0005654);; Biological Process: central nervous system development (GO:0007417);; Biological Process: negative regulation of apoptotic process (GO:0043066);; Biological Process: viral mRNA export from host cell nucle…	K13175|5.83494e-117|gja:107117623|K13175 THO complex subunit 6 | (RefSeq) THOC6; THO complex 6	RNA transport (ko03013)	[R]	General function prediction only	WD domain, G-beta repeat	THO complex subunit 6 homolog GN=thoc6 OS=Danio rerio (Zebrafish) PE=2 SV=1	S	Function unknown	PREDICTED: THO complex subunit 6 homolog [Gekko japonicus]
Gekko_transcript_204877	[G]	Carbohydrate transport and metabolism	--	K05970|3.00452e-139|gja:107125933|K05970 sialate O-acetylesterase [EC:3.1.1.53] | (RefSeq) SIAE; sialic acid acetylesterase	--	--	--	Carbohydrate esterase, sialic acid-specific acetylesterase	--	S	Function unknown	PREDICTED: sialate O-acetylesterase [Gekko japonicus]
Gekko_transcript_196205	--	--	Molecular Function: ATP-dependent peptidase activity (GO:0004176);; Cellular Component: nucleolus (GO:0005730);; Cellular Component: cytoplasm (GO:0005737);; Biological Process: protein ubiquitination (GO:0016567);; Cellular Component: Cul4A-RING E3 ubiquitin ligase complex (GO:0031464);; Biological Process: proteasome-mediated ubiquitin-dependent protein catabolic process (GO:0043161);;	K11793|3.74738e-91|gja:107116078|K11793 cereblon | (RefSeq) CRBN; cereblon	--	[R]	General function prediction only	Yippee zinc-binding/DNA-binding /Mis18, centromere assembly	Protein cereblon GN=CRBN OS=Gallus gallus (Chicken) PE=1 SV=1	O	Posttranslational modification, protein turnover, chaperones	PREDICTED: protein cereblon [Gekko japonicus]
Gekko_transcript_46296	--	--	Cellular Component: nucleus (GO:0005634);; Cellular Component: microtubule cytoskeleton (GO:0015630);;	K18628|1.17203e-121|pbi:103047965|K18628 tektin-1 | (RefSeq) TEKT1; tektin 1	--	[Z]	Cytoskeleton	Tektin family;; Tektin family	Tektin-4 GN=tekt4 OS=Xenopus laevis (African clawed frog) PE=2 SV=1	S	Function unknown	tektin-1 isoform X1 [Chrysemys picta bellii]
Gekko_transcript_34482	--	--	Cellular Component: integral component of plasma membrane (GO:0005887);; Biological Process: cell surface receptor signaling pathway (GO:0007166);;	K17356|1.9205e-30|gja:107119681|K17356 tetraspanin-13/31 | (RefSeq) TSPAN31; tetraspanin 31	--	[R]	General function prediction only	--	Tetraspanin-31 GN=tspan31 OS=Danio rerio (Zebrafish) PE=2 SV=2	S	Function unknown	PREDICTED: tetraspanin-31 [Gekko japonicus]
Gekko_transcript_81699	--	--	Biological Process: protein secretion (GO:0009306);; Biological Process: vesicle-mediated transport (GO:0016192);; Cellular Component: integral component of Golgi membrane (GO:0030173);;	--	--	[R]	General function prediction only	Eukaryotic protein of unknown function (DUF846)	--	U	Intracellular trafficking, secretion, and vesicular transport	PREDICTED: Golgi apparatus membrane protein TVP23 homolog B-like [Gekko japonicus]
Gekko_transcript_10273	--	--	--	--	--	--	--	Domain of unknown function (DUF4612)	--	S	Function unknown	PREDICTED: uncharacterized protein C1orf21 homolog isoform X2 [Gekko japonicus]
Gekko_transcript_35834	--	--	Cellular Component: nucleus (GO:0005634);; Biological Process: cell division (GO:0051301);;	--	--	--	--	SERTA motif	--	D	Cell cycle control, cell division, chromosome partitioning	PREDICTED: cell division cycle-associated protein 4 [Gekko japonicus]
Gekko_transcript_21203	--	--	Molecular Function: RNA binding (GO:0003723);; Molecular Function: ATP binding (GO:0005524);; Cellular Component: nucleus (GO:0005634);; Biological Process: immune response (GO:0006955);; Molecular Function: nucleotidyltransferase activity (GO:0016779);;	--	--	[Z]	Cytoskeleton	Interferon-related developmental regulator (IFRD);; Interferon-related protein conserved region	--	K	Transcription	PREDICTED: interferon-related developmental regulator 2 [Gekko japonicus]
Gekko_transcript_77152	--	--	Biological Process: dephosphorylation (GO:0016311);; Molecular Function: hydrolase activity (GO:0016787);; Biological Process: primary metabolic process (GO:0044238);; Biological Process: cellular macromolecule metabolic process (GO:0044260);;	--	--	[R]	General function prediction only	--	--	S	Function unknown	ORF2 [Acanthochelys spixii]
Gekko_transcript_100027	--	--	--	K20292|3.46199e-07|xtr:100498348|K20292 conserved oligomeric Golgi complex subunit 5 | (RefSeq) cog5, goltc1, gtc90; component of oligomeric golgi complex 5	--	--	--	--	--	S	Function unknown	PREDICTED: conserved oligomeric Golgi complex subunit 5-like isoform X2 [Meleagris gallopavo]
Gekko_transcript_7575	--	--	--	--	--	[AT]	--	Virilizer, N-terminal	--	S	Function unknown	PREDICTED: protein virilizer homolog isoform X3 [Gekko japonicus]
Gekko_transcript_140417	--	--	--	K17491|3.10233e-172|gja:107113344|K17491 protein phosphatase 4 regulatory subunit 3 | (RefSeq) PPP4R3A; protein phosphatase 4 regulatory subunit 3A	--	[G]	Carbohydrate transport and metabolism	Component of IIS longevity pathway SMK-1	Serine/threonine-protein phosphatase 4 regulatory subunit 3 GN=smek1 OS=Xenopus laevis (African clawed frog) PE=2 SV=1	S	Function unknown	Serine/threonine-protein phosphatase 4 regulatory subunit 3A, partial [Nipponia nippon]
Gekko_transcript_109756	[O]	Posttranslational modification, protein turnover, chaperones	--	K09525|6.84571e-103|gja:107113780|K09525 DnaJ homolog subfamily C member 5 | (RefSeq) DNAJC5G; DnaJ heat shock protein family (Hsp40) member C5 gamma	Protein processing in endoplasmic reticulum (ko04141)	[O]	Posttranslational modification, protein turnover, chaperones	DnaJ domain	Cysteine string protein GN=csp OS=Xenopus laevis (African clawed frog) PE=2 SV=1	O	Posttranslational modification, protein turnover, chaperones	PREDICTED: dnaJ homolog subfamily C member 5G [Gekko japonicus]
Gekko_transcript_205930	--	--	Cellular Component: intracellular (GO:0005622);;	K08596|0|gja:107120444|K08596 sentrin-specific protease 7 [EC:3.4.22.68] | (RefSeq) SENP7; SUMO1/sentrin specific peptidase 7	--	[O]	Posttranslational modification, protein turnover, chaperones	Ulp1 protease family, C-terminal catalytic domain;; Ulp1 protease family, C-terminal catalytic domain	--	O	Posttranslational modification, protein turnover, chaperones	PREDICTED: sentrin-specific protease 7 [Gekko japonicus]
Gekko_transcript_125504	[M]	Cell wall/membrane/envelope biogenesis	Biological Process: angiogenesis (GO:0001525);; Biological Process: endothelial cell proliferation (GO:0001935);; Molecular Function: cAMP-dependent protein kinase activity (GO:0004691);; Molecular Function: ATP binding (GO:0005524);; Cellular Component: nucleus (GO:0005634);; Cellular Component: cytoplasm (GO:0005737);; Biological Process: peptidyl-serine phosphorylation (GO:0018105);; Biologica…	K19584|1.9501e-117|gja:107111891|K19584 protein kinase X [EC:2.7.11.11] | (RefSeq) PRKX; protein kinase, X-linked	--	[T]	Signal transduction mechanisms	Protein kinase domain;; Protein tyrosine kinase;; Protein kinase domain;; Protein tyrosine kinase	Serine/threonine-protein kinase Sgk1-B GN=sgk1-b OS=Xenopus laevis (African clawed frog) PE=2 SV=1	T	Signal transduction mechanisms	PREDICTED: cAMP-dependent protein kinase catalytic subunit PRKX [Gekko japonicus]
Gekko_transcript_48664	--	--	Biological Process: somitogenesis (GO:0001756);; Cellular Component: integral component of membrane (GO:0016021);; Cellular Component: lamellipodium (GO:0030027);; Cellular Component: filopodium (GO:0030175);; Molecular Function: protein tyrosine kinase activator activity (GO:0030296);; Cellular Component: SCAR complex (GO:0031209);; Molecular Function: protein complex binding (GO:0032403);; Biol…	--	--	[TZ]	--	Abl-interactor HHR;; SH3 domain;; Variant SH3 domain;; Variant SH3 domain;; SH3 domain	--	S	Function unknown	abl-interactor 1, transcript variant X9, partial [Columba livia]
Gekko_transcript_177731	[J]	Translation, ribosomal structure and biogenesis	Molecular Function: nucleic acid binding (GO:0003676);; Cellular Component: nucleolus (GO:0005730);; Molecular Function: zinc ion binding (GO:0008270);; Cellular Component: cytosolic large ribosomal subunit (GO:0022625);;	--	--	[A]	RNA processing and modification	--	--	J	Translation, ribosomal structure and biogenesis	PREDICTED: nucleolar protein of 40 kDa [Gekko japonicus]
Gekko_transcript_49434	--	--	--	K19366|0|gja:107117466|K19366 spartin | (RefSeq) SPG20; spastic paraplegia 20 (Troyer syndrome)	Endocytosis (ko04144)	[S]	Function unknown	Senescence-associated protein	Spastin {ECO:0000255|HAMAP-Rule:MF_03021} OS=Xenopus laevis (African clawed frog) PE=2 SV=1	S	Function unknown	PREDICTED: spartin [Gekko japonicus]
Gekko_transcript_122779	--	--	Molecular Function: protein serine/threonine kinase activity (GO:0004674);; Molecular Function: protein tyrosine kinase activity (GO:0004713);; Molecular Function: ATP binding (GO:0005524);; Cellular Component: nucleus (GO:0005634);; Biological Process: peptidyl-serine phosphorylation (GO:0018105);; Biological Process: peptidyl-threonine phosphorylation (GO:0018107);; Biological Process: peptidyl…	K08823|1.98677e-46|gja:107108267|K08823 CDC-like kinase [EC:2.7.12.1] | (RefSeq) CLK1; CDC like kinase 1	--	[T]	Signal transduction mechanisms	Protein kinase domain	Dual specificity tyrosine-phosphorylation-regulated kinase 2 OS=Gallus gallus (Chicken) PE=2 SV=1	T	Signal transduction mechanisms	PREDICTED: dual specificity protein kinase CLK1 [Gekko japonicus]
Gekko_transcript_111537	--	--	Molecular Function: G-protein coupled receptor activity (GO:0004930);; Biological Process: G-protein coupled receptor signaling pathway (GO:0007186);; Cellular Component: membrane (GO:0016020);;	K04278|1.40723e-110|gja:107106957|K04278 cannabinoid receptor 2 (macrophage) | (RefSeq) CNR2; cannabinoid receptor 2	Neuroactive ligand-receptor interaction (ko04080)	[R]	General function prediction only	7 transmembrane receptor (rhodopsin family);; 7 transmembrane receptor (rhodopsin family)	Cannabinoid receptor 1 GN=cnr1 OS=Pelophylax esculentus (Edible frog) PE=2 SV=1	U	Intracellular trafficking, secretion, and vesicular transport	PREDICTED: cannabinoid receptor 2 [Gekko japonicus]
Gekko_transcript_110306	--	--	Cellular Component: intracellular part (GO:0044424);;	K10311|0|gja:107111166|K10311 F-box protein 34 | (RefSeq) FBXO34; F-box protein 34	--	--	--	--	--	S	Function unknown	PREDICTED: LOW QUALITY PROTEIN: F-box only protein 34 [Gekko japonicus]
Gekko_transcript_198057	[R]	General function prediction only	Molecular Function: retinol dehydrogenase activity (GO:0004745);; Cellular Component: extracellular region (GO:0005576);; Biological Process: regulation of release of sequestered calcium ion into cytosol by sarcoplasmic reticulum (GO:0010880);; Cellular Component: longitudinal sarcoplasmic reticulum (GO:0014801);; Cellular Component: integral component of membrane (GO:0016021);; Cellular Componen…	K11167|0|gja:107113083|K11167 dehydrogenase/reductase SDR family member 7C [EC:1.1.-.-] | (RefSeq) DHRS7C; dehydrogenase/reductase 7C	--	[Q]	Secondary metabolites biosynthesis, transport and catabolism	short chain dehydrogenase;; Enoyl-(Acyl carrier protein) reductase	Dehydrogenase/reductase SDR family member 7C (Precursor) GN=dhrs7c OS=Xenopus tropicalis (Western clawed frog) PE=2 SV=1	S	Function unknown	PREDICTED: dehydrogenase/reductase SDR family member 7C [Gekko japonicus]
Gekko_transcript_9483	[T]	Signal transduction mechanisms	Cellular Component: pericentriolar material (GO:0000242);; Molecular Function: signal transducer, downstream of receptor, with serine/threonine kinase activity (GO:0004702);; Molecular Function: ATP binding (GO:0005524);; Cellular Component: nucleus (GO:0005634);; Biological Process: signal transduction by protein phosphorylation (GO:0023014);;	K08857|0|gja:107114670|K08857 NIMA (never in mitosis gene a)-related kinase 1/4/5 [EC:2.7.11.1] | (RefSeq) NEK1; NIMA related kinase 1	--	--	--	Protein kinase domain;; Protein tyrosine kinase;; Kinase-like	Serine/threonine-protein kinase Nek8 GN=nek8 OS=Danio rerio (Zebrafish) PE=2 SV=1	T	Signal transduction mechanisms	PREDICTED: serine/threonine-protein kinase Nek1 [Gekko japonicus]
Gekko_transcript_141988	--	--	Cellular Component: cytoplasm (GO:0005737);; Biological Process: protein ubiquitination (GO:0016567);; Cellular Component: SCF ubiquitin ligase complex (GO:0019005);; Biological Process: SCF-dependent proteasomal ubiquitin-dependent protein catabolic process (GO:0031146);; Biological Process: regulation of TOR signaling (GO:0032006);; Biological Process: innate immune response (GO:0045087);; Biol…	K10295|0|gja:107121123|K10295 F-box protein 9 | (RefSeq) FBXO9; F-box protein 9	--	[R]	General function prediction only	F-box-like;; F-box domain	F-box only protein 9 GN=fbxo9 OS=Xenopus tropicalis (Western clawed frog) PE=3 SV=1	S	Function unknown	PREDICTED: F-box only protein 9 isoform X3 [Gekko japonicus]
Gekko_transcript_37837	--	--	Cellular Component: integral component of plasma membrane (GO:0005887);; Cellular Component: cell surface (GO:0009986);; Molecular Function: enzyme binding (GO:0019899);; Biological Process: positive regulation of Notch signaling pathway (GO:0045747);; Biological Process: protein maturation (GO:0051604);; Biological Process: protein localization to plasma membrane (GO:0090002);; Cellular Componen…	K17296|3.09522e-151|acs:100562567|K17296 tetraspanin-14 | (RefSeq) tspan14; tetraspanin 14	--	[R]	General function prediction only	Tetraspanin family	Tetraspanin-33 GN=tspan33 OS=Danio rerio (Zebrafish) PE=2 SV=1	S	Function unknown	tetraspanin-14 [Pogona vitticeps]
Gekko_transcript_198191	--	--	--	--	--	[R]	General function prediction only	--	--	S	Function unknown	ORF2-encoded protein, partial [Danio rerio]
Gekko_transcript_545	--	--	Molecular Function: actin binding (GO:0003779);; Biological Process: heart development (GO:0007507);; Biological Process: actin cytoskeleton organization (GO:0030036);; Cellular Component: cell junction (GO:0030054);; Molecular Function: RNA binding (GO:0044822);;	--	--	--	--	Xin repeat	Xin actin-binding repeat-containing protein 1 GN=Xirp1 OS=Gallus gallus (Chicken) PE=2 SV=3	S	Function unknown	PREDICTED: xin actin-binding repeat-containing protein 1-like [Gekko japonicus]
Gekko_transcript_212774	--	--	Biological Process: negative regulation of transcription from RNA polymerase II promoter (GO:0000122);; Cellular Component: nuclear chromatin (GO:0000790);; Molecular Function: RNA polymerase II core promoter proximal region sequence-specific DNA binding (GO:0000978);; Molecular Function: RNA polymerase II distal enhancer sequence-specific DNA binding (GO:0000980);; Cellular Component: nucleoplas…	K11649|0|acs:100556499|K11649 SWI/SNF related-matrix-associated actin-dependent regulator of chromatin subfamily C | (RefSeq) smarcc2; SWI/SNF related, matrix associated, actin dependent regulator of chromatin subfamily c member 2	--	[B]	Chromatin structure and dynamics	SWIRM-associated domain at the N-terminal;; SWIRM domain;; SWIRM-associated region 1;; SWIRM-associated domain at the C-terminal;; Myb-like DNA-binding domain;; Myb-like DNA-binding domain;; SWIRM-associated domain at the N-terminal	Histone H2A deubiquitinase MYSM1 GN=mysm1 OS=Danio rerio (Zebrafish) PE=2 SV=2	BK	Chromatin structure and dynamics;; Transcription	SWI/SNF complex subunit SMARCC2 isoform X12 [Pogona vitticeps]
Gekko_transcript_101012	--	--	Molecular Function: calcium ion binding (GO:0005509);; Molecular Function: calcium-dependent phospholipid binding (GO:0005544);; Cellular Component: plasma membrane (GO:0005886);; Biological Process: vesicle fusion (GO:0006906);; Biological Process: regulation of calcium ion-dependent exocytosis (GO:0017158);; Molecular Function: syntaxin binding (GO:0019905);; Molecular Function: clathrin bindin…	K17598|7.19331e-180|gja:107116650|K17598 synaptotagmin-like protein | (RefSeq) SYTL1; synaptotagmin like 1	--	[TU]	--	C2 domain	Synaptotagmin-C GN=P65-C OS=Diplobatis ommata (Ocellated electric ray) PE=2 SV=1	S	Function unknown	PREDICTED: synaptotagmin-like protein 1 [Gekko japonicus]
Gekko_transcript_110411	--	--	Molecular Function: core promoter sequence-specific DNA binding (GO:0001046);; Molecular Function: transcription factor activity, sequence-specific DNA binding (GO:0003700);; Cellular Component: nucleus (GO:0005634);; Cellular Component: transcription factor complex (GO:0005667);; Cellular Component: cytoplasm (GO:0005737);; Biological Process: glycosphingolipid metabolic process (GO:0006687);; B…	K09052|7.11748e-40|oaa:100077528|K09052 cAMP response element modulator | (RefSeq) CREM; cAMP responsive element modulator	Adrenergic signaling in cardiomyocytes (ko04261);HTLV-I infection (ko05166)	[K]	Transcription	--	--	K	Transcription	cAMP-responsive element modulator, partial [Ophiophagus hannah]
Gekko_transcript_49558	[R]	General function prediction only	--	K09228|0|gja:107111882|K09228 KRAB domain-containing zinc finger protein | (RefSeq) zinc finger protein 420-like	--	[R]	General function prediction only	Zinc-finger double domain;; Zinc finger, C2H2 type;; C2H2-type zinc finger;; KRAB box;; C2H2-type zinc finger;; zinc-finger C2H2-type;; Zinc ribbon domain;; XPA protein N-terminal;; Zinc-finger double-stranded RNA-binding	Oocyte zinc finger protein XlCOF22 OS=Xenopus laevis (African clawed frog) PE=3 SV=1	S	Function unknown	PREDICTED: zinc finger protein 420-like [Gekko japonicus]
Gekko_transcript_194824	[R]	General function prediction only	--	K09228|0|gja:107109176|K09228 KRAB domain-containing zinc finger protein | (RefSeq) zinc finger protein 658B-like	--	[R]	General function prediction only	Zinc-finger double domain;; Zinc finger, C2H2 type;; C2H2-type zinc finger;; Zinc-finger double-stranded RNA-binding;; KRAB box;; SCAN domain	Oocyte zinc finger protein XlCOF7.1 (Fragment) OS=Xenopus laevis (African clawed frog) PE=2 SV=1	S	Function unknown	PREDICTED: zinc finger protein 658B-like, partial [Gekko japonicus]
Gekko_transcript_158266	--	--	Molecular Function: RNA binding (GO:0003723);; Biological Process: regulation of RNA splicing (GO:0043484);; Biological Process: regulation of cell cycle (GO:0051726);;	--	--	--	--	G-patch domain;; Double-stranded RNA binding motif;; double strand RNA binding domain from DEAD END PROTEIN 1;; Arginine/Serine-Rich protein 1;; G-patch domain	--	L	Replication, recombination and repair	PREDICTED: protein SON isoform X1 [Gekko japonicus]
Gekko_transcript_6059	--	--	--	--	--	[Z]	Cytoskeleton	Protein of unknown function (DUF3585);; N-terminal C2 in EEIG1 and EHBP1 proteins;; Calponin homology (CH) domain;; CAMSAP CH domain	Cytospin-A OS=Danio rerio (Zebrafish) PE=2 SV=2	Z	Cytoskeleton	PREDICTED: EH domain-binding protein 1-like protein 1 isoform X1 [Gekko japonicus]
Gekko_transcript_11525	[KL]	Transcription;; Replication, recombination and repair	Molecular Function: core promoter sequence-specific DNA binding (GO:0001046);; Molecular Function: helicase activity (GO:0004386);; Molecular Function: ATP binding (GO:0005524);; Cellular Component: nucleus (GO:0005634);; Biological Process: regulation of transcription, DNA-templated (GO:0006355);;	K20091|0|gja:107113201|K20091 chromodomain-helicase-DNA-binding protein 2 [EC:3.6.4.12] | (RefSeq) CHD2; chromodomain helicase DNA binding protein 2	--	[K]	Transcription	SNF2 family N-terminal domain;; Chromo (CHRromatin Organisation MOdifier) domain;; Helicase conserved C-terminal domain;; Type III restriction enzyme, res subunit;; Class II histone deacetylase complex subunits 2 and 3	Chromodomain-helicase-DNA-binding protein 1 GN=CHD1 OS=Gallus gallus (Chicken) PE=1 SV=1	L	Replication, recombination and repair	PREDICTED: LOW QUALITY PROTEIN: chromodomain-helicase-DNA-binding protein 2 [Gekko japonicus]
Gekko_transcript_65564	--	--	Cellular Component: nuclear ubiquitin ligase complex (GO:0000152);; Molecular Function: tumor necrosis factor receptor binding (GO:0005164);; Cellular Component: cytoplasm (GO:0005737);; Biological Process: double-strand break repair (GO:0006302);; Biological Process: apoptotic process (GO:0006915);; Biological Process: mitotic cell cycle (GO:0007067);; Biological Process: response to ionizing ra…	K12173|0|acs:100563067|K12173 BRCA1-A complex subunit BRE | (RefSeq) bre; brain and reproductive organ-expressed (TNFRSF1A modulator)	--	--	--	Brain and reproductive organ-expressed protein (BRE);; Brain and reproductive organ-expressed protein (BRE)	BRCA1-A complex subunit BRE GN=BRE OS=Gallus gallus (Chicken) PE=2 SV=1	S	Function unknown	PREDICTED: BRCA1-A complex subunit BRE [Anolis carolinensis]
Gekko_transcript_165953	--	--	--	K11114|0|gja:107116933|K11114 adrenocortical dysplasia protein | (RefSeq) uncharacterized LOC107116933	--	--	--	Shelterin complex subunit, TPP1/ACD	--	K	Transcription	PREDICTED: uncharacterized protein LOC107116933 [Gekko japonicus]
Gekko_transcript_128408	--	--	Molecular Function: metal ion binding (GO:0046872);;	--	--	--	--	Ornithine decarboxylase antizyme	Ornithine decarboxylase antizyme 1 GN=OAZ OS=Gallus gallus (Chicken) PE=2 SV=3	S	Function unknown	PREDICTED: zinc finger protein 609 isoform X3 [Gekko japonicus]
Gekko_transcript_152279	--	--	Molecular Function: binding (GO:0005488);; Biological Process: nervous system development (GO:0007399);; Cellular Component: membrane (GO:0016020);; Cellular Component: intracellular membrane-bounded organelle (GO:0043231);; Cellular Component: cytoplasmic part (GO:0044444);; Biological Process: single-organism cellular process (GO:0044763);; Biological Process: negative regulation of cellular pr…	K18265|1.45364e-116|gja:107110517|K18265 integral membrane protein 2C | (RefSeq) ITM2C; integral membrane protein 2C	--	[S]	Function unknown	BRICHOS domain	Integral membrane protein 2B GN=ITM2B OS=Gallus gallus (Chicken) PE=2 SV=1	S	Function unknown	PREDICTED: integral membrane protein 2C [Gekko japonicus]
Gekko_transcript_150539	--	--	Biological Process: positive regulation of endothelial cell proliferation (GO:0001938);; Molecular Function: nucleic acid binding (GO:0003676);; Cellular Component: extracellular region (GO:0005576);; Biological Process: cell adhesion (GO:0007155);; Biological Process: positive regulation of angiogenesis (GO:0045766);; Cellular Component: perinuclear region of cytoplasm (GO:0048471);;	--	--	--	--	--	--	S	Function unknown	PREDICTED: angiogenic factor with G patch and FHA domains 1 [Gekko japonicus]
Gekko_transcript_112875	--	--	--	K12404|0|cjo:107313924|K12404 ADP-ribosylation factor-binding protein GGA | (RefSeq) GGA1; golgi associated, gamma adaptin ear containing, ARF binding protein 1	Lysosome (ko04142)	[U]	Intracellular trafficking, secretion, and vesicular transport	Adaptin C-terminal domain;; GAT domain	TOM1-like protein 2 GN=tom1l2 OS=Xenopus laevis (African clawed frog) PE=2 SV=1	S	Function unknown	PREDICTED: ADP-ribosylation factor-binding protein GGA1 [Aptenodytes forsteri]
Gekko_transcript_197019	[K]	Transcription	Molecular Function: protein kinase inhibitor activity (GO:0004860);; Cellular Component: cytoplasm (GO:0005737);; Biological Process: negative regulation of protein kinase activity (GO:0006469);; Biological Process: cytokine-mediated signaling pathway (GO:0019221);; Biological Process: negative regulation of JAK-STAT cascade (GO:0046426);;	K08129|0|gja:107116537|K08129 nyctalopin | (RefSeq) NYX; nyctalopin	--	[WT]	--	Leucine rich repeat;; Leucine Rich repeats (2 copies);; Leucine rich repeats (6 copies);; Leucine Rich Repeat;; Leucine-rich repeat;; Leucine rich repeat	Phospholipase A2 inhibitor (Precursor) OS=Gloydius brevicaudus siniticus (Chinese mamushi) PE=1 SV=1	S	Function unknown	PREDICTED: nyctalopin [Gekko japonicus]
Gekko_transcript_123400	[H]	Coenzyme transport and metabolism	Cellular Component: heterochromatin (GO:0000792);; Molecular Function: ubiquitin activating enzyme activity (GO:0004839);; Molecular Function: ubiquitin-protein transferase activity (GO:0004842);; Molecular Function: ATP binding (GO:0005524);; Cellular Component: nucleus (GO:0005634);; Cellular Component: mitochondrion (GO:0005739);; Cellular Component: lysosomal membrane (GO:0005765);; Cellular …	K03178|0|gja:107106087|K03178 ubiquitin-activating enzyme E1 [EC:6.2.1.45] | (RefSeq) UBA1; ubiquitin like modifier activating enzyme 1	Ubiquitin mediated proteolysis (ko04120)	[O]	Posttranslational modification, protein turnover, chaperones	ThiF family;; Ubiquitin-activating enzyme active site;; Ubiquitin-activating enzyme E1 FCCH domain;; Ubiquitin-activating enzyme E1 four-helix bundle	SUMO-activating enzyme subunit 2 OS=Danio rerio (Zebrafish) PE=1 SV=2	H	Coenzyme transport and metabolism	PREDICTED: ubiquitin-like modifier-activating enzyme 1 [Gekko japonicus]
Gekko_transcript_100478	--	--	Cellular Component: nucleus (GO:0005634);; Molecular Function: protein phosphatase 1 binding (GO:0008157);; Biological Process: response to activity (GO:0014823);; Biological Process: peptidyl-serine phosphorylation (GO:0018105);; Cellular Component: M band (GO:0031430);; Cellular Component: I band (GO:0031674);; Biological Process: response to drug (GO:0042493);; Biological Process: negative reg…	--	--	[R]	General function prediction only	Calponin homology (CH) domain;; CAMSAP CH domain	Cytospin-A GN=SPECC1L OS=Gallus gallus (Chicken) PE=2 SV=2	Z	Cytoskeleton	PREDICTED: smoothelin-like protein 1 [Gekko japonicus]
Gekko_transcript_28406	--	--	Cellular Component: nucleus (GO:0005634);; Cellular Component: cytosol (GO:0005829);; Biological Process: protein ubiquitination (GO:0016567);; Cellular Component: SCF ubiquitin ligase complex (GO:0019005);; Biological Process: entrainment of circadian clock by photoperiod (GO:0043153);;	K10287|0|gja:107116913|K10287 F-box and leucine-rich repeat protein 21 | (RefSeq) F-box/LRR-repeat protein 21-like	--	--	--	--	--	S	Function unknown	PREDICTED: F-box/LRR-repeat protein 21-like [Gekko japonicus]
Gekko_transcript_98949	--	--	Cellular Component: integral component of membrane (GO:0016021);;	--	--	--	--	Domain of unknown function (DUF4203)	FGFR1 oncogene partner 2 homolog GN=FGFR1OP2 OS=Gallus gallus (Chicken) PE=2 SV=1	S	Function unknown	PREDICTED: transmembrane 7 superfamily member 3 [Gekko japonicus]
Gekko_transcript_26590	[C]	Energy production and conversion	Cellular Component: vacuolar proton-transporting V-type ATPase, V0 domain (GO:0000220);; Cellular Component: mitochondrion (GO:0005739);; Cellular Component: lysosomal membrane (GO:0005765);; Biological Process: vacuolar acidification (GO:0007035);; Biological Process: protein catabolic process in the vacuole (GO:0007039);; Biological Process: ATP synthesis coupled proton transport (GO:0015986);;…	K02154|0|gja:107121287|K02154 V-type H+-transporting ATPase subunit a | (RefSeq) TCIRG1; T-cell immune regulator 1, ATPase H+ transporting V0 subunit a3	Oxidative phosphorylation (ko00190);Lysosome (ko04142);Phagosome (ko04145)	[C]	Energy production and conversion	V-type ATPase 116kDa subunit family	V-type proton ATPase 116 kDa subunit a isoform 1 GN=atp6v0a1 OS=Xenopus laevis (African clawed frog) PE=2 SV=1	C	Energy production and conversion	PREDICTED: V-type proton ATPase 116 kDa subunit a isoform 3 isoform X2 [Gekko japonicus]
Gekko_transcript_126116	--	--	Molecular Function: guanyl-nucleotide exchange factor activity (GO:0005085);; Cellular Component: intracellular (GO:0005622);; Biological Process: small GTPase mediated signal transduction (GO:0007264);; Biological Process: positive regulation of GTPase activity (GO:0043547);;	K08732|2.68672e-38|pss:102455196|K08732 ral guanine nucleotide dissociation stimulator | (RefSeq) RALGDS; ral guanine nucleotide dissociation stimulator	--	[T]	Signal transduction mechanisms	RasGEF domain	Ral guanine nucleotide dissociation stimulator-like 1 GN=rgl1 OS=Danio rerio (Zebrafish) PE=2 SV=1	S	Function unknown	PREDICTED: ral guanine nucleotide dissociation stimulator isoform X1 [Sturnus vulgaris]
Gekko_transcript_27314	--	--	Cellular Component: integral component of plasma membrane (GO:0005887);; Biological Process: cell surface receptor signaling pathway (GO:0007166);;	K17356|1.14477e-77|gja:107119681|K17356 tetraspanin-13/31 | (RefSeq) TSPAN31; tetraspanin 31	--	[R]	General function prediction only	Tetraspanin family	Tetraspanin-31 GN=tspan31 OS=Danio rerio (Zebrafish) PE=2 SV=2	S	Function unknown	PREDICTED: tetraspanin-31 [Gekko japonicus]
Gekko_transcript_195640	--	--	--	--	--	[R]	General function prediction only	Reverse transcriptase (RNA-dependent DNA polymerase);; Endonuclease-reverse transcriptase;; Endonuclease/Exonuclease/phosphatase family;; Reverse transcriptase (RNA-dependent DNA polymerase);; Reverse transcriptase (RNA-dependent DNA polymerase)	--	S	Function unknown	PREDICTED: LOW QUALITY PROTEIN: craniofacial development protein 2-like, partial [Gekko japonicus]
Gekko_transcript_58446	--	--	Molecular Function: DNA binding (GO:0003677);; Molecular Function: transcription factor activity, sequence-specific DNA binding (GO:0003700);; Cellular Component: nucleus (GO:0005634);; Cellular Component: transcription factor complex (GO:0005667);; Cellular Component: cytoplasm (GO:0005737);; Biological Process: regulation of transcription, DNA-templated (GO:0006355);; Biological Process: transf…	K04501|0|fpg:101918184|K04501 mothers against decapentaplegic homolog 4 | (RefSeq) SMAD4; SMAD family member 4	FoxO signaling pathway (ko04068);Cell cycle (ko04110);Wnt signaling pathway (ko04310);TGF-beta signaling pathway (ko04350);Adherens junction (ko04520);AGE-RAGE signaling pathway in diabetic complications (ko04933)	[TK]	--	MH2 domain;; MH1 domain	Mothers against decapentaplegic homolog 1 GN=SMAD1 OS=Coturnix coturnix japonica (Japanese quail) PE=2 SV=1	K	Transcription	PREDICTED: mothers against decapentaplegic homolog 4 [Cuculus canorus]
Gekko_transcript_121072	--	--	Molecular Function: actin binding (GO:0003779);; Molecular Function: structural molecule activity (GO:0005198);; Molecular Function: 1-phosphatidylinositol binding (GO:0005545);; Cellular Component: plasma membrane (GO:0005886);; Cellular Component: extrinsic component of membrane (GO:0019898);; Cellular Component: cell junction (GO:0030054);; Cellular Component: cortical cytoskeleton (GO:0030863…	K06107|0|gja:107120656|K06107 erythrocyte membrane protein band 4.1 | (RefSeq) EPB41; erythrocyte membrane protein band 4.1	Tight junction (ko04530)	[R]	General function prediction only	FERM C-terminal PH-like domain;; FERM adjacent (FA);; FERM central domain;; FERM N-terminal domain;; 4.1 protein C-terminal domain (CTD);; SAB domain	Cytoskeletal protein 4.1 GN=epb41 OS=Xenopus laevis (African clawed frog) PE=2 SV=1	S	Function unknown	PREDICTED: protein 4.1 isoform X4 [Gekko japonicus]
Gekko_transcript_81792	--	--	Molecular Function: ubiquitin binding (GO:0043130);;	--	--	[S]	Function unknown	Ubiquitin-binding domain;; Ubiquitin family;; Ubiquitin-2 like Rad60 SUMO-like	Ubiquitin domain-containing protein 1 GN=ubtd1 OS=Xenopus laevis (African clawed frog) PE=2 SV=1	O	Posttranslational modification, protein turnover, chaperones	ubiquitin domain-containing protein 2 isoform X1 [Chrysemys picta bellii]
Gekko_transcript_18479	--	--	Biological Process: microtubule cytoskeleton organization (GO:0000226);; Biological Process: mitotic cell cycle (GO:0000278);; Cellular Component: nuclear chromatin (GO:0000790);; Biological Process: regulation of protein phosphorylation (GO:0001932);; Molecular Function: non-membrane spanning protein tyrosine kinase activity (GO:0004715);; Molecular Function: epidermal growth factor receptor bin…	K08889|0|gja:107120455|K08889 tyrosine-protein kinase Fer [EC:2.7.10.2] | (RefSeq) FER; FER tyrosine kinase	--	[T]	Signal transduction mechanisms	Fes/CIP4, and EFC/F-BAR homology domain	--	T	Signal transduction mechanisms	PREDICTED: tyrosine-protein kinase Fer [Gekko japonicus]
Gekko_transcript_115827	--	--	Molecular Function: diacylglycerol kinase activity (GO:0004143);; Molecular Function: ATP binding (GO:0005524);; Cellular Component: cytosol (GO:0005829);; Cellular Component: cytoskeleton (GO:0005856);; Cellular Component: plasma membrane (GO:0005886);; Biological Process: regulation of transcription from RNA polymerase II promoter (GO:0006357);; Biological Process: protein kinase C-activating G…	K00901|0|gja:107115656|K00901 diacylglycerol kinase (ATP) [EC:2.7.1.107] | (RefSeq) DGKQ; diacylglycerol kinase theta	Glycerolipid metabolism (ko00561);Glycerophospholipid metabolism (ko00564);Phosphatidylinositol signaling system (ko04070)	[IT]	--	Diacylglycerol kinase accessory domain;; Diacylglycerol kinase catalytic domain;; Ras association (RalGDS/AF-6) domain	--	I	Lipid transport and metabolism	PREDICTED: diacylglycerol kinase theta [Gekko japonicus]
Gekko_transcript_173023	--	--	Cellular Component: nucleus (GO:0005634);; Biological Process: mRNA processing (GO:0006397);; Molecular Function: zinc ion binding (GO:0008270);; Cellular Component: integral component of membrane (GO:0016021);; Molecular Function: ligase activity (GO:0016874);;	K13217|0|gja:107111028|K13217 pre-mRNA-processing factor 39 | (RefSeq) pre-mRNA-processing factor 39-like	--	[A]	RNA processing and modification	Tetratricopeptide repeat;; Suppressor of forked protein (Suf);; The ARF-like 2 binding protein BART	Pre-mRNA-processing factor 39 GN=prpf39 OS=Xenopus laevis (African clawed frog) PE=2 SV=1	A	RNA processing and modification	PREDICTED: pre-mRNA-processing factor 39-like isoform X2 [Gekko japonicus]
Gekko_transcript_90282	--	--	Biological Process: DNA damage checkpoint (GO:0000077);; Cellular Component: chromosome (GO:0005694);; Biological Process: snRNA processing (GO:0016180);; Cellular Component: integrator complex (GO:0032039);; Biological Process: cellular response to ionizing radiation (GO:0071479);;	K13144|0|gja:107124218|K13144 integrator complex subunit 7 | (RefSeq) INTS7; integrator complex subunit 7	--	[S]	Function unknown	--	Integrator complex subunit 7 GN=INTS7 OS=Gallus gallus (Chicken) PE=2 SV=1	S	Function unknown	PREDICTED: integrator complex subunit 7 [Gekko japonicus]
Gekko_transcript_15570	--	--	Biological Process: intracellular protein transport (GO:0006886);; Molecular Function: protein transporter activity (GO:0008565);; Biological Process: vesicle-mediated transport (GO:0016192);; Molecular Function: protein kinase binding (GO:0019901);; Cellular Component: clathrin adaptor complex (GO:0030131);; Cellular Component: filopodium tip (GO:0032433);; Biological Process: negative regulatio…	K11824|0|acs:100559796|K11824 AP-2 complex subunit alpha | (RefSeq) ap2a1; adaptor related protein complex 2 alpha 1 subunit	Endocytosis (ko04144)	[U]	Intracellular trafficking, secretion, and vesicular transport	Adaptin N terminal region;; Alpha adaptin AP2, C-terminal domain;; Adaptin C-terminal domain;; non-SMC mitotic condensation complex subunit 1	--	U	Intracellular trafficking, secretion, and vesicular transport	AP-2 complex subunit alpha-1 isoform X5 [Pogona vitticeps]
Gekko_transcript_84676	--	--	--	K09269|1.28029e-172|gja:107119728|K09269 transcription factor SOX5/6/13 (SOX group D) | (RefSeq) SOX6; SRY-box 6	--	[K]	Transcription	--	Transcription factor Sox-6 {ECO:0000312|EMBL:AAI61247.1} GN=sox6 OS=Xenopus tropicalis (Western clawed frog) PE=2 SV=1	B	Chromatin structure and dynamics	PREDICTED: transcription factor SOX-6 isoform X6 [Gekko japonicus]
Gekko_transcript_33023	--	--	Biological Process: B cell apoptotic process (GO:0001783);; Biological Process: adaptive immune response (GO:0002250);; Molecular Function: tumor necrosis factor-activated receptor activity (GO:0005031);; Cellular Component: integral component of plasma membrane (GO:0005887);; Biological Process: inflammatory response (GO:0006954);; Biological Process: humoral immune response (GO:0006959);; Cellu…	K05157|0|pbi:103065227|K05157 tumor necrosis factor receptor superfamily member 21 | (RefSeq) TNFRSF21; TNF receptor superfamily member 21	Cytokine-cytokine receptor interaction (ko04060)	--	--	TNFR/NGFR cysteine-rich region;; Death domain	Tumor necrosis factor receptor superfamily member 16 (Precursor) GN=NGFR OS=Gallus gallus (Chicken) PE=3 SV=1	U	Intracellular trafficking, secretion, and vesicular transport	tumor necrosis factor receptor superfamily member 21 [Pogona vitticeps]
Gekko_transcript_31755	--	--	--	--	--	--	--	--	--	S	Function unknown	PREDICTED: RNA-directed DNA polymerase from mobile element jockey-like, partial [Latimeria chalumnae]
Gekko_transcript_104218	--	--	Molecular Function: guanyl-nucleotide exchange factor activity (GO:0005085);; Biological Process: intracellular signal transduction (GO:0035556);;	--	--	[T]	Signal transduction mechanisms	RhoGEF domain;; Domain of unknown function (DUF4675)	--	T	Signal transduction mechanisms	PREDICTED: pleckstrin homology domain-containing family G member 7 [Gekko japonicus]
Gekko_transcript_210192	--	--	Cellular Component: nucleoplasm (GO:0005654);; Cellular Component: late endosome (GO:0005770);; Biological Process: lipid transport (GO:0006869);; Molecular Function: cholesterol binding (GO:0015485);; Cellular Component: extracellular exosome (GO:0070062);;	K20174|4.74564e-42|gja:107118418|K20174 oxysterol-binding protein-related protein 1/2 | (RefSeq) OSBPL1A; oxysterol binding protein like 1A	--	[T]	Signal transduction mechanisms	--	--	S	Function unknown	PREDICTED: oxysterol-binding protein-related protein 1 isoform X1 [Gekko japonicus]
Gekko_transcript_130446	--	--	Molecular Function: nucleic acid binding (GO:0003676);; Molecular Function: metal ion binding (GO:0046872);;	K10513|0|gja:107106091|K10513 zinc finger and BTB domain-containing protein 41 | (RefSeq) ZBTB41; zinc finger and BTB domain containing 41	--	[R]	General function prediction only	Zinc-finger double domain;; Zinc finger, C2H2 type;; C2H2-type zinc finger;; Zinc-finger double-stranded RNA-binding;; C2H2-type zinc finger;; Zinc-finger of C2H2 type;; BTB/POZ domain;; Zinc finger, C2H2 type;; C2H2-type zinc finger	Oocyte zinc finger protein XlCOF7.1 (Fragment) OS=Xenopus laevis (African clawed frog) PE=2 SV=1	S	Function unknown	PREDICTED: zinc finger and BTB domain-containing protein 41 [Gekko japonicus]
Gekko_transcript_174051	--	--	Cellular Component: snRNA-activating protein complex (GO:0019185);; Biological Process: snRNA transcription from RNA polymerase II promoter (GO:0042795);; Biological Process: snRNA transcription from RNA polymerase III promoter (GO:0042796);; Molecular Function: sequence-specific DNA binding (GO:0043565);;	K15208|0|gja:107119533|K15208 snRNA-activating protein complex subunit 1 | (RefSeq) SNAPC1; small nuclear RNA activating complex polypeptide 1	--	[A]	RNA processing and modification	Small nuclear RNA activating complex (SNAPc), subunit SNAP43	--	K	Transcription	PREDICTED: snRNA-activating protein complex subunit 1 isoform X1 [Gekko japonicus]
Gekko_transcript_172589	--	--	Molecular Function: mRNA binding (GO:0003729);; Cellular Component: centrosome (GO:0005813);; Cellular Component: mRNA cleavage factor complex (GO:0005849);; Biological Process: mRNA polyadenylation (GO:0006378);; Molecular Function: hydrolase activity (GO:0016787);; Molecular Function: AU-rich element binding (GO:0017091);; Cellular Component: paraspeckles (GO:0042382);; Molecular Function: prot…	K14397|5.7608e-46|tru:101079230|K14397 cleavage and polyadenylation specificity factor subunit 5 | (RefSeq) nudt21; nudix hydrolase 21	mRNA surveillance pathway (ko03015)	[A]	RNA processing and modification	Nucleotide hydrolase	Cleavage and polyadenylation specificity factor subunit 5 GN=cpsf5 OS=Xenopus laevis (African clawed frog) PE=2 SV=1	A	RNA processing and modification	Cleavage and polyadenylation specificity factor subunit 5, partial [Acanthisitta chloris]
Gekko_transcript_23784	[M]	Cell wall/membrane/envelope biogenesis	Molecular Function: protein serine/threonine kinase activity (GO:0004674);; Molecular Function: ATP binding (GO:0005524);; Biological Process: protein phosphorylation (GO:0006468);;	K08798|0|acs:100556651|K08798 MAP/microtubule affinity-regulating kinase [EC:2.7.11.1] | (RefSeq) mark3; microtubule affinity regulating kinase 3	--	[R]	General function prediction only	Protein kinase domain;; Protein tyrosine kinase;; Kinase associated domain 1;; Kinase-like;; UBA/TS-N domain;; RIO1 family	Serine/threonine-protein kinase SIK3 homolog GN=zgc:66101 OS=Danio rerio (Zebrafish) PE=2 SV=1	T	Signal transduction mechanisms	PREDICTED: MAP/microtubule affinity-regulating kinase 3 isoform X3 [Anolis carolinensis]
Gekko_transcript_211836	--	--	--	--	--	--	--	Domain of unknown function (DUF4617)	--	S	Function unknown	PREDICTED: uncharacterized protein KIAA1551 homolog [Gekko japonicus]
Gekko_transcript_61178	--	--	--	--	--	--	--	--	--	S	Function unknown	PREDICTED: uncharacterized protein LOC106705179 [Latimeria chalumnae]
Gekko_transcript_10720	--	--	Biological Process: ovarian follicle development (GO:0001541);; Molecular Function: transcription coactivator activity (GO:0003713);; Cellular Component: nucleus (GO:0005634);; Cellular Component: cytosol (GO:0005829);; Biological Process: positive regulation of phosphatidylinositol 3-kinase signaling (GO:0014068);; Molecular Function: ligase activity (GO:0016874);; Biological Process: androgen r…	K10587|0|gja:107117522|K10587 ubiquitin-protein ligase E3 A [EC:2.3.2.26] | (RefSeq) UBE3A; ubiquitin protein ligase E3A	Ubiquitin mediated proteolysis (ko04120)	[O]	Posttranslational modification, protein turnover, chaperones	HECT-domain (ubiquitin-transferase);; Amino-terminal Zinc-binding domain of ubiquitin ligase E3A	E3 ubiquitin-protein ligase SMURF1 GN=smurf1 OS=Xenopus laevis (African clawed frog) PE=2 SV=1	O	Posttranslational modification, protein turnover, chaperones	PREDICTED: ubiquitin-protein ligase E3A isoform X2 [Gekko japonicus]
Gekko_transcript_194271	--	--	Molecular Function: signal recognition particle binding (GO:0005047);; Cellular Component: signal recognition particle receptor complex (GO:0005785);; Cellular Component: signal recognition particle, endoplasmic reticulum targeting (GO:0005786);; Biological Process: SRP-dependent cotranslational protein targeting to membrane, translocation (GO:0006616);; Molecular Function: 7S RNA binding (GO:000…	K03109|9.66663e-24|gja:107115570|K03109 signal recognition particle subunit SRP9 | (RefSeq) SRP9; signal recognition particle 9	Protein export (ko03060)	[U]	Intracellular trafficking, secretion, and vesicular transport	Signal recognition particle 9 kDa protein (SRP9)	--	U	Intracellular trafficking, secretion, and vesicular transport	PREDICTED: signal recognition particle 9 kDa protein [Gekko japonicus]
Gekko_transcript_129073	[T]	Signal transduction mechanisms	Molecular Function: protein serine/threonine kinase activity (GO:0004674);; Molecular Function: ATP binding (GO:0005524);; Cellular Component: nucleoplasm (GO:0005654);; Cellular Component: cytoplasm (GO:0005737);; Biological Process: protein autophosphorylation (GO:0046777);;	K08824|0|aam:106492022|K08824 cyclin-dependent kinase-like [EC:2.7.11.22] | (RefSeq) CDKL5; cyclin dependent kinase like 5	--	[R]	General function prediction only	Protein kinase domain;; Protein tyrosine kinase	Cyclin-dependent kinase-like 1 GN=cdkl1 OS=Danio rerio (Zebrafish) PE=2 SV=1	T	Signal transduction mechanisms	PREDICTED: cyclin-dependent kinase-like 5 [Apteryx australis mantelli]
Gekko_transcript_31556	[G]	Carbohydrate transport and metabolism	Cellular Component: mitochondrion (GO:0005739);; Biological Process: pyruvate metabolic process (GO:0006090);; Biological Process: cellular response to DNA damage stimulus (GO:0006974);; Biological Process: response to abiotic stimulus (GO:0009628);; Biological Process: negative regulation of catabolic process (GO:0009895);; Biological Process: regulation of cellular carbohydrate metabolic proces…	K14634|0|gja:107110405|K14634 fructose-2,6-bisphosphatase [EC:3.1.3.46] | (RefSeq) TIGAR; TP53 induced glycolysis regulatory phosphatase	Fructose and mannose metabolism (ko00051)	[G]	Carbohydrate transport and metabolism	Histidine phosphatase superfamily (branch 1)	Fructose-2,6-bisphosphatase TIGAR GN=tigar OS=Xenopus laevis (African clawed frog) PE=2 SV=1	G	Carbohydrate transport and metabolism	PREDICTED: fructose-2,6-bisphosphatase TIGAR [Gekko japonicus]
Gekko_transcript_146434	--	--	Molecular Function: protein kinase activity (GO:0004672);; Molecular Function: ATP binding (GO:0005524);; Biological Process: protein phosphorylation (GO:0006468);; Cellular Component: integral component of membrane (GO:0016021);; Molecular Function: transferase activity, transferring glycosyl groups (GO:0016757);;	--	--	--	--	--	Glycosyltransferase 8 domain-containing protein 1 GN=glt8d1 OS=Xenopus tropicalis (Western clawed frog) PE=2 SV=1	O	Posttranslational modification, protein turnover, chaperones	glycosyltransferase 8 domain-containing protein 1 [Alligator mississippiensis]
Gekko_transcript_99014	[X]	Mobilome: prophages, transposons	--	--	--	[R]	General function prediction only	Reverse transcriptase (RNA-dependent DNA polymerase);; Endonuclease-reverse transcriptase;; Endonuclease/Exonuclease/phosphatase family	Transposon TX1 uncharacterized 149 kDa protein OS=Xenopus laevis (African clawed frog) PE=3 SV=1	S	Function unknown	PREDICTED: LOW QUALITY PROTEIN: craniofacial development protein 2-like, partial [Gekko japonicus]
Gekko_transcript_130411	--	--	--	--	--	[K]	Transcription	Dopey, N-terminal;; Dopey, N-terminal	Protein dopey-2 GN=dopey2 OS=Xenopus laevis (African clawed frog) PE=2 SV=1	K	Transcription	PREDICTED: protein dopey-1 [Python bivittatus]
Gekko_transcript_115928	--	--	Biological Process: G-protein coupled receptor signaling pathway (GO:0007186);; Cellular Component: integral component of membrane (GO:0016021);;	--	--	[TV]	--	Kelch motif;; CUB domain;; Kelch motif;; EGF-like domain;; Galactose oxidase, central domain;; Kelch motif;; Kelch motif	Tolloid-like protein 1 (Precursor) GN=TLL1 OS=Gallus gallus (Chicken) PE=2 SV=1	S	Function unknown	PREDICTED: LOW QUALITY PROTEIN: attractin-like protein 1 [Gekko japonicus]
Gekko_transcript_187344	--	--	Cellular Component: nuclear chromosome, telomeric region (GO:0000784);; Molecular Function: DNA binding (GO:0003677);; Cellular Component: nucleoplasm (GO:0005654);; Cellular Component: nuclear origin of replication recognition complex (GO:0005664);; Biological Process: DNA replication (GO:0006260);; Biological Process: neural precursor cell proliferation (GO:0061351);;	K02605|0|gja:107121752|K02605 origin recognition complex subunit 3 | (RefSeq) ORC3; origin recognition complex subunit 3	Cell cycle (ko04110)	[L]	Replication, recombination and repair	Origin recognition complex (ORC) subunit 3 N-terminus;; Reverse transcriptase (RNA-dependent DNA polymerase);; Origin recognition complex (ORC) subunit 3 N-terminus	--	L	Replication, recombination and repair	PREDICTED: origin recognition complex subunit 3 [Gekko japonicus]
Gekko_transcript_4265	[R]	General function prediction only	Cellular Component: autophagosome membrane (GO:0000421);; Biological Process: autophagy of mitochondrion (GO:0000422);; Cellular Component: trans-Golgi network (GO:0005802);; Cellular Component: cytosol (GO:0005829);; Biological Process: protein lipidation (GO:0006497);; Cellular Component: endosome membrane (GO:0010008);; Cellular Component: extrinsic component of membrane (GO:0019898);; Molecul…	K17908|0|acs:100555875|K17908 autophagy-related protein 18 | (RefSeq) wipi1; WD repeat domain, phosphoinositide interacting 1	--	[S]	Function unknown	--	WD repeat domain phosphoinositide-interacting protein 1 GN=wipi1 OS=Xenopus laevis (African clawed frog) PE=2 SV=1	U	Intracellular trafficking, secretion, and vesicular transport	PREDICTED: WD repeat domain phosphoinositide-interacting protein 1 [Anolis carolinensis]
Gekko_transcript_6704	[X]	Mobilome: prophages, transposons	Cellular Component: extracellular exosome (GO:0070062);;	--	--	[R]	General function prediction only	Domain of unknown function (DUF814)	Coiled-coil domain-containing protein 25 GN=ccdc25 OS=Xenopus tropicalis (Western clawed frog) PE=2 SV=1	S	Function unknown	PREDICTED: coiled-coil domain-containing protein 25 [Gekko japonicus]
Gekko_transcript_149828	--	--	Cellular Component: ruffle (GO:0001726);; Cellular Component: podosome (GO:0002102);; Cellular Component: cell cortex (GO:0005938);; Biological Process: receptor-mediated endocytosis (GO:0006898);; Biological Process: synapse assembly (GO:0007416);; Biological Process: Rac protein signal transduction (GO:0016601);; Molecular Function: protein domain specific binding (GO:0019904);; Cellular Compon…	K20520|0|gja:107117395|K20520 drebrin-like protein | (RefSeq) DBNL; drebrin like	--	[Z]	Cytoskeleton	Cofilin/tropomyosin-type actin-binding protein;; Variant SH3 domain;; SH3 domain;; Variant SH3 domain	Drebrin-like protein A GN=dbnl-a OS=Xenopus laevis (African clawed frog) PE=2 SV=1	S	Function unknown	PREDICTED: drebrin-like protein [Gekko japonicus]
Gekko_transcript_21056	--	--	Molecular Function: DNA binding (GO:0003677);; Cellular Component: nucleoplasm (GO:0005654);; Cellular Component: chromosome (GO:0005694);; Cellular Component: cytoplasm (GO:0005737);; Cellular Component: plasma membrane (GO:0005886);; Molecular Function: zinc ion binding (GO:0008270);; Cellular Component: integral component of membrane (GO:0016021);; Molecular Function: histone-lysine N-methyltr…	K11421|0|gja:107121584|K11421 histone-lysine N-methyltransferase SETDB1 [EC:2.1.1.43] | (RefSeq) SETDB1; SET domain bifurcated 1	Lysine degradation (ko00310)	[B]	Chromatin structure and dynamics	SET domain;; Pre-SET motif;; Methyl-CpG binding domain	Histone-lysine N-methyltransferase SETDB1-B GN=setdb1b OS=Danio rerio (Zebrafish) PE=2 SV=2	S	Function unknown	PREDICTED: histone-lysine N-methyltransferase SETDB1 isoform X2 [Gekko japonicus]
Gekko_transcript_37962	[E]	Amino acid transport and metabolism	Molecular Function: carboxy-lyase activity (GO:0016831);; Biological Process: carboxylic acid metabolic process (GO:0019752);; Molecular Function: pyridoxal phosphate binding (GO:0030170);;	K01594|0|gja:107118963|K01594 sulfinoalanine decarboxylase [EC:4.1.1.29] | (RefSeq) CSAD; cysteine sulfinic acid decarboxylase	Taurine and hypotaurine metabolism (ko00430)	[E]	Amino acid transport and metabolism	Pyridoxal-dependent decarboxylase conserved domain;; Beta-eliminating lyase;; Pyridoxal-dependent decarboxylase conserved domain	Acidic amino acid decarboxylase GADL1 (Fragment) GN=gadl1 OS=Xenopus tropicalis (Western clawed frog) PE=2 SV=2	E	Amino acid transport and metabolism	PREDICTED: cysteine sulfinic acid decarboxylase [Gekko japonicus]
Gekko_transcript_67633	[S]	Function unknown	Molecular Function: Rho guanyl-nucleotide exchange factor activity (GO:0005089);; Biological Process: endosome organization (GO:0007032);; Biological Process: regulation of Rho protein signal transduction (GO:0035023);; Molecular Function: identical protein binding (GO:0042802);; Biological Process: positive regulation of GTPase activity (GO:0043547);;	--	--	[R]	General function prediction only	MORN repeat;; Vacuolar sorting protein 9 (VPS9) domain	Radial spoke head 10 homolog B GN=rsph10b OS=Danio rerio (Zebrafish) PE=2 SV=1	S	Function unknown	PREDICTED: ALS2 C-terminal-like protein isoform X1 [Anolis carolinensis]
Gekko_transcript_130480	[R]	General function prediction only	Cellular Component: multivesicular body (GO:0005771);; Cellular Component: integral component of plasma membrane (GO:0005887);; Molecular Function: cupric reductase activity (GO:0008823);; Biological Process: protein secretion (GO:0009306);; Biological Process: copper ion import (GO:0015677);; Molecular Function: ferric-chelate reductase (NADPH) activity (GO:0052851);; Biological Process: oxidati…	K10142|0|gja:107108943|K10142 metalloreductase STEAP3 [EC:1.16.1.-] | (RefSeq) STEAP3; STEAP3 metalloreductase	p53 signaling pathway (ko04115)	--	--	NADP oxidoreductase coenzyme F420-dependent;; Ferric reductase like transmembrane component	--	S	Function unknown	PREDICTED: metalloreductase STEAP3 [Gekko japonicus]
Gekko_transcript_137195	--	--	Molecular Function: DNA binding (GO:0003677);; Molecular Function: transcription corepressor activity (GO:0003714);; Biological Process: B cell differentiation (GO:0030183);; Biological Process: negative regulation of transcription, DNA-templated (GO:0045892);;	--	--	--	--	Paired amphipathic helix repeat	--	S	Function unknown	PREDICTED: GON-4-like protein [Gekko japonicus]
Gekko_transcript_115194	--	--	--	K14651|1.31132e-42|pbi:103052862|K14651 transcription initiation factor TFIID subunit 15 | (RefSeq) TAF15; TATA-box binding protein associated factor 15	Basal transcription factors (ko03022)	[R]	General function prediction only	RNA recognition motif. (a.k.a. RRM, RBD, or RNP domain)	--	K	Transcription	PREDICTED: RNA-binding protein FUS, partial [Merops nubicus]
Gekko_transcript_59831	--	--	Cellular Component: nucleoplasm (GO:0005654);; Cellular Component: mitochondrion (GO:0005739);; Biological Process: multicellular organism development (GO:0007275);; Cellular Component: actin cytoskeleton (GO:0015629);; Cellular Component: aggresome (GO:0016235);; Molecular Function: filamin binding (GO:0031005);;	K09546|9.87298e-42|gja:107111634|K09546 heat shock protein beta-7 | (RefSeq) HSPB7; heat shock protein family B (small) member 7	--	[O]	Posttranslational modification, protein turnover, chaperones	Hsp20/alpha crystallin family	--	O	Posttranslational modification, protein turnover, chaperones	PREDICTED: heat shock protein beta-7 [Gekko japonicus]
Gekko_transcript_6179	--	--	--	--	--	[R]	General function prediction only	Schwannomin-interacting protein 1	--	S	Function unknown	PREDICTED: schwannomin-interacting protein 1 isoform X3 [Python bivittatus]
Gekko_transcript_9040	[E]	Amino acid transport and metabolism	Molecular Function: 6-phosphofructo-2-kinase activity (GO:0003873);; Molecular Function: ATP binding (GO:0005524);; Cellular Component: nucleoplasm (GO:0005654);; Biological Process: fructose metabolic process (GO:0006000);; Biological Process: fructose 2,6-bisphosphate metabolic process (GO:0006003);; Biological Process: carbohydrate phosphorylation (GO:0046835);;	K01103|0|acs:100563729|K01103 6-phosphofructo-2-kinase / fructose-2,6-biphosphatase 3&#160; [EC:2.7.1.105 3.1.3.46] | (RefSeq) pfkfb3; 6-phosphofructo-2-kinase/fructose-2,6-biphosphatase 3	Fructose and mannose metabolism (ko00051)	[G]	Carbohydrate transport and metabolism	6-phosphofructo-2-kinase;; Histidine phosphatase superfamily (branch 1);; AAA domain	Fructose-2,6-bisphosphatase OS=Lithobates catesbeiana (American bullfrog) PE=2 SV=1	G	Carbohydrate transport and metabolism	PREDICTED: 6-phosphofructo-2-kinase/fructose-2,6-bisphosphatase 3 isoform X6 [Anolis carolinensis]
Gekko_transcript_101675	[R]	General function prediction only	Cellular Component: actin cytoskeleton (GO:0015629);; Cellular Component: transcriptional repressor complex (GO:0017053);; Biological Process: actin cytoskeleton organization (GO:0030036);; Molecular Function: actin filament binding (GO:0051015);;	K13887|0|gja:107118355|K13887 coronin-2 | (RefSeq) CORO2A; coronin 2A	--	[Z]	Cytoskeleton	Domain of unknown function (DUF1899);; Type of WD40 repeat;; WD domain, G-beta repeat;; Anaphase-promoting complex subunit 4 WD40 domain	Coronin-2B GN=coro2b OS=Xenopus tropicalis (Western clawed frog) PE=2 SV=1	S	Function unknown	PREDICTED: coronin-2A [Gekko japonicus]
Gekko_transcript_210655	--	--	Cellular Component: cytoskeleton (GO:0005856);; Biological Process: signal transduction (GO:0007165);;	--	--	[N]	Cell motility	MyTH4 domain	Pleckstrin homology domain-containing family H member 1 GN=plekhh1 OS=Danio rerio (Zebrafish) PE=2 SV=1	Z	Cytoskeleton	PREDICTED: pleckstrin homology domain-containing family H member 3 [Gekko japonicus]
Gekko_transcript_151715	--	--	Cellular Component: Golgi apparatus (GO:0005794);; Cellular Component: AMPA glutamate receptor complex (GO:0032281);; Molecular Function: phosphatidylinositol-4-phosphate phosphatase activity (GO:0043812);; Biological Process: phosphatidylinositol dephosphorylation (GO:0046856);;	--	--	[I]	Lipid transport and metabolism	SacI homology domain;; SacI homology domain	Phosphatidylinositide phosphatase SAC1 GN=sacm1l OS=Xenopus laevis (African clawed frog) PE=2 SV=1	T	Signal transduction mechanisms	PREDICTED: phosphatidylinositide phosphatase SAC1 [Gekko japonicus]
Gekko_transcript_131219	--	--	Molecular Function: Rho guanyl-nucleotide exchange factor activity (GO:0005089);; Biological Process: regulation of Rho protein signal transduction (GO:0035023);; Biological Process: positive regulation of GTPase activity (GO:0043547);;	--	--	[T]	Signal transduction mechanisms	--	Triple functional domain protein GN=trio OS=Danio rerio (Zebrafish) PE=3 SV=1	T	Signal transduction mechanisms	PREDICTED: pleckstrin homology domain-containing family G member 4B [Gekko japonicus]
Gekko_transcript_7235	--	--	--	K15424|0|gja:107120621|K15424 serine/threonine-protein phosphatase 4 regulatory subunit 1 | (RefSeq) serine/threonine-protein phosphatase 4 regulatory subunit 1-like	--	[T]	Signal transduction mechanisms	HEAT repeat;; Putative WW-binding domain and destruction box;; HEAT repeats;; HEAT repeat	--	T	Signal transduction mechanisms	PREDICTED: serine/threonine-protein phosphatase 4 regulatory subunit 1-like [Gekko japonicus]
Gekko_transcript_104874	--	--	Cellular Component: nucleoplasm (GO:0005654);; Cellular Component: cytoplasm (GO:0005737);; Cellular Component: viral nucleocapsid (GO:0019013);; Biological Process: ribonucleoprotein complex assembly (GO:0022618);; Cellular Component: intracellular ribonucleoprotein complex (GO:0030529);; Biological Process: positive regulation of apoptotic process (GO:0043065);; Biological Process: negative reg…	K14764|0|gja:107126019|K14764 protein SHQ1 | (RefSeq) SHQ1; SHQ1, H/ACA ribonucleoprotein assembly factor	--	[S]	Function unknown	SHQ1 protein	Protein SHQ1 homolog GN=shq1 OS=Xenopus tropicalis (Western clawed frog) PE=2 SV=1	S	Function unknown	PREDICTED: protein SHQ1 homolog [Gekko japonicus]
Gekko_transcript_37483	[T]	Signal transduction mechanisms	Molecular Function: transcription cofactor activity (GO:0003712);; Cellular Component: nucleus (GO:0005634);; Cellular Component: cytosol (GO:0005829);; Biological Process: regulation of transcription from RNA polymerase II promoter (GO:0006357);; Cellular Component: membrane (GO:0016020);; Molecular Function: low-density lipoprotein particle binding (GO:0030169);; Molecular Function: histone dea…	--	--	[R]	General function prediction only	Ankyrin repeats (3 copies);; Ankyrin repeats (many copies);; Ankyrin repeat;; Ankyrin repeats (many copies);; Ankyrin repeat	Kinase D-interacting substrate of 220 kDa OS=Danio rerio (Zebrafish) PE=2 SV=2	S	Function unknown	PREDICTED: ankyrin repeat family A protein 2 isoform X1 [Gekko japonicus]
Gekko_transcript_152528	[T]	Signal transduction mechanisms	Molecular Function: magnesium ion binding (GO:0000287);; Molecular Function: protein serine/threonine kinase activity (GO:0004674);; Molecular Function: ATP binding (GO:0005524);; Cellular Component: nucleus (GO:0005634);; Cellular Component: cytoplasm (GO:0005737);; Biological Process: cellular response to hormone stimulus (GO:0032870);; Biological Process: intracellular signal transduction (GO:…	K16311|0|gja:107114147|K16311 serine/threonine-protein kinase SIK2 [EC:2.7.11.1] | (RefSeq) SIK2; salt inducible kinase 2	--	[R]	General function prediction only	Protein kinase domain;; Protein kinase domain;; Protein tyrosine kinase	Serine/threonine-protein kinase SIK2 GN=SIK2 OS=Gallus gallus (Chicken) PE=2 SV=1	T	Signal transduction mechanisms	PREDICTED: serine/threonine-protein kinase SIK2 [Gekko japonicus]
Gekko_transcript_103784	--	--	Cellular Component: centrosome (GO:0005813);;	--	--	--	--	--	--	S	Function unknown	PREDICTED: LOW QUALITY PROTEIN: centrosomal protein of 295 kDa [Anolis carolinensis]
Gekko_transcript_101929	--	--	Cellular Component: Golgi apparatus (GO:0005794);; Molecular Function: zinc ion binding (GO:0008270);; Cellular Component: integral component of membrane (GO:0016021);; Biological Process: protein palmitoylation (GO:0018345);; Molecular Function: protein-cysteine S-palmitoyltransferase activity (GO:0019706);;	K18932|0|gja:107114435|K18932 palmitoyltransferase [EC:2.3.1.225] | (RefSeq) ZDHHC16; zinc finger DHHC-type containing 16	--	[R]	General function prediction only	DHHC palmitoyltransferase	Palmitoyltransferase ZDHHC15 GN=zdhhc15 OS=Xenopus laevis (African clawed frog) PE=2 SV=1	S	Function unknown	PREDICTED: probable palmitoyltransferase ZDHHC16 isoform X3 [Gekko japonicus]
Gekko_transcript_58228	--	--	Cellular Component: nucleus (GO:0005634);; Cellular Component: endomembrane system (GO:0012505);; Cellular Component: membrane (GO:0016020);; Biological Process: sphingolipid biosynthetic process (GO:0030148);;	K04710|2.20917e-177|gja:107121568|K04710 ceramide synthetase [EC:2.3.1.24] | (RefSeq) CERS2; ceramide synthase 2	Sphingolipid metabolism (ko00600)	[U]	Intracellular trafficking, secretion, and vesicular transport	TLC domain;; Homeobox domain	--	U	Intracellular trafficking, secretion, and vesicular transport	PREDICTED: ceramide synthase 2 [Gekko japonicus]
Gekko_transcript_57394	[E]	Amino acid transport and metabolism	Molecular Function: choline:sodium symporter activity (GO:0005307);; Cellular Component: integral component of plasma membrane (GO:0005887);; Biological Process: acetylcholine biosynthetic process (GO:0008292);; Biological Process: choline transport (GO:0015871);; Molecular Function: choline binding (GO:0033265);; Biological Process: transmembrane transport (GO:0055085);;	K14387|0|gja:107109612|K14387 solute carrier family 5 (high affinity choline transporter), member 7 | (RefSeq) high affinity choline transporter 1-like	--	[I]	Lipid transport and metabolism	Sodium:solute symporter family	High-affinity choline transporter 1 GN=CHT1 OS=Torpedo marmorata (Marbled electric ray) PE=2 SV=1	E	Amino acid transport and metabolism	PREDICTED: high affinity choline transporter 1-like [Gekko japonicus]
Gekko_transcript_132940	[T]	Signal transduction mechanisms	--	--	--	[R]	General function prediction only	Ankyrin repeats (3 copies);; Ankyrin repeat;; Ankyrin repeats (many copies);; Ankyrin repeat;; Ankyrin repeats (many copies);; Ankyrin repeats (3 copies);; Ankyrin repeats (many copies);; Ankyrin repeat;; Ankyrin repeats (many copies);; Ankyrin repeat;; Ankyrin repeats (3 copies);; Ankyrin repeats (many copies);; Ankyrin repeats (many copies);; Ankyrin repeat;; Ankyrin repeat;; Ankyrin repeats (m…	Kinase D-interacting substrate of 220 kDa OS=Danio rerio (Zebrafish) PE=2 SV=2	S	Function unknown	PREDICTED: ankyrin repeat domain-containing protein 50-like, partial [Gekko japonicus]
Gekko_transcript_35137	[R]	General function prediction only	--	K09228|0|gja:107114446|K09228 KRAB domain-containing zinc finger protein | (RefSeq) zinc finger protein 850-like	--	[R]	General function prediction only	Zinc-finger double domain;; Zinc finger, C2H2 type;; C2H2-type zinc finger;; SCAN domain;; C2H2-type zinc finger;; KRAB box;; Zinc ribbon domain;; Zinc-finger double-stranded RNA-binding;; zinc-finger C2H2-type;; Double zinc ribbon;; zinc-ribbon family	Oocyte zinc finger protein XlCOF7.1 (Fragment) OS=Xenopus laevis (African clawed frog) PE=2 SV=1	S	Function unknown	PREDICTED: zinc finger protein 850-like [Gekko japonicus]
Gekko_transcript_50696	--	--	Cellular Component: integral component of membrane (GO:0016021);;	--	--	--	--	Endoplasmic reticulum-based factor for assembly of V-ATPase	--	S	Function unknown	PREDICTED: transmembrane protein 199 [Gekko japonicus]
Gekko_transcript_109416	--	--	Biological Process: hematopoietic progenitor cell differentiation (GO:0002244);; Molecular Function: single-stranded DNA binding (GO:0003697);; Cellular Component: nucleus (GO:0005634);; Biological Process: protein complex assembly (GO:0006461);; Biological Process: positive regulation of cell proliferation (GO:0008284);; Biological Process: prechordal plate formation (GO:0021501);; Biological Pr…	--	--	[LKR]	--	Single-stranded DNA binding protein, SSDP	Single-stranded DNA-binding protein 3 GN=SSBP3 OS=Gallus gallus (Chicken) PE=2 SV=3	S	Function unknown	PREDICTED: single-stranded DNA-binding protein 3 [Sturnus vulgaris]
Gekko_transcript_3605	[K]	Transcription	Cellular Component: nucleoplasm (GO:0005654);; Cellular Component: cytoplasm (GO:0005737);; Molecular Function: ribonuclease inhibitor activity (GO:0008428);; Cellular Component: angiogenin-PRI complex (GO:0032311);; Biological Process: negative regulation of catalytic activity (GO:0043086);; Biological Process: regulation of angiogenesis (GO:0045765);; Cellular Component: extracellular exosome (…	K16634|0|pss:102456637|K16634 ribonuclease inhibitor | (RefSeq) RNH1; ribonuclease/angiogenin inhibitor 1	--	[S]	Function unknown	Leucine Rich repeat;; Leucine Rich repeats (2 copies)	--	S	Function unknown	ribonuclease inhibitor isoform X1 [Pogona vitticeps]
Gekko_transcript_88333	--	--	Cellular Component: nuclear chromatin (GO:0000790);; Molecular Function: DNA binding (GO:0003677);; Molecular Function: transcription factor activity, sequence-specific DNA binding (GO:0003700);; Biological Process: calcineurin-NFAT signaling cascade (GO:0033173);; Biological Process: positive regulation of transcription from RNA polymerase II promoter (GO:0045944);;	K04446|0|gja:107111515|K04446 nuclear factor of activated T-cells, cytoplasmic 1 | (RefSeq) NFATC1; nuclear factor of activated T-cells 1	MAPK signaling pathway (ko04010);Wnt signaling pathway (ko04310);AGE-RAGE signaling pathway in diabetic complications (ko04933)	--	--	Rel homology DNA-binding domain	--	K	Transcription	PREDICTED: nuclear factor of activated T-cells, cytoplasmic 1 isoform X1 [Gekko japonicus]
Gekko_transcript_72089	[J]	Translation, ribosomal structure and biogenesis	Molecular Function: amidase activity (GO:0004040);; Cellular Component: mitochondrial inner membrane (GO:0005743);; Molecular Function: carbon-nitrogen ligase activity, with glutamine as amido-N-donor (GO:0016884);;	K15528|0|gja:107119493|K15528 fatty acid amide hydrolase [EC:3.5.1.99] | (RefSeq) vitamin D3 hydroxylase-associated protein-like	--	[JIT]	--	Amidase	Vitamin D3 hydroxylase-associated protein OS=Gallus gallus (Chicken) PE=1 SV=3	J	Translation, ribosomal structure and biogenesis	PREDICTED: vitamin D3 hydroxylase-associated protein-like [Gekko japonicus]
Gekko_transcript_139632	[J]	Translation, ribosomal structure and biogenesis	Biological Process: osteoblast differentiation (GO:0001649);; Molecular Function: aminoacyl-tRNA editing activity (GO:0002161);; Molecular Function: isoleucine-tRNA ligase activity (GO:0004822);; Molecular Function: ATP binding (GO:0005524);; Cellular Component: nucleoplasm (GO:0005654);; Cellular Component: cytosol (GO:0005829);; Biological Process: isoleucyl-tRNA aminoacylation (GO:0006428);; B…	K01870|0|gja:107124152|K01870 isoleucyl-tRNA synthetase [EC:6.1.1.5] | (RefSeq) IARS; isoleucyl-tRNA synthetase	Aminoacyl-tRNA biosynthesis (ko00970)	[J]	Translation, ribosomal structure and biogenesis	tRNA synthetases class I (I, L, M and V);; tRNA synthetases class I (M);; tRNA synthetases class I (I, L, M and V)	Isoleucine--tRNA ligase, mitochondrial (Precursor) GN=IARS2 OS=Gallus gallus (Chicken) PE=2 SV=1	J	Translation, ribosomal structure and biogenesis	PREDICTED: LOW QUALITY PROTEIN: isoleucine--tRNA ligase, cytoplasmic [Gekko japonicus]
Gekko_transcript_156030	--	--	Cellular Component: nucleoplasm (GO:0005654);; Cellular Component: centrosome (GO:0005813);;	K17491|4.73082e-110|pbi:103057311|K17491 protein phosphatase 4 regulatory subunit 3 | (RefSeq) serine/threonine-protein phosphatase 4 regulatory subunit 3B	--	[G]	Carbohydrate transport and metabolism	Component of IIS longevity pathway SMK-1	Serine/threonine-protein phosphatase 4 regulatory subunit 3 GN=smek2 OS=Xenopus tropicalis (Western clawed frog) PE=2 SV=1	S	Function unknown	PREDICTED: serine/threonine-protein phosphatase 4 regulatory subunit 3B, partial [Python bivittatus]
Gekko_transcript_122735	--	--	Cellular Component: nucleus (GO:0005634);; Cellular Component: cytoplasm (GO:0005737);; Biological Process: transcription initiation from RNA polymerase II promoter (GO:0006367);; Molecular Function: sequence-specific DNA binding (GO:0043565);;	K03136|0|pbi:103048139|K03136 transcription initiation factor TFIIE subunit alpha | (RefSeq) GTF2E1; general transcription factor IIE subunit 1	Basal transcription factors (ko03022)	[K]	Transcription	TFIIE alpha subunit;; C-terminal general transcription factor TFIIE alpha;; TFIIB zinc-binding	--	K	Transcription	PREDICTED: general transcription factor IIE subunit 1 [Python bivittatus]
Gekko_transcript_155072	[R]	General function prediction only	--	K09228|0|gja:107113991|K09228 KRAB domain-containing zinc finger protein | (RefSeq) zinc finger and SCAN domain-containing protein 2-like	--	[R]	General function prediction only	Zinc-finger double domain;; Zinc finger, C2H2 type;; C2H2-type zinc finger;; SCAN domain;; Zinc-finger double-stranded RNA-binding;; C2H2-type zinc finger;; zinc-finger of a C2HC-type;; Zinc-finger of C2H2 type	Oocyte zinc finger protein XlCOF6 (Fragment) OS=Xenopus laevis (African clawed frog) PE=3 SV=1	S	Function unknown	PREDICTED: zinc finger and SCAN domain-containing protein 2-like [Gekko japonicus]
Gekko_transcript_30177	[I]	Lipid transport and metabolism	Molecular Function: phosphatidylserine decarboxylase activity (GO:0004609);; Cellular Component: nucleus (GO:0005634);; Biological Process: phospholipid biosynthetic process (GO:0008654);;	K01613|0|gja:107115109|K01613 phosphatidylserine decarboxylase [EC:4.1.1.65] | (RefSeq) PISD; phosphatidylserine decarboxylase	Glycerophospholipid metabolism (ko00564)	[I]	Lipid transport and metabolism	Phosphatidylserine decarboxylase	--	I	Lipid transport and metabolism	PREDICTED: phosphatidylserine decarboxylase proenzyme isoform X1 [Gekko japonicus]
Gekko_transcript_57104	--	--	Cellular Component: mitochondrion (GO:0005739);; Cellular Component: membrane (GO:0016020);;	K02268|1.31152e-33|gja:107105826|K02268 cytochrome c oxidase subunit 6c | (RefSeq) cytochrome c oxidase subunit 6C	Oxidative phosphorylation (ko00190);Cardiac muscle contraction (ko04260)	--	--	Cytochrome c oxidase subunit VIc	Cytochrome c oxidase subunit 6C-1 OS=Thunnus obesus (Bigeye tuna) PE=1 SV=2	O	Posttranslational modification, protein turnover, chaperones	PREDICTED: cytochrome c oxidase subunit 6C [Gekko japonicus]
Gekko_transcript_159552	--	--	Biological Process: signal transduction (GO:0007165);; Cellular Component: protein phosphatase 4 complex (GO:0030289);; Biological Process: regulation of catalytic activity (GO:0050790);;	K15424|5.61827e-43|oaa:100086047|K15424 serine/threonine-protein phosphatase 4 regulatory subunit 1 | (RefSeq) serine/threonine-protein phosphatase 4 regulatory subunit 1-like	--	[T]	Signal transduction mechanisms	--	--	T	Signal transduction mechanisms	Serine/threonine-protein phosphatase 4 regulatory subunit 1, partial [Leptosomus discolor]
Gekko_transcript_125844	--	--	Biological Process: cell differentiation (GO:0030154);; Biological Process: multicellular organismal process (GO:0032501);; Biological Process: anatomical structure development (GO:0048856);; Biological Process: regulation of cellular process (GO:0050794);;	K16741|5.79354e-127|acs:100555037|K16741 alstrom syndrome protein 1 | (RefSeq) alms1; ALMS1, centrosome and basal body associated protein	--	--	--	ALMS motif	--	S	Function unknown	Alstrom syndrome protein 1 [Terrapene mexicana triunguis]
Gekko_transcript_40330	[H]	Coenzyme transport and metabolism	Molecular Function: serine C-palmitoyltransferase activity (GO:0004758);; Biological Process: sphingomyelin biosynthetic process (GO:0006686);; Cellular Component: integral component of membrane (GO:0016021);; Molecular Function: pyridoxal phosphate binding (GO:0030170);; Cellular Component: SPOTS complex (GO:0035339);; Biological Process: sphinganine biosynthetic process (GO:0046511);; Biologica…	K00654|0|gja:107109927|K00654 serine palmitoyltransferase [EC:2.3.1.50] | (RefSeq) SPTLC1; serine palmitoyltransferase long chain base subunit 1	Sphingolipid metabolism (ko00600)	[O]	Posttranslational modification, protein turnover, chaperones	Aminotransferase class I and II	5-aminolevulinate synthase, erythroid-specific, mitochondrial (Precursor) GN=alas2 OS=Danio rerio (Zebrafish) PE=2 SV=1	H	Coenzyme transport and metabolism	PREDICTED: serine palmitoyltransferase 1 [Gekko japonicus]
Gekko_transcript_16259	[E]	Amino acid transport and metabolism	Cellular Component: integral component of plasma membrane (GO:0005887);; Molecular Function: L-amino acid transmembrane transporter activity (GO:0015179);; Molecular Function: antiporter activity (GO:0015297);; Biological Process: L-alpha-amino acid transmembrane transport (GO:1902475);;	K13872|0|gja:107126195|K13872 solute carrier family 7 (L-type amino acid transporter), member 6 | (RefSeq) SLC7A6; solute carrier family 7 member 6	--	[E]	Amino acid transport and metabolism	Amino acid permease;; Amino acid permease	Y+L amino acid transporter 2 OS=Danio rerio (Zebrafish) PE=2 SV=1	E	Amino acid transport and metabolism	PREDICTED: Y+L amino acid transporter 2 [Gekko japonicus]
Gekko_transcript_117734	--	--	Cellular Component: cytoplasm (GO:0005737);; Molecular Function: protein phosphatase binding (GO:0019903);; Biological Process: regulation of phosphoprotein phosphatase activity (GO:0043666);;	K15499|0|gja:107118430|K15499 serine/threonine-protein phosphatase 6 regulatory subunit 1 | (RefSeq) PPP6R1; protein phosphatase 6 regulatory subunit 1	--	[D]	Cell cycle control, cell division, chromosome partitioning	SIT4 phosphatase-associated protein;; SIT4 phosphatase-associated protein	Serine/threonine-protein phosphatase 6 regulatory subunit 3-B GN=ppp6r3-b OS=Xenopus laevis (African clawed frog) PE=2 SV=1	T	Signal transduction mechanisms	PREDICTED: serine/threonine-protein phosphatase 6 regulatory subunit 1 [Gekko japonicus]
Gekko_transcript_154160	--	--	Cellular Component: mRNA cleavage and polyadenylation specificity factor complex (GO:0005847);; Molecular Function: RNA binding (GO:0044822);;	K14405|5.80533e-90|gja:107113394|K14405 pre-mRNA 3'-end-processing factor FIP1 | (RefSeq) FIP1L1; factor interacting with PAPOLA and CPSF1	mRNA surveillance pathway (ko03015)	[A]	RNA processing and modification	Fip1 motif	Pre-mRNA 3&apos;-end-processing factor FIP1 GN=fip1l1 OS=Danio rerio (Zebrafish) PE=1 SV=1	A	RNA processing and modification	PREDICTED: pre-mRNA 3&apos;-end-processing factor FIP1 [Gekko japonicus]
Gekko_transcript_131327	--	--	Biological Process: action potential (GO:0001508);; Biological Process: response to hypoxia (GO:0001666);; Molecular Function: extracellular ligand-gated ion channel activity (GO:0005230);; Cellular Component: acetylcholine-gated channel complex (GO:0005892);; Biological Process: DNA repair (GO:0006281);; Biological Process: calcium ion transport (GO:0006816);; Biological Process: response to oxi…	K04806|0|gja:107122875|K04806 nicotinic acetylcholine receptor alpha-4 | (RefSeq) neuronal acetylcholine receptor subunit alpha-4	Neuroactive ligand-receptor interaction (ko04080)	[T]	Signal transduction mechanisms	Neurotransmitter-gated ion-channel transmembrane region;; Neurotransmitter-gated ion-channel ligand binding domain;; Neurotransmitter-gated ion-channel transmembrane region	Neuronal acetylcholine receptor subunit alpha-4 (Precursor) GN=CHRNA4 OS=Gallus gallus (Chicken) PE=1 SV=1	U	Intracellular trafficking, secretion, and vesicular transport	PREDICTED: neuronal acetylcholine receptor subunit alpha-4, partial [Gekko japonicus]
Gekko_transcript_120873	[T]	Signal transduction mechanisms	Molecular Function: G-protein coupled receptor kinase activity (GO:0004703);; Molecular Function: ATP binding (GO:0005524);; Cellular Component: cytoplasm (GO:0005737);; Cellular Component: plasma membrane (GO:0005886);; Cellular Component: focal adhesion (GO:0005925);; Biological Process: tachykinin receptor signaling pathway (GO:0007217);; Biological Process: positive regulation of cell prolife…	K08291|0|acs:100568068|K08291 G protein-coupled receptor kinase [EC:2.7.11.16] | (RefSeq) grk5; G protein-coupled receptor kinase 5	Endocytosis (ko04144)	[T]	Signal transduction mechanisms	Protein kinase domain;; Protein tyrosine kinase;; Regulator of G protein signaling domain	G protein-coupled receptor kinase 7A (Precursor) GN=grk7-a OS=Xenopus laevis (African clawed frog) PE=1 SV=1	T	Signal transduction mechanisms	PREDICTED: G protein-coupled receptor kinase 5 isoform X1 [Anolis carolinensis]
Gekko_transcript_192826	--	--	--	--	--	--	--	Domain of unknown function (DUF4486);; Domain of unknown function (DUF4486)	--	S	Function unknown	PREDICTED: cilia- and flagella-associated protein 54 [Gekko japonicus]
Gekko_transcript_117666	--	--	--	K09228|5.28261e-119|gja:107123819|K09228 KRAB domain-containing zinc finger protein | (RefSeq) zinc finger protein 850-like	--	[R]	General function prediction only	Zinc-finger double domain;; Zinc finger, C2H2 type;; KRAB box;; C2H2-type zinc finger;; zinc-finger C2H2-type;; LYAR-type C2HC zinc finger;; XPA protein N-terminal;; SCAN domain	Gastrula zinc finger protein XlCGF57.1 (Fragment) OS=Xenopus laevis (African clawed frog) PE=3 SV=1	S	Function unknown	PREDICTED: zinc finger protein 850-like [Gekko japonicus]
Gekko_transcript_191494	--	--	Cellular Component: ribosome (GO:0005840);; Biological Process: ribosome biogenesis (GO:0042254);;	K02936|7.21255e-23|ecb:100033932|K02936 large subunit ribosomal protein L7Ae | (RefSeq) RPL7A; ribosomal protein L7a	Ribosome (ko03010)	[J]	Translation, ribosomal structure and biogenesis	--	60S ribosomal protein L7a GN=rpl7a OS=Takifugu rubripes (Japanese pufferfish) PE=3 SV=3	J	Translation, ribosomal structure and biogenesis	PREDICTED: 60S ribosomal protein L7a, partial [Tinamus guttatus]
Gekko_transcript_53632	[J]	Translation, ribosomal structure and biogenesis	Molecular Function: translation elongation factor activity (GO:0003746);; Molecular Function: GTPase activity (GO:0003924);; Molecular Function: structural constituent of cytoskeleton (GO:0005200);; Molecular Function: GTP binding (GO:0005525);; Cellular Component: microtubule (GO:0005874);; Biological Process: microtubule-based process (GO:0007017);; Cellular Component: membrane (GO:0016020);; C…	K02358|0|gja:107122686|K02358 elongation factor Tu | (RefSeq) TUFM; Tu translation elongation factor, mitochondrial	--	[J]	Translation, ribosomal structure and biogenesis	Elongation factor Tu GTP binding domain;; Elongation factor Tu C-terminal domain;; Elongation factor Tu domain 2	Elongation factor Tu, mitochondrial (Precursor; Fragment) OS=Gallus gallus (Chicken) PE=1 SV=1	J	Translation, ribosomal structure and biogenesis	PREDICTED: elongation factor Tu, mitochondrial [Gekko japonicus]
Gekko_transcript_185787	[X]	Mobilome: prophages, transposons	--	--	--	[R]	General function prediction only	--	Transposon TX1 uncharacterized 149 kDa protein OS=Xenopus laevis (African clawed frog) PE=3 SV=1	S	Function unknown	PREDICTED: LOW QUALITY PROTEIN: craniofacial development protein 2-like, partial [Gekko japonicus]
Gekko_transcript_134156	--	--	--	K16220|5.99342e-113|gja:107117094|K16220 HCLS1-associated protein X-1 | (RefSeq) HAX1; HCLS1 associated protein X-1	--	--	--	--	--	S	Function unknown	PREDICTED: HCLS1-associated protein X-1 [Gekko japonicus]
Gekko_transcript_92277	--	--	--	--	--	[R]	General function prediction only	--	--	S	Function unknown	PREDICTED: RNA-directed DNA polymerase from mobile element jockey-like [Nanorana parkeri]
Gekko_transcript_56204	[V]	Defense mechanisms	--	--	--	[J]	Translation, ribosomal structure and biogenesis	Endoribonuclease L-PSP	--	J	Translation, ribosomal structure and biogenesis	PREDICTED: ribonuclease UK114 isoform X1 [Gekko japonicus]
Gekko_transcript_32913	--	--	Molecular Function: protein-L-isoaspartate (D-aspartate) O-methyltransferase activity (GO:0004719);; Biological Process: protein methylation (GO:0006479);;	--	--	[O]	Posttranslational modification, protein turnover, chaperones	SOCS box	Protein-L-isoaspartate O-methyltransferase domain-containing protein 1 GN=PCMTD1 OS=Gallus gallus (Chicken) PE=2 SV=1	O	Posttranslational modification, protein turnover, chaperones	PREDICTED: protein-L-isoaspartate O-methyltransferase domain-containing protein 1 isoform X2 [Gekko japonicus]
Gekko_transcript_16753	--	--	Molecular Function: inorganic anion exchanger activity (GO:0005452);; Cellular Component: integral component of plasma membrane (GO:0005887);; Molecular Function: bicarbonate transmembrane transporter activity (GO:0015106);; Molecular Function: chloride transmembrane transporter activity (GO:0015108);; Molecular Function: anion:anion antiporter activity (GO:0015301);; Biological Process: bicarbon…	K06573|0|gja:107109640|K06573 solute carrier family 4 (anion exchanger), member 1 | (RefSeq) SLC4A1; solute carrier family 4 member 1 (Diego blood group)	--	[P]	Inorganic ion transport and metabolism	HCO3- transporter family;; Band 3 cytoplasmic domain	Band 3 anion transport protein GN=SLC4A1 OS=Gallus gallus (Chicken) PE=2 SV=1	U	Intracellular trafficking, secretion, and vesicular transport	PREDICTED: band 3 anion transport protein [Gekko japonicus]
Gekko_transcript_79762	--	--	--	--	--	--	--	--	--	S	Function unknown	PREDICTED: hyphally regulated cell wall protein 3-like isoform X2 [Xenopus tropicalis]
Gekko_transcript_77412	--	--	Molecular Function: ubiquitin-protein transferase activity (GO:0004842);; Cellular Component: cytoplasm (GO:0005737);; Biological Process: cytoskeleton organization (GO:0007010);; Cellular Component: Cul3-RING ubiquitin ligase complex (GO:0031463);; Biological Process: protein ubiquitination involved in ubiquitin-dependent protein catabolic process (GO:0042787);;	K10453|1.00896e-112|gja:107105791|K10453 kelch-like protein 16 (gigaxonin) | (RefSeq) GAN; gigaxonin	--	[TR]	--	Kelch motif;; Kelch motif;; Kelch motif;; Kelch motif	Influenza virus NS1A-binding protein homolog GN=ivns1abp OS=Xenopus laevis (African clawed frog) PE=2 SV=1	S	Function unknown	PREDICTED: gigaxonin [Gekko japonicus]
Gekko_transcript_163255	[T]	Signal transduction mechanisms	Molecular Function: calcium ion binding (GO:0005509);; Cellular Component: centriole (GO:0005814);; Molecular Function: microtubule binding (GO:0008017);; Molecular Function: G-protein beta/gamma-subunit complex binding (GO:0031683);; Cellular Component: photoreceptor connecting cilium (GO:0032391);; Cellular Component: ciliary basal body (GO:0036064);;	K16466|3.17328e-59|gja:107123781|K16466 centrin-3 | (RefSeq) CETN3; centrin 3	--	[ZD]	--	EF-hand domain pair;; EF hand;; EF-hand domain;; EF hand;; EF-hand domain pair	Calmodulin GN=calm OS=Electrophorus electricus (Electric eel) PE=2 SV=2	DTZ	Cell cycle control, cell division, chromosome partitioning;; Signal transduction mechanisms;; Cytoskeleton	Centrin-3, partial [Ophiophagus hannah]
Gekko_transcript_194946	--	--	Cellular Component: nucleotide-excision repair factor 1 complex (GO:0000110);; Biological Process: nucleotide-excision repair, DNA damage recognition (GO:0000715);; Molecular Function: damaged DNA binding (GO:0003684);; Cellular Component: nucleoplasm (GO:0005654);; Cellular Component: DNA replication factor A complex (GO:0005662);; Cellular Component: Golgi apparatus (GO:0005794);; Biological Pr…	K10847|6.18277e-91|gja:107118363|K10847 DNA-repair protein complementing XP-A cells | (RefSeq) XPA; XPA, DNA damage recognition and repair factor	Nucleotide excision repair (ko03420)	[L]	Replication, recombination and repair	XPA protein C-terminus;; XPA protein N-terminal	DNA repair protein complementing XP-A cells homolog GN=xpa OS=Xenopus laevis (African clawed frog) PE=2 SV=1	L	Replication, recombination and repair	PREDICTED: DNA repair protein complementing XP-A cells [Gekko japonicus]
Gekko_transcript_147562	--	--	Cellular Component: cytoplasm (GO:0005737);; Cellular Component: extracellular exosome (GO:0070062);;	--	--	[S]	Function unknown	Ndr family;; alpha/beta hydrolase fold	Protein NDRG3 OS=Xenopus tropicalis (Western clawed frog) PE=2 SV=1	S	Function unknown	PREDICTED: protein NDRG3 isoform X1 [Gekko japonicus]
Gekko_transcript_84680	--	--	Biological Process: regulation of transcription, DNA-templated (GO:0006355);; Biological Process: multicellular organism development (GO:0007275);; Biological Process: negative regulation of biological process (GO:0048519);;	--	--	[K]	Transcription	TSC-22/dip/bun family	TSC22 domain family protein 1 GN=TSC22D1 OS=Gallus gallus (Chicken) PE=2 SV=2	S	Function unknown	PREDICTED: TSC22 domain family protein 3 isoform X2 [Gekko japonicus]
Gekko_transcript_175980	--	--	Cellular Component: integral component of membrane (GO:0016021);;	--	--	--	--	--	Transmembrane protein 177 GN=tmem177 OS=Xenopus laevis (African clawed frog) PE=2 SV=2	S	Function unknown	PREDICTED: LOW QUALITY PROTEIN: transmembrane protein 177 [Gekko japonicus]
Gekko_transcript_185674	--	--	Cellular Component: integral component of membrane (GO:0016021);;	--	--	[S]	Function unknown	Fragile site-associated protein C-terminus	--	S	Function unknown	PREDICTED: LOW QUALITY PROTEIN: uncharacterized protein KIAA1109 homolog [Gekko japonicus]
Gekko_transcript_159179	--	--	Cellular Component: vacuolar proton-transporting V-type ATPase, V1 domain (GO:0000221);; Biological Process: ATP hydrolysis coupled proton transport (GO:0015991);; Cellular Component: integral component of membrane (GO:0016021);; Molecular Function: proton-transporting ATPase activity, rotational mechanism (GO:0046961);;	K02144|3.07582e-73|gja:107107412|K02144 V-type H+-transporting ATPase subunit H | (RefSeq) ATP6V1H; ATPase H+ transporting V1 subunit H	Oxidative phosphorylation (ko00190);Lysosome (ko04142);Phagosome (ko04145);mTOR signaling pathway (ko04150)	[C]	Energy production and conversion	V-ATPase subunit H;; V-ATPase subunit H;; Armadillo/beta-catenin-like repeat	--	C	Energy production and conversion	PREDICTED: V-type proton ATPase subunit H [Gekko japonicus]
Gekko_transcript_86979	[T]	Signal transduction mechanisms	--	K12489|2.38335e-155|gja:107118063|K12489 Arf-GAP with coiled-coil, ANK repeat and PH domain-containing protein | (RefSeq) ACAP1; ArfGAP with coiled-coil, ankyrin repeat and PH domains 1	Endocytosis (ko04144)	[T]	Signal transduction mechanisms	PH domain;; Ankyrin repeats (3 copies);; Ankyrin repeats (many copies);; Ankyrin repeat;; Ankyrin repeat;; Ankyrin repeats (many copies);; BAR domain of APPL family	Arf-GAP with coiled-coil, ANK repeat and PH domain-containing protein 2 GN=ACAP2 OS=Gallus gallus (Chicken) PE=2 SV=1	U	Intracellular trafficking, secretion, and vesicular transport	PREDICTED: arf-GAP with coiled-coil, ANK repeat and PH domain-containing protein 1 [Gekko japonicus]
Gekko_transcript_117286	--	--	Molecular Function: NAD+ ADP-ribosyltransferase activity (GO:0003950);; Molecular Function: metalloendopeptidase activity (GO:0004222);; Biological Process: proteolysis (GO:0006508);; Biological Process: cell adhesion (GO:0007155);; Cellular Component: integral component of membrane (GO:0016021);;	K13539|0|gja:107125581|K13539 leishmanolysin-like peptidase [EC:3.4.24.-] | (RefSeq) LMLN; leishmanolysin like peptidase	--	[MV]	--	Leishmanolysin;; Leishmanolysin	--	O	Posttranslational modification, protein turnover, chaperones	PREDICTED: leishmanolysin-like peptidase [Gekko japonicus]
Gekko_transcript_63032	--	--	Molecular Function: transcription coactivator activity (GO:0003713);; Cellular Component: nucleoplasm (GO:0005654);; Biological Process: DNA repair (GO:0006281);; Biological Process: chromosome segregation (GO:0007059);; Cellular Component: membrane (GO:0016020);; Biological Process: iron-sulfur cluster assembly (GO:0016226);; Molecular Function: enzyme binding (GO:0019899);; Molecular Function: …	K15075|0|gja:107114454|K15075 DNA repair/transcription protein MET18/MMS19 | (RefSeq) MMS19; MMS19 homolog, cytosolic iron-sulfur assembly component	--	[LK]	--	Dos2-interacting transcription regulator of RNA-Pol-II;; RNAPII transcription regulator C-terminal	MMS19 nucleotide excision repair protein homolog GN=mms19 OS=Xenopus laevis (African clawed frog) PE=2 SV=1	S	Function unknown	PREDICTED: MMS19 nucleotide excision repair protein homolog isoform X1 [Gekko japonicus]
Gekko_transcript_62046	[C]	Energy production and conversion	Molecular Function: oxoglutarate dehydrogenase (succinyl-transferring) activity (GO:0004591);; Cellular Component: mitochondrion (GO:0005739);; Cellular Component: cytosol (GO:0005829);; Biological Process: tricarboxylic acid cycle (GO:0006099);; Biological Process: cerebellar cortex development (GO:0021695);; Biological Process: striatum development (GO:0021756);; Biological Process: hippocampus…	K00164|0|gja:107115362|K00164 2-oxoglutarate dehydrogenase E1 component [EC:1.2.4.2] | (RefSeq) OGDH; oxoglutarate dehydrogenase	Citrate cycle (TCA cycle) (ko00020);Lysine degradation (ko00310);Tryptophan metabolism (ko00380);Carbon metabolism (ko01200)	[G]	Carbohydrate transport and metabolism	Transketolase, pyrimidine binding domain;; 2-oxoglutarate dehydrogenase C-terminal	2-oxoglutarate dehydrogenase, mitochondrial (Precursor) GN=ogdh OS=Xenopus laevis (African clawed frog) PE=2 SV=1	C	Energy production and conversion	PREDICTED: 2-oxoglutarate dehydrogenase, mitochondrial [Gekko japonicus]
Gekko_transcript_149850	[L]	Replication, recombination and repair	Cellular Component: P-body (GO:0000932);; Molecular Function: core promoter sequence-specific DNA binding (GO:0001046);; Molecular Function: chromatin binding (GO:0003682);; Molecular Function: DNA topoisomerase type I activity (GO:0003917);; Molecular Function: DNA topoisomerase type II (ATP-hydrolyzing) activity (GO:0003918);; Cellular Component: nucleoplasm (GO:0005654);; Cellular Component: n…	K03163|0|gja:107109674|K03163 DNA topoisomerase I [EC:5.99.1.2] | (RefSeq) TOP1; topoisomerase (DNA) I	--	[L]	Replication, recombination and repair	Eukaryotic DNA topoisomerase I, catalytic core;; Eukaryotic DNA topoisomerase I, DNA binding fragment;; C-terminal topoisomerase domain	DNA topoisomerase 1 GN=top1 OS=Xenopus laevis (African clawed frog) PE=2 SV=1	L	Replication, recombination and repair	PREDICTED: DNA topoisomerase 1 [Gekko japonicus]
Gekko_transcript_95635	--	--	Molecular Function: nucleotide binding (GO:0000166);; Cellular Component: cytoplasm (GO:0005737);; Cellular Component: nuclear speck (GO:0016607);; Biological Process: regulation of RNA splicing (GO:0043484);; Molecular Function: RNA binding (GO:0044822);; Molecular Function: protein kinase A binding (GO:0051018);;	K13169|1.67304e-144|gja:107120375|K13169 splicing factor, arginine/serine-rich 17 | (RefSeq) AKAP17A; A-kinase anchoring protein 17A	--	[R]	General function prediction only	--	--	S	Function unknown	PREDICTED: A-kinase anchor protein 17A [Gekko japonicus]
Gekko_transcript_116416	--	--	Molecular Function: actin binding (GO:0003779);; Cellular Component: nucleolus (GO:0005730);; Cellular Component: endoplasmic reticulum membrane (GO:0005789);; Cellular Component: spindle (GO:0005819);; Cellular Component: cytosol (GO:0005829);; Cellular Component: microvillus (GO:0005902);; Cellular Component: cell cortex (GO:0005938);; Biological Process: cellular response to DNA damage stimulu…	K02184|0|gja:107119130|K02184 formin 2 | (RefSeq) FMN2; formin 2	Dorso-ventral axis formation (ko04320)	--	--	--	--	S	Function unknown	PREDICTED: formin-2 [Gekko japonicus]
Gekko_transcript_106048	[R]	General function prediction only	--	K09229|0|gja:107123420|K09229 KRAB and SCAN domains-containing zinc finger protein | (RefSeq) zinc finger protein 420-like	--	[R]	General function prediction only	Zinc-finger double domain;; Zinc finger, C2H2 type;; C2H2-type zinc finger;; SCAN domain;; Zinc-finger double-stranded RNA-binding;; C2H2-type zinc finger;; KRAB box;; XPA protein N-terminal;; Zinc-finger of C2H2 type;; GTP-binding GTPase N-terminal	Oocyte zinc finger protein XlCOF7.1 (Fragment) OS=Xenopus laevis (African clawed frog) PE=2 SV=1	S	Function unknown	PREDICTED: zinc finger protein 420-like [Gekko japonicus]
Gekko_transcript_117688	--	--	Biological Process: protein dephosphorylation (GO:0006470);; Molecular Function: phosphatase activity (GO:0016791);;	--	--	--	--	--	--	S	Function unknown	hypothetical protein Z169_02936, partial [Egretta garzetta]
Gekko_transcript_188944	--	--	Cellular Component: Cul5-RING ubiquitin ligase complex (GO:0031466);; Molecular Function: ubiquitin protein ligase binding (GO:0031625);; Biological Process: protein ubiquitination involved in ubiquitin-dependent protein catabolic process (GO:0042787);; Molecular Function: ubiquitin protein ligase activity (GO:0061630);;	K10612|0|rno:64624|K10612 cullin 5 | (RefSeq) Cul5; cullin 5	Ubiquitin mediated proteolysis (ko04120)	[O]	Posttranslational modification, protein turnover, chaperones	Cullin family;; Cullin family;; Cullin protein neddylation domain;; Cullin family;; Cullin family	--	O	Posttranslational modification, protein turnover, chaperones	PREDICTED: cullin-5, partial [Fulmarus glacialis]
Gekko_transcript_30106	--	--	--	--	--	--	--	Mitochondrial ATPase inhibitor, IATP	--	--	--	--
Gekko_transcript_144035	--	--	--	K05702|0|pbi:103056666|K05702 afadin | (RefSeq) AFDN, MLLT4; afadin, adherens junction formation factor	Adherens junction (ko04520);Tight junction (ko04530)	[Z]	Cytoskeleton	DIL domain;; Ras association (RalGDS/AF-6) domain;; Ras association (RalGDS/AF-6) domain	--	T	Signal transduction mechanisms	PREDICTED: afadin, partial [Python bivittatus]
Gekko_transcript_122827	--	--	Biological Process: cytoskeleton organization (GO:0007010);; Molecular Function: zinc ion binding (GO:0008270);; Biological Process: regulation of cell morphogenesis (GO:0022604);;	--	--	--	--	MYM-type Zinc finger with FCS sequence motif;; MYM-type Zinc finger with FCS sequence motif;; Domain of unknown function (DUF3504);; MYM-type Zinc finger with FCS sequence motif	--	S	Function unknown	PREDICTED: zinc finger MYM-type protein 3 [Charadrius vociferus]
Gekko_transcript_75448	--	--	Biological Process: organelle organization (GO:0006996);; Cellular Component: BLOC-2 complex (GO:0031084);; Biological Process: pigmentation (GO:0043473);;	K20190|0|gja:107125804|K20190 Hermansky-Pudlak syndrome 3 protein | (RefSeq) HPS3; HPS3, biogenesis of lysosomal organelles complex 2 subunit 1	--	--	--	Hermansky-Pudlak syndrome 3, middle region;; Hermansky-Pudlak syndrome 3;; Hermansky-Pudlak syndrome 3, C-terminal;; Hermansky-Pudlak syndrome 3, middle region	--	S	Function unknown	PREDICTED: Hermansky-Pudlak syndrome 3 protein [Gekko japonicus]
Gekko_transcript_39957	--	--	Molecular Function: RNA polymerase II transcription cofactor activity (GO:0001104);; Biological Process: regulation of transcription from RNA polymerase II promoter (GO:0006357);; Cellular Component: mediator complex (GO:0016592);;	K15139|8.82125e-106|gja:107119156|K15139 mediator of RNA polymerase II transcription subunit 22 | (RefSeq) MED22; mediator complex subunit 22	--	[R]	General function prediction only	Surfeit locus protein 5 subunit 22 of Mediator complex	Mediator of RNA polymerase II transcription subunit 22 GN=MED22 OS=Gallus gallus (Chicken) PE=3 SV=1	K	Transcription	PREDICTED: mediator of RNA polymerase II transcription subunit 22 isoform X1 [Gekko japonicus]
Gekko_transcript_102214	--	--	Cellular Component: extracellular region (GO:0005576);; Molecular Function: growth factor activity (GO:0008083);; Biological Process: growth (GO:0040007);;	K05503|0|gja:107118769|K05503 bone morphogenetic protein 9/10 | (RefSeq) BMP10; bone morphogenetic protein 10	--	[T]	Signal transduction mechanisms	Transforming growth factor beta like domain;; TGF-beta propeptide	Dorsalin-1 (Precursor) GN=DSL1 OS=Gallus gallus (Chicken) PE=1 SV=1	O	Posttranslational modification, protein turnover, chaperones	PREDICTED: LOW QUALITY PROTEIN: bone morphogenetic protein 10 [Gekko japonicus]
Gekko_transcript_73392	--	--	Cellular Component: ruffle (GO:0001726);; Cellular Component: cytoplasm (GO:0005737);; Cellular Component: plasma membrane (GO:0005886);; Biological Process: negative regulation of neuron projection development (GO:0010977);; Cellular Component: growth cone (GO:0030426);; Biological Process: negative regulation of peptidyl-serine phosphorylation (GO:0033137);; Molecular Function: phosphatidylinos…	K01106|0|gja:107116265|K01106 inositol-1,4,5-trisphosphate 5-phosphatase [EC:3.1.3.56] | (RefSeq) INPP5J; inositol polyphosphate-5-phosphatase J	Inositol phosphate metabolism (ko00562);Phosphatidylinositol signaling system (ko04070)	[U]	Intracellular trafficking, secretion, and vesicular transport	Endonuclease/Exonuclease/phosphatase family	Phosphatidylinositol 3,4,5-trisphosphate 5-phosphatase 1 GN=inpp5d OS=Xenopus laevis (African clawed frog) PE=2 SV=1	T	Signal transduction mechanisms	PREDICTED: LOW QUALITY PROTEIN: phosphatidylinositol 4,5-bisphosphate 5-phosphatase A [Gekko japonicus]
Gekko_transcript_125690	--	--	Biological Process: lipopolysaccharide metabolic process (GO:0008653);; Molecular Function: acyloxyacyl hydrolase activity (GO:0050528);; Biological Process: negative regulation of inflammatory response (GO:0050728);;	K01065|4.96081e-115|gja:107117166|K01065 acyloxyacyl hydrolase [EC:3.1.1.77] | (RefSeq) AOAH; acyloxyacyl hydrolase	--	--	--	--	--	G	Carbohydrate transport and metabolism	PREDICTED: LOW QUALITY PROTEIN: acyloxyacyl hydrolase [Gekko japonicus]
Gekko_transcript_168993	[L]	Replication, recombination and repair	Molecular Function: DNA binding (GO:0003677);; Molecular Function: DNA topoisomerase type I activity (GO:0003917);; Molecular Function: DNA topoisomerase type II (ATP-hydrolyzing) activity (GO:0003918);; Cellular Component: chromosome (GO:0005694);; Biological Process: DNA topological change (GO:0006265);;	K03163|1.47574e-170|gja:107120191|K03163 DNA topoisomerase I [EC:5.99.1.2] | (RefSeq) TOP1MT; topoisomerase (DNA) I, mitochondrial	--	[L]	Replication, recombination and repair	Eukaryotic DNA topoisomerase I, catalytic core;; C-terminal topoisomerase domain	DNA topoisomerase 1 GN=top1 OS=Xenopus laevis (African clawed frog) PE=2 SV=1	L	Replication, recombination and repair	PREDICTED: DNA topoisomerase I, mitochondrial [Gekko japonicus]
Gekko_transcript_32319	--	--	Molecular Function: protein dimerization activity (GO:0046983);;	K09114|1.11916e-80|apla:101789466|K09114 MAX dimerization protein | (RefSeq) MXD4; MAX dimerization protein 4	--	[K]	Transcription	--	Max dimerization protein 1 GN=mxd1 OS=Xenopus tropicalis (Western clawed frog) PE=2 SV=1	U	Intracellular trafficking, secretion, and vesicular transport	Max-interacting transcriptional repressor MAD4, partial [Anas platyrhynchos]
Gekko_transcript_83907	--	--	Biological Process: dephosphorylation (GO:0016311);; Molecular Function: hydrolase activity (GO:0016787);; Biological Process: primary metabolic process (GO:0044238);; Biological Process: cellular macromolecule metabolic process (GO:0044260);;	--	--	[O]	Posttranslational modification, protein turnover, chaperones	Skp1 family, dimerisation domain;; Skp1 family, tetramerisation domain;; Reverse transcriptase (RNA-dependent DNA polymerase)	S-phase kinase-associated protein 1 GN=skp1 OS=Xenopus laevis (African clawed frog) PE=1 SV=3	S	Function unknown	hypothetical protein XENTR_v900078711mg, partial [Xenopus tropicalis]
Gekko_transcript_32085	[M]	Cell wall/membrane/envelope biogenesis	Cellular Component: nucleus (GO:0005634);; Cellular Component: cytoplasm (GO:0005737);; Cellular Component: actin cytoskeleton (GO:0015629);; Biological Process: negative regulation of intrinsic apoptotic signaling pathway (GO:2001243);;	K15046|0|gja:107111760|K15046 influenza virus NS1A-binding protein | (RefSeq) IVNS1ABP; influenza virus NS1A binding protein	--	[TR]	--	Kelch motif;; Kelch motif;; Galactose oxidase, central domain;; Kelch motif;; Galactose oxidase, central domain;; BTB/POZ domain;; Kelch motif;; BTB And C-terminal Kelch	Influenza virus NS1A-binding protein homolog A GN=ivns1abpa OS=Danio rerio (Zebrafish) PE=2 SV=1	S	Function unknown	PREDICTED: influenza virus NS1A-binding protein [Gekko japonicus]
Gekko_transcript_170970	--	--	--	--	--	--	--	--	--	S	Function unknown	Neurofilament light polypeptide, partial [Ophiophagus hannah]
Gekko_transcript_48898	--	--	Cellular Component: integral component of membrane (GO:0016021);; Biological Process: virion assembly (GO:0019068);;	--	--	[T]	Signal transduction mechanisms	Laminin EGF domain;; EMI domain;; Human growth factor-like EGF;; EGF-like domain	Multiple epidermal growth factor-like domains protein 10 (Precursor) GN=megf10 OS=Xenopus tropicalis (Western clawed frog) PE=2 SV=1	S	Function unknown	multiple epidermal growth factor-like domains protein 11 isoform X1 [Pogona vitticeps]
Gekko_transcript_75308	[I]	Lipid transport and metabolism	Molecular Function: hydroxymethylglutaryl-CoA reductase (NADPH) activity (GO:0004420);; Cellular Component: peroxisomal membrane (GO:0005778);; Cellular Component: endoplasmic reticulum membrane (GO:0005789);; Biological Process: cholesterol biosynthetic process (GO:0006695);; Biological Process: isoprenoid biosynthetic process (GO:0008299);; Biological Process: visual learning (GO:0008542);; Bio…	K00021|0|gja:107118163|K00021 hydroxymethylglutaryl-CoA reductase (NADPH) [EC:1.1.1.34] | (RefSeq) HMGCR; 3-hydroxy-3-methylglutaryl-CoA reductase	Terpenoid backbone biosynthesis (ko00900)	[I]	Lipid transport and metabolism	Hydroxymethylglutaryl-coenzyme A reductase;; Sterol-sensing domain of SREBP cleavage-activation;; Patched family	3-hydroxy-3-methylglutaryl-coenzyme A reductase GN=hmgcr OS=Xenopus laevis (African clawed frog) PE=2 SV=1	I	Lipid transport and metabolism	PREDICTED: 3-hydroxy-3-methylglutaryl-Coenzyme A reductase [Gekko japonicus]
Gekko_transcript_206880	--	--	Biological Process: positive regulation of receptor internalization (GO:0002092);; Molecular Function: GTPase activator activity (GO:0005096);; Cellular Component: autophagosome (GO:0005776);; Cellular Component: cytosol (GO:0005829);; Biological Process: intracellular protein transport (GO:0006886);; Cellular Component: endosome membrane (GO:0010008);; Biological Process: positive regulation of …	K18469|0|acs:100553848|K18469 TBC1 domain family member 5 | (RefSeq) tbc1d5; TBC1 domain family member 5	--	[U]	Intracellular trafficking, secretion, and vesicular transport	Rab-GTPase-TBC domain	--	S	Function unknown	PREDICTED: TBC1 domain family member 5 isoform X2 [Anolis carolinensis]
Gekko_transcript_181052	--	--	--	--	--	[R]	General function prediction only	--	--	S	Function unknown	L1-encoded reverse transcriptase-like protein [Protobothrops flavoviridis]
Gekko_transcript_145663	--	--	--	--	--	--	--	--	--	S	Function unknown	PREDICTED: testis-expressed sequence 15 protein [Chelonia mydas]
Gekko_transcript_127980	--	--	Biological Process: negative regulation of transcription from RNA polymerase II promoter (GO:0000122);; Molecular Function: protein binding (GO:0001948);; Biological Process: peptide antigen assembly with MHC class I protein complex (GO:0002502);; Molecular Function: mRNA binding (GO:0003729);; Molecular Function: integrin binding (GO:0005178);; Molecular Function: calcium ion binding (GO:0005509…	K08057|0|acs:100560763|K08057 calreticulin | (RefSeq) calr; calreticulin	Protein processing in endoplasmic reticulum (ko04141);Phagosome (ko04145)	[O]	Posttranslational modification, protein turnover, chaperones	Putative transmembrane protein;; Calreticulin family	Transmembrane protein 39A GN=tmem39a OS=Xenopus tropicalis (Western clawed frog) PE=2 SV=1	O	Posttranslational modification, protein turnover, chaperones	calreticulin [Pogona vitticeps]
Gekko_transcript_131040	--	--	Biological Process: response to hypoxia (GO:0001666);; Biological Process: cell communication (GO:0007154);; Biological Process: synapse assembly (GO:0007416);; Biological Process: tissue regeneration (GO:0042246);; Molecular Function: phosphatidylinositol-3,4-bisphosphate binding (GO:0043325);; Cellular Component: cell part (GO:0044464);; Biological Process: single organism signaling (GO:0044700…	--	--	--	--	--	--	U	Intracellular trafficking, secretion, and vesicular transport	PREDICTED: syntenin-2 isoform X2 [Alligator sinensis]
Gekko_transcript_70986	--	--	Molecular Function: monooxygenase activity (GO:0004497);; Cellular Component: cytoplasm (GO:0005737);; Biological Process: oxidation-reduction process (GO:0055114);;	--	--	--	--	P33 mono-oxygenase	Putative monooxygenase p33MONOX GN=P33MONOX OS=Gallus gallus (Chicken) PE=2 SV=1	S	Function unknown	PREDICTED: putative monooxygenase p33MONOX [Gekko japonicus]
Gekko_transcript_62657	--	--	--	--	--	--	--	--	--	S	Function unknown	PREDICTED: RNA-directed DNA polymerase from mobile element jockey-like [Nanorana parkeri]
Gekko_transcript_194307	[R]	General function prediction only	--	K09228|1.54046e-131|gja:107122456|K09228 KRAB domain-containing zinc finger protein | (RefSeq) zinc finger protein 208-like	--	[R]	General function prediction only	Zinc-finger double domain;; Zinc finger, C2H2 type;; C2H2-type zinc finger;; zinc-finger C2H2-type;; XPA protein N-terminal;; TFIIH C1-like domain;; LYAR-type C2HC zinc finger;; Zinc ribbon domain;; Zn-finger in ubiquitin-hydrolases and other protein;; C2H2-type zinc finger;; Transcription factor S-II (TFIIS);; Probable zinc-ribbon domain;; Adenylate kinase, active site lid;; DNA directed RNA pol…	Oocyte zinc finger protein XlCOF6 (Fragment) OS=Xenopus laevis (African clawed frog) PE=3 SV=1	S	Function unknown	PREDICTED: zinc finger protein 208-like, partial [Gekko japonicus]
Gekko_transcript_47454	[R]	General function prediction only	--	K09229|0|gja:107123420|K09229 KRAB and SCAN domains-containing zinc finger protein | (RefSeq) zinc finger protein 420-like	--	[R]	General function prediction only	Zinc-finger double domain;; Zinc finger, C2H2 type;; C2H2-type zinc finger;; SCAN domain;; Zinc-finger double-stranded RNA-binding;; C2H2-type zinc finger;; KRAB box;; Zinc-finger of C2H2 type	Oocyte zinc finger protein XlCOF6 (Fragment) OS=Xenopus laevis (African clawed frog) PE=3 SV=1	S	Function unknown	PREDICTED: zinc finger protein 420-like [Gekko japonicus]
Gekko_transcript_120685	--	--	--	--	--	[TZ]	--	Formin Homology 2 Domain;; Formin Homology 2 Domain;; Formin Homology 2 Domain	Inverted formin-2 GN=inf2 OS=Xenopus tropicalis (Western clawed frog) PE=2 SV=1	U	Intracellular trafficking, secretion, and vesicular transport	PREDICTED: FH2 domain-containing protein 1 [Gekko japonicus]
Gekko_transcript_145604	[R]	General function prediction only	--	K09228|0|pbi:103054846|K09228 KRAB domain-containing zinc finger protein | (RefSeq) zinc finger protein 420-like	--	[R]	General function prediction only	Zinc-finger double domain;; Zinc finger, C2H2 type;; SCAN domain;; C2H2-type zinc finger;; KRAB box;; C2H2-type zinc finger;; zinc-finger C2H2-type;; Zinc ribbon domain;; Zinc-finger double-stranded RNA-binding	Oocyte zinc finger protein XlCOF7.1 (Fragment) OS=Xenopus laevis (African clawed frog) PE=2 SV=1	S	Function unknown	zinc finger protein 420-like [Pogona vitticeps]
Gekko_transcript_154092	[T]	Signal transduction mechanisms	Molecular Function: protein kinase activity (GO:0004672);; Molecular Function: protein kinase inhibitor activity (GO:0004860);; Molecular Function: ATP binding (GO:0005524);; Cellular Component: nucleus (GO:0005634);; Cellular Component: cytoplasm (GO:0005737);; Biological Process: JNK cascade (GO:0007254);; Molecular Function: transcription factor binding (GO:0008134);; Biological Process: negat…	K08814|2.48011e-158|gja:107116250|K08814 tribbles homolog 1/2 | (RefSeq) tribbles homolog 1-like	--	[T]	Signal transduction mechanisms	Protein kinase domain;; Protein tyrosine kinase	Serine/threonine-protein kinase 40 GN=stk40 OS=Xenopus laevis (African clawed frog) PE=2 SV=1	T	Signal transduction mechanisms	PREDICTED: tribbles homolog 1-like [Gekko japonicus]
Gekko_transcript_124500	--	--	Cellular Component: intracellular (GO:0005622);; Molecular Function: kinase activity (GO:0016301);; Biological Process: phosphatidylinositol phosphorylation (GO:0046854);; Biological Process: phosphatidylinositol-mediated signaling (GO:0048015);;	K19801|0|amj:102572431|K19801 phosphatidylinositol 4-kinase B [EC:2.7.1.67] | (RefSeq) PI4KB; phosphatidylinositol 4-kinase beta	Inositol phosphate metabolism (ko00562);Phosphatidylinositol signaling system (ko04070)	[TU]	--	Phosphatidylinositol 3- and 4-kinase	Phosphatidylinositol 4-kinase beta GN=pi4kb OS=Xenopus tropicalis (Western clawed frog) PE=2 SV=1	I	Lipid transport and metabolism	PREDICTED: phosphatidylinositol 4-kinase beta isoform X2 [Crocodylus porosus]
Gekko_transcript_39268	--	--	Molecular Function: signal transducer activity (GO:0004871);; Biological Process: signal transduction (GO:0007165);; Cellular Component: membrane (GO:0016020);;	K04010|1.79011e-177|gja:107106907|K04010 C5a anaphylatoxin chemotactic receptor | (RefSeq) C5AR1; complement C5a receptor 1	Neuroactive ligand-receptor interaction (ko04080)	--	--	7 transmembrane receptor (rhodopsin family);; Serpentine type 7TM GPCR chemoreceptor Srsx	C3a anaphylatoxin chemotactic receptor GN=c3ar1 OS=Oncorhynchus mykiss (Rainbow trout) PE=2 SV=1	T	Signal transduction mechanisms	PREDICTED: C5a anaphylatoxin chemotactic receptor 1 [Gekko japonicus]
Gekko_transcript_172260	[O]	Posttranslational modification, protein turnover, chaperones	Molecular Function: metalloendopeptidase activity (GO:0004222);; Cellular Component: integral component of membrane (GO:0016021);; Biological Process: CAAX-box protein processing (GO:0071586);;	K06013|2.80676e-88|gja:107116666|K06013 STE24 endopeptidase [EC:3.4.24.84] | (RefSeq) ZMPSTE24; zinc metallopeptidase STE24	Terpenoid backbone biosynthesis (ko00900)	[R]	General function prediction only	CAAX prenyl protease N-terminal, five membrane helices;; Peptidase family M48	--	O	Posttranslational modification, protein turnover, chaperones	hypothetical protein llap_19659 [Limosa lapponica baueri]
Gekko_transcript_138680	[T]	Signal transduction mechanisms	Cellular Component: kinetochore (GO:0000776);; Biological Process: cytokine production involved in inflammatory response (GO:0002534);; Cellular Component: centrosome (GO:0005813);; Biological Process: nuclear pore organization (GO:0006999);; Cellular Component: integral component of membrane (GO:0016021);; Cellular Component: nuclear pore outer ring (GO:0031080);; Biological Process: positive re…	K14299|0|gja:107113094|K14299 nucleoporin SEH1 | (RefSeq) SEH1L; SEH1 like nucleoporin	RNA transport (ko03013);mTOR signaling pathway (ko04150)	[YU]	--	WD domain, G-beta repeat	Nucleoporin seh1 GN=seh1l OS=Xenopus tropicalis (Western clawed frog) PE=2 SV=1	U	Intracellular trafficking, secretion, and vesicular transport	PREDICTED: nucleoporin SEH1 isoform X2 [Gekko japonicus]
Gekko_transcript_93606	--	--	Cellular Component: nucleoplasm (GO:0005654);;	K19684|0|pbi:103049723|K19684 clusterin-associated protein 1 | (RefSeq) CLUAP1; clusterin associated protein 1	--	[R]	General function prediction only	Clusterin-associated protein-1	Clusterin-associated protein 1 homolog GN=cluap1 OS=Danio rerio (Zebrafish) PE=2 SV=2	S	Function unknown	PREDICTED: clusterin-associated protein 1 isoform X1 [Python bivittatus]
Gekko_transcript_147747	--	--	--	K13169|0|gja:107123741|K13169 splicing factor, arginine/serine-rich 17 | (RefSeq) A-kinase anchor protein 17B-like	--	[R]	General function prediction only	RNA recognition motif. (a.k.a. RRM, RBD, or RNP domain)	--	S	Function unknown	PREDICTED: A-kinase anchor protein 17B-like isoform X1 [Gekko japonicus]
Gekko_transcript_172812	--	--	Cellular Component: nucleus (GO:0005634);; Biological Process: regulation of transcription, DNA-templated (GO:0006355);; Molecular Function: zinc ion binding (GO:0008270);;	--	--	[K]	Transcription	mbt repeat	MBT domain-containing protein 1 GN=mbtd1 OS=Xenopus laevis (African clawed frog) PE=2 SV=1	K	Transcription	PREDICTED: lethal(3)malignant brain tumor-like protein 2 [Gekko japonicus]
Gekko_transcript_102887	[O]	Posttranslational modification, protein turnover, chaperones	Biological Process: positive regulation of receptor internalization (GO:0002092);; Molecular Function: ATP binding (GO:0005524);; Cellular Component: mitochondrion (GO:0005739);; Cellular Component: peroxisomal membrane (GO:0005778);; Biological Process: learning (GO:0007612);; Biological Process: memory (GO:0007613);; Cellular Component: integral component of membrane (GO:0016021);; Molecular Fu…	--	--	[O]	Posttranslational modification, protein turnover, chaperones	ATPase family associated with various cellular activities (AAA);; Holliday junction DNA helicase ruvB N-terminus;; AAA domain (dynein-related subfamily)	ATPase family AAA domain-containing protein 1 GN=atad1 OS=Xenopus tropicalis (Western clawed frog) PE=2 SV=2	O	Posttranslational modification, protein turnover, chaperones	PREDICTED: ATPase family AAA domain-containing protein 1 [Gekko japonicus]
Gekko_transcript_35119	[C]	Energy production and conversion	Molecular Function: dihydrolipoyllysine-residue succinyltransferase activity (GO:0004149);; Cellular Component: nucleus (GO:0005634);; Cellular Component: mitochondrion (GO:0005739);; Biological Process: tricarboxylic acid cycle (GO:0006099);; Biological Process: ATP biosynthetic process (GO:0006754);; Cellular Component: membrane (GO:0016020);; Cellular Component: myelin sheath (GO:0043209);; Ce…	K00658|0|gja:107118322|K00658 2-oxoglutarate dehydrogenase E2 component (dihydrolipoamide succinyltransferase) [EC:2.3.1.61] | (RefSeq) DLST; dihydrolipoamide S-succinyltransferase	Citrate cycle (TCA cycle) (ko00020);Lysine degradation (ko00310);Carbon metabolism (ko01200)	[C]	Energy production and conversion	2-oxoacid dehydrogenases acyltransferase (catalytic domain);; Biotin-requiring enzyme	Dihydrolipoyllysine-residue succinyltransferase component of 2-oxoglutarate dehydrogenase complex, mitochondrial (Precursor; Fragment) GN=dlst OS=Takifugu rubripes (Japanese pufferfish) PE=3 SV=1	C	Energy production and conversion	PREDICTED: dihydrolipoyllysine-residue succinyltransferase component of 2-oxoglutarate dehydrogenase complex, mitochondrial [Gekko japonicus]
Gekko_transcript_89643	--	--	Cellular Component: integral component of membrane (GO:0016021);; Biological Process: signaling (GO:0023052);; Cellular Component: synapse (GO:0045202);;	--	--	[T]	Signal transduction mechanisms	--	--	S	Function unknown	PREDICTED: disks large-associated protein 4-like, partial [Balearica regulorum gibbericeps]
Gekko_transcript_94145	[R]	General function prediction only	Molecular Function: metal ion binding (GO:0046872);; Biological Process: histone H3-K27 demethylation (GO:0071557);; Molecular Function: histone demethylase activity (H3-K27 specific) (GO:0071558);;	K11447|0|gja:107109235|K11447 histone demethylase [EC:1.14.11.-] | (RefSeq) KDM6A; lysine demethylase 6A	--	[R]	General function prediction only	JmjC domain, hydroxylase;; Tetratricopeptide repeat;; Tetratricopeptide repeat;; Tetratricopeptide repeat;; Tetratricopeptide repeat;; Tetratricopeptide repeat;; Tetratricopeptide repeat;; TPR repeat;; Tetratricopeptide repeat;; Tetratricopeptide repeat;; Tetratricopeptide repeat	--	S	Function unknown	PREDICTED: lysine-specific demethylase 6A isoform X1 [Gekko japonicus]
Gekko_transcript_21284	[J]	Translation, ribosomal structure and biogenesis	Biological Process: ribosomal large subunit assembly (GO:0000027);; Molecular Function: structural constituent of ribosome (GO:0003735);; Cellular Component: nucleus (GO:0005634);; Biological Process: translation (GO:0006412);; Biological Process: brain development (GO:0007420);; Cellular Component: cytosolic large ribosomal subunit (GO:0022625);;	K02866|1.4504e-138|gja:107105575|K02866 large subunit ribosomal protein L10e | (RefSeq) RPL10; ribosomal protein L10	Ribosome (ko03010)	[J]	Translation, ribosomal structure and biogenesis	Reverse transcriptase (RNA-dependent DNA polymerase);; Ribosomal protein L16p/L10e	60S ribosomal protein L10 (Fragment) GN=RPL10 OS=Gallus gallus (Chicken) PE=2 SV=1	J	Translation, ribosomal structure and biogenesis	PREDICTED: 60S ribosomal protein L10 [Gekko japonicus]
Gekko_transcript_71284	--	--	Biological Process: negative regulation of transcription from RNA polymerase II promoter (GO:0000122);; Biological Process: branching involved in ureteric bud morphogenesis (GO:0001658);; Biological Process: cell fate determination (GO:0001709);; Biological Process: neural tube closure (GO:0001843);; Biological Process: heart morphogenesis (GO:0003007);; Molecular Function: patched binding (GO:00…	K06225|0|gja:107111660|K06225 patched 1 | (RefSeq) PTCH1; patched 1	Hedgehog signaling pathway (ko04340)	[T]	Signal transduction mechanisms	Patched family;; Sterol-sensing domain of SREBP cleavage-activation	Protein patched homolog 1 GN=PTCH1 OS=Gallus gallus (Chicken) PE=1 SV=1	U	Intracellular trafficking, secretion, and vesicular transport	PREDICTED: protein patched homolog 1 [Gekko japonicus]
Gekko_transcript_164167	--	--	Molecular Function: phosphatidylinositol-4,5-bisphosphate binding (GO:0005546);; Molecular Function: phosphatidylinositol-5-phosphate binding (GO:0010314);; Molecular Function: phosphatidylinositol-3-phosphate binding (GO:0032266);; Cellular Component: calcium channel complex (GO:0034704);; Molecular Function: phosphatidylinositol-3,4-bisphosphate binding (GO:0043325);; Molecular Function: phosph…	--	--	[T]	Signal transduction mechanisms	Divergent CRAL/TRIO domain	SEC14 domain and spectrin repeat-containing protein 1 GN=sestd1 OS=Xenopus tropicalis (Western clawed frog) PE=2 SV=1	S	Function unknown	PREDICTED: SEC14 domain and spectrin repeat-containing protein 1 isoform X1 [Gekko japonicus]
Gekko_transcript_117201	--	--	Cellular Component: nucleoplasm (GO:0005654);; Cellular Component: nucleolus (GO:0005730);; Cellular Component: cytoplasm (GO:0005737);; Biological Process: positive regulation of phosphorylation (GO:0042327);; Biological Process: negative regulation of neuron death (GO:1901215);;	K10482|1.36595e-169|acs:100563419|K10482 BTB/POZ domain-containing protein 10 | (RefSeq) btbd10; BTB domain containing 10	--	[R]	General function prediction only	BTB/POZ domain	--	S	Function unknown	PREDICTED: BTB/POZ domain-containing protein 10 isoform X3 [Gekko japonicus]
Gekko_transcript_211393	[K]	Transcription	Molecular Function: transferase activity (GO:0016740);;	K10908|0|gja:107126227|K10908 DNA-directed RNA polymerase, mitochondrial [EC:2.7.7.6] | (RefSeq) POLRMT; RNA polymerase mitochondrial	--	[KL]	--	DNA-directed RNA polymerase N-terminal;; Pentatricopeptide repeat domain;; DNA-dependent RNA polymerase;; DNA-dependent RNA polymerase;; DNA-directed RNA polymerase N-terminal;; DNA-dependent RNA polymerase	--	K	Transcription	PREDICTED: DNA-directed RNA polymerase, mitochondrial [Gekko japonicus]
Gekko_transcript_154953	[X]	Mobilome: prophages, transposons	--	--	--	[R]	General function prediction only	--	Aggrecan core protein (Precursor) GN=ACAN OS=Gallus gallus (Chicken) PE=1 SV=2	L	Replication, recombination and repair	PREDICTED: uncharacterized protein K02A2.6-like, partial [Gekko japonicus]
Gekko_transcript_70261	[L]	Replication, recombination and repair	Molecular Function: nucleic acid binding (GO:0003676);; Molecular Function: ATP-dependent RNA helicase activity (GO:0004004);; Molecular Function: ATP binding (GO:0005524);; Cellular Component: intracellular (GO:0005622);; Biological Process: mRNA export from nucleus (GO:0006406);; Biological Process: RNA secondary structure unwinding (GO:0010501);;	K18655|0|gja:107124526|K18655 ATP-dependent RNA helicase DDX19/DBP5 [EC:3.6.4.13] | (RefSeq) ATP-dependent RNA helicase DDX19B	--	[A]	RNA processing and modification	DEAD/DEAH box helicase;; Type III restriction enzyme, res subunit;; Helicase conserved C-terminal domain	ATP-dependent RNA helicase DDX25 OS=Xenopus laevis (African clawed frog) PE=2 SV=1	L	Replication, recombination and repair	PREDICTED: ATP-dependent RNA helicase DDX19B isoform X2 [Gekko japonicus]
Gekko_transcript_106090	--	--	Cellular Component: proteasome complex (GO:0000502);; Molecular Function: protein complex scaffold activity (GO:0032947);; Biological Process: proteasome assembly (GO:0043248);;	K11886|0|gja:107119002|K11886 proteasome component ECM29 | (RefSeq) KIAA0368 ortholog	--	[S]	Function unknown	Proteasome stabiliser;; Proteasome stabiliser;; Proteasome stabiliser	--	S	Function unknown	PREDICTED: LOW QUALITY PROTEIN: proteasome-associated protein ECM29 homolog [Gekko japonicus]
Gekko_transcript_138780	--	--	--	--	--	[O]	Posttranslational modification, protein turnover, chaperones	SPRY-associated domain;; B-box zinc finger;; zinc finger of C3HC4-type, RING;; RING-type zinc-finger;; Zinc finger, C3HC4 type (RING finger)	Zinc-binding protein A33 OS=Pleurodeles waltl (Iberian ribbed newt) PE=1 SV=2	S	Function unknown	PREDICTED: tripartite motif-containing protein 7-like [Gekko japonicus]
Gekko_transcript_155508	[P]	Inorganic ion transport and metabolism	Molecular Function: magnesium ion binding (GO:0000287);; Molecular Function: phospholipid-translocating ATPase activity (GO:0004012);; Molecular Function: ATP binding (GO:0005524);; Cellular Component: endosome (GO:0005768);; Cellular Component: trans-Golgi network (GO:0005802);; Cellular Component: plasma membrane (GO:0005886);; Biological Process: retrograde vesicle-mediated transport, Golgi to…	K01530|0|gja:107111516|K01530 phospholipid-translocating ATPase [EC:3.6.3.1] | (RefSeq) ATP9B; ATPase phospholipid transporting 9B (putative)	--	[P]	Inorganic ion transport and metabolism	haloacid dehalogenase-like hydrolase;; E1-E2 ATPase;; Cation transport ATPase (P-type);; haloacid dehalogenase-like hydrolase;; Phospholipid-translocating P-type ATPase C-terminal;; Phospholipid-translocating ATPase N-terminal	Probable phospholipid-transporting ATPase IIB GN=atp9b OS=Danio rerio (Zebrafish) PE=3 SV=1	U	Intracellular trafficking, secretion, and vesicular transport	putative phospholipid-transporting ATPase IIB, partial [Ophiophagus hannah]
Gekko_transcript_174124	--	--	Molecular Function: binding (GO:0005488);; Biological Process: viral life cycle (GO:0019058);; Cellular Component: vesicle (GO:0031982);; Cellular Component: intracellular membrane-bounded organelle (GO:0043231);; Cellular Component: cytoplasmic part (GO:0044444);; Cellular Component: intracellular organelle part (GO:0044446);; Biological Process: regulation of viral process (GO:0050792);;	K12186|3.29315e-158|gja:107124327|K12186 ESCRT-I complex subunit MVB12 | (RefSeq) MVB12A; multivesicular body subunit 12A	Endocytosis (ko04144)	[S]	Function unknown	Multivesicular body subunit 12	Multivesicular body subunit 12A GN=MVB12A OS=Gallus gallus (Chicken) PE=2 SV=1	U	Intracellular trafficking, secretion, and vesicular transport	PREDICTED: multivesicular body subunit 12A [Gekko japonicus]
Gekko_transcript_13903	--	--	Cellular Component: Golgi apparatus (GO:0005794);; Biological Process: organelle organization (GO:0006996);;	--	--	[U]	Intracellular trafficking, secretion, and vesicular transport	GRASP55/65 PDZ-like domain;; PDZ domain	--	U	Intracellular trafficking, secretion, and vesicular transport	PREDICTED: Golgi reassembly-stacking protein 2 [Gekko japonicus]
Gekko_transcript_196517	--	--	Molecular Function: RNA polymerase I activity (GO:0001054);; Molecular Function: RNA polymerase II activity (GO:0001055);; Molecular Function: RNA polymerase III activity (GO:0001056);; Molecular Function: DNA binding (GO:0003677);; Cellular Component: DNA-directed RNA polymerase II, core complex (GO:0005665);; Cellular Component: DNA-directed RNA polymerase III complex (GO:0005666);; Cellular Co…	K03014|1.60654e-25|gja:107105937|K03014 DNA-directed RNA polymerases I, II, and III subunit RPABC2 | (RefSeq) POLR2F; RNA polymerase II subunit F	Purine metabolism (ko00230);Pyrimidine metabolism (ko00240);RNA polymerase (ko03020);Cytosolic DNA-sensing pathway (ko04623)	[K]	Transcription	RNA polymerase Rpb6	--	S	Function unknown	PREDICTED: DNA-directed RNA polymerases I, II, and III subunit RPABC2 [Gekko japonicus]
Gekko_transcript_64712	[P]	Inorganic ion transport and metabolism	Molecular Function: ATP binding (GO:0005524);; Cellular Component: integral component of plasma membrane (GO:0005887);; Cellular Component: cell surface (GO:0009986);; Cellular Component: apical plasma membrane (GO:0016324);; Molecular Function: ATPase activity, coupled to transmembrane movement of substances (GO:0042626);; Cellular Component: intercellular canaliculus (GO:0046581);; Biological P…	K05666|0|gja:107121134|K05666 ATP-binding cassette, subfamily C (CFTR/MRP), member 2 | (RefSeq) ABCC2; ATP binding cassette subfamily C member 2	ABC transporters (ko02010)	[Q]	Secondary metabolites biosynthesis, transport and catabolism	ABC transporter transmembrane region;; ABC transporter;; ABC transporter transmembrane region;; ABC transporter transmembrane region;; CutC family;; ABC transporter;; CutC family	Multidrug resistance-associated protein 1 GN=ABCC1 OS=Gallus gallus (Chicken) PE=2 SV=1	V	Defense mechanisms	PREDICTED: canalicular multispecific organic anion transporter 1 [Gekko japonicus]
Gekko_transcript_170603	--	--	Molecular Function: NMDA glutamate receptor activity (GO:0004972);; Molecular Function: extracellular-glutamate-gated ion channel activity (GO:0005234);; Cellular Component: NMDA selective glutamate receptor complex (GO:0017146);; Cellular Component: cell junction (GO:0030054);; Biological Process: ion transmembrane transport (GO:0034220);; Biological Process: ionotropic glutamate receptor signal…	K05214|0|gja:107116897|K05214 glutamate receptor ionotropic, NMDA 3B | (RefSeq) GRIN3B; glutamate ionotropic receptor NMDA type subunit 3B	Neuroactive ligand-receptor interaction (ko04080)	[PET]	--	Ligated ion channel L-glutamate- and glycine-binding site;; Bacterial extracellular solute-binding proteins, family 3;; Ligand-gated ion channel	Probable glutamate receptor (Precursor) GN=KBP OS=Anas platyrhynchos (Domestic duck) PE=2 SV=1	U	Intracellular trafficking, secretion, and vesicular transport	PREDICTED: glutamate receptor ionotropic, NMDA 3B, partial [Gekko japonicus]
Gekko_transcript_79898	[J]	Translation, ribosomal structure and biogenesis	Molecular Function: RNA binding (GO:0003723);; Molecular Function: structural constituent of ribosome (GO:0003735);; Biological Process: translation (GO:0006412);; Cellular Component: large ribosomal subunit (GO:0015934);; Molecular Function: transferase activity (GO:0016740);;	K02886|9.044e-52|gja:107123080|K02886 large subunit ribosomal protein L2 | (RefSeq) MRPL2; mitochondrial ribosomal protein L2	Ribosome (ko03010)	[J]	Translation, ribosomal structure and biogenesis	Ribosomal Proteins L2, C-terminal domain;; Ribosomal Proteins L2, RNA binding domain	--	J	Translation, ribosomal structure and biogenesis	PREDICTED: 39S ribosomal protein L2, mitochondrial [Gekko japonicus]
Gekko_transcript_126666	[J]	Translation, ribosomal structure and biogenesis	Molecular Function: ATP-dependent RNA helicase activity (GO:0004004);; Molecular Function: ATP binding (GO:0005524);; Cellular Component: nucleus (GO:0005634);; Cellular Component: mitochondrion (GO:0005739);; Biological Process: RNA processing (GO:0006396);; Cellular Component: eukaryotic 43S preinitiation complex (GO:0016282);; Molecular Function: ribosomal small subunit binding (GO:0043024);; …	K18995|0|gja:107120511|K18995 ATP-dependent RNA helicase DHX29 [EC:3.6.4.13] | (RefSeq) DHX29; DExH-box helicase 29	--	[A]	RNA processing and modification	Helicase associated domain (HA2);; Oligonucleotide/oligosaccharide-binding (OB)-fold;; Helicase conserved C-terminal domain;; DEAD/DEAH box helicase	ATP-dependent RNA helicase DHX29 GN=dhx29 OS=Xenopus laevis (African clawed frog) PE=2 SV=1	L	Replication, recombination and repair	PREDICTED: ATP-dependent RNA helicase DHX29 isoform X1 [Gekko japonicus]
Gekko_transcript_171167	--	--	Cellular Component: Golgi membrane (GO:0000139);; Molecular Function: SNAP receptor activity (GO:0005484);; Cellular Component: endosome (GO:0005768);; Cellular Component: Golgi stack (GO:0005795);; Cellular Component: cytosol (GO:0005829);; Cellular Component: integral component of membrane (GO:0016021);; Biological Process: retrograde transport, endosome to Golgi (GO:0042147);; Biological Proce…	K08504|6.22638e-51|gja:107108848|K08504 blocked early in transport 1 | (RefSeq) BET1L; Bet1 golgi vesicular membrane trafficking protein like	SNARE interactions in vesicular transport (ko04130)	[U]	Intracellular trafficking, secretion, and vesicular transport	--	BET1-like protein GN=bet1l OS=Danio rerio (Zebrafish) PE=3 SV=1	U	Intracellular trafficking, secretion, and vesicular transport	PREDICTED: BET1-like protein [Gekko japonicus]
Gekko_transcript_24104	[H]	Coenzyme transport and metabolism	Molecular Function: ubiquitin activating enzyme activity (GO:0004839);; Molecular Function: ubiquitin-protein transferase activity (GO:0004842);; Cellular Component: nucleus (GO:0005634);; Cellular Component: cytosol (GO:0005829);; Biological Process: protein ubiquitination (GO:0016567);; Molecular Function: ISG15 activating enzyme activity (GO:0019782);; Biological Process: modification-dependen…	K03178|0|gja:107107153|K03178 ubiquitin-activating enzyme E1 [EC:6.2.1.45] | (RefSeq) UBA7; ubiquitin like modifier activating enzyme 7	Ubiquitin mediated proteolysis (ko04120)	[O]	Posttranslational modification, protein turnover, chaperones	ThiF family;; Ubiquitin-activating enzyme active site;; Ubiquitin-activating enzyme E1 FCCH domain;; Ubiquitin-activating enzyme E1 four-helix bundle;; Ubiquitin fold domain	SUMO-activating enzyme subunit 1 GN=sae1 OS=Xenopus tropicalis (Western clawed frog) PE=2 SV=1	H	Coenzyme transport and metabolism	PREDICTED: LOW QUALITY PROTEIN: ubiquitin-like modifier-activating enzyme 7 [Gekko japonicus]
Gekko_transcript_190568	--	--	Biological Process: inactivation of MAPK activity (GO:0000188);; Molecular Function: protein tyrosine phosphatase activity (GO:0004725);; Molecular Function: MAP kinase tyrosine/serine/threonine phosphatase activity (GO:0017017);; Biological Process: peptidyl-tyrosine dephosphorylation (GO:0035335);;	K14165|7.08348e-62|cmk:103183328|K14165 atypical dual specificity phosphatase [EC:3.1.3.16 3.1.3.48] | (RefSeq) dusp14; dual specificity phosphatase 14	--	[V]	Defense mechanisms	Dual specificity phosphatase, catalytic domain	Dual specificity protein phosphatase 1-A OS=Xenopus laevis (African clawed frog) PE=1 SV=1	T	Signal transduction mechanisms	dual specificity protein phosphatase 14 [Rhincodon typus]
Gekko_transcript_142347	--	--	Cellular Component: organelle part (GO:0044422);; Cellular Component: cell part (GO:0044464);;	K16462|0|gja:107116778|K16462 centrosomal protein CEP164 | (RefSeq) CEP164; centrosomal protein 164	--	--	--	--	--	S	Function unknown	PREDICTED: LOW QUALITY PROTEIN: centrosomal protein of 164 kDa [Gekko japonicus]
Gekko_transcript_126224	--	--	--	--	--	--	--	--	--	S	Function unknown	PREDICTED: RNA-directed DNA polymerase from mobile element jockey-like [Nanorana parkeri]
Gekko_transcript_125738	--	--	Cellular Component: histone deacetylase complex (GO:0000118);; Biological Process: negative regulation of transcription from RNA polymerase II promoter (GO:0000122);; Biological Process: vasculogenesis (GO:0001570);; Molecular Function: chromatin binding (GO:0003682);; Molecular Function: transcription corepressor activity (GO:0003714);; Molecular Function: protein kinase C binding (GO:0005080);;…	K11408|0|gja:107109554|K11408 histone deacetylase 7 [EC:3.5.1.98] | (RefSeq) HDAC7; histone deacetylase 7	--	[B]	Chromatin structure and dynamics	--	Histone deacetylase 4 GN=HDAC4 OS=Gallus gallus (Chicken) PE=2 SV=1	BQ	Chromatin structure and dynamics;; Secondary metabolites biosynthesis, transport and catabolism	PREDICTED: histone deacetylase 7 [Gekko japonicus]
Gekko_transcript_148605	--	--	Biological Process: toll-like receptor signaling pathway (GO:0002224);; Molecular Function: ubiquitin-protein transferase activity (GO:0004842);; Molecular Function: tumor necrosis factor receptor binding (GO:0005164);; Biological Process: Toll signaling pathway (GO:0008063);; Molecular Function: zinc ion binding (GO:0008270);; Cellular Component: cytoplasmic side of plasma membrane (GO:0009898);…	K03174|0|gja:107116596|K03174 TNF receptor-associated factor 3 | (RefSeq) TRAF3; TNF receptor associated factor 3	Toll-like receptor signaling pathway (ko04620);RIG-I-like receptor signaling pathway (ko04622);Herpes simplex infection (ko05168)	[T]	Signal transduction mechanisms	TRAF-type zinc finger	TNF receptor-associated factor 6 GN=traf6 OS=Danio rerio (Zebrafish) PE=2 SV=2	K	Transcription	PREDICTED: TNF receptor-associated factor 3 [Gekko japonicus]
Gekko_transcript_97606	[QV]	Secondary metabolites biosynthesis, transport and catabolism;; Defense mechanisms	Molecular Function: monooxygenase activity (GO:0004497);; Molecular Function: iron ion binding (GO:0005506);; Molecular Function: oxidoreductase activity, acting on paired donors, with incorporation or reduction of molecular oxygen (GO:0016705);; Molecular Function: heme binding (GO:0020037);; Biological Process: oxidation-reduction process (GO:0055114);;	K07440|2.70286e-76|gja:107121531|K07440 cholesterol 24-hydroxylase [EC:1.14.14.25] | (RefSeq) cholesterol 24-hydroxylase-like	Primary bile acid biosynthesis (ko00120)	[QI]	--	Cytochrome P450	Cytochrome P450 3A27 GN=cyp3a27 OS=Oncorhynchus mykiss (Rainbow trout) PE=2 SV=1	Q	Secondary metabolites biosynthesis, transport and catabolism	PREDICTED: cholesterol 24-hydroxylase-like [Gekko japonicus]
Gekko_transcript_77743	[C]	Energy production and conversion	Molecular Function: pyruvate dehydrogenase (acetyl-transferring) activity (GO:0004739);; Biological Process: acetyl-CoA biosynthetic process from pyruvate (GO:0006086);; Cellular Component: intracellular membrane-bounded organelle (GO:0043231);; Biological Process: oxidation-reduction process (GO:0055114);;	K00161|0|gja:107115848|K00161 pyruvate dehydrogenase E1 component alpha subunit [EC:1.2.4.1] | (RefSeq) PDHA1; pyruvate dehydrogenase (lipoamide) alpha 1	Glycolysis / Gluconeogenesis (ko00010);Citrate cycle (TCA cycle) (ko00020);Pyruvate metabolism (ko00620);Carbon metabolism (ko01200)	[C]	Energy production and conversion	Dehydrogenase E1 component	--	C	Energy production and conversion	PREDICTED: pyruvate dehydrogenase E1 component subunit alpha, somatic form, mitochondrial isoform X2 [Gekko japonicus]
Gekko_transcript_18803	--	--	Biological Process: blood vessel development (GO:0001568);; Biological Process: osteoblast differentiation (GO:0001649);; Biological Process: intramembranous ossification (GO:0001957);; Biological Process: endochondral ossification (GO:0001958);; Molecular Function: extracellular matrix structural constituent (GO:0005201);; Cellular Component: collagen type I trimer (GO:0005584);; Cellular Compon…	K06236|0|gja:107112523|K06236 collagen, type I, alpha | (RefSeq) COL1A1; collagen type I alpha 1 chain	Focal adhesion (ko04510);ECM-receptor interaction (ko04512);AGE-RAGE signaling pathway in diabetic complications (ko04933)	[W]	Extracellular structures	Collagen triple helix repeat (20 copies);; Fibrillar collagen C-terminal domain;; von Willebrand factor type C domain;; Collagen triple helix repeat (20 copies)	Collagen alpha-1(I) chain (Precursor) GN=COL1A1 OS=Gallus gallus (Chicken) PE=1 SV=3	S	Function unknown	PREDICTED: collagen alpha-1(I) chain [Gekko japonicus]
Gekko_transcript_171403	[X]	Mobilome: prophages, transposons	Biological Process: positive regulation of defense response to virus by host (GO:0002230);; Biological Process: muscle contraction (GO:0006936);; Cellular Component: M band (GO:0031430);; Molecular Function: protein homodimerization activity (GO:0042803);; Biological Process: positive regulation of mitophagy in response to mitochondrial depolarization (GO:0098779);; Biological Process: xenophagy …	--	--	--	--	Immunoglobulin I-set domain;; Immunoglobulin domain;; Immunoglobulin domain;; Immunoglobulin domain;; Immunoglobulin V-set domain;; Fibronectin type III domain;; CD80-like C2-set immunoglobulin domain;; Fibronectin type III domain;; Purple acid Phosphatase, N-terminal domain;; Tissue factor	M-protein, striated muscle OS=Gallus gallus (Chicken) PE=2 SV=1	S	Function unknown	PREDICTED: myomesin-1 [Gekko japonicus]
Gekko_transcript_51420	--	--	Cellular Component: Arp2/3 protein complex (GO:0005885);; Biological Process: Arp2/3 complex-mediated actin nucleation (GO:0034314);;	K05757|0|pbi:103067085|K05757 actin related protein 2/3 complex, subunit 1A/1B | (RefSeq) ARPC1B; actin related protein 2/3 complex subunit 1B	Endocytosis (ko04144);Regulation of actin cytoskeleton (ko04810);Salmonella infection (ko05132)	[Z]	Cytoskeleton	--	--	S	Function unknown	PREDICTED: actin-related protein 2/3 complex subunit 1B [Protobothrops mucrosquamatus]
Gekko_transcript_77169	--	--	Cellular Component: extracellular space (GO:0005615);; Biological Process: RNA processing (GO:0006396);; Biological Process: response to metal ion (GO:0010038);; Molecular Function: glutathione gamma-glutamylcysteinyltransferase activity (GO:0016756);; Molecular Function: RNA binding (GO:0044822);; Molecular Function: metal ion binding (GO:0046872);; Biological Process: phytochelatin biosynthetic…	--	--	[S]	Function unknown	Putative zinc-finger domain;; Tetratricopeptide repeat	--	S	Function unknown	PREDICTED: zinc finger C3H1 domain-containing protein isoform X3 [Gekko japonicus]
Gekko_transcript_40096	--	--	Cellular Component: nucleolus (GO:0005730);; Biological Process: mRNA processing (GO:0006397);; Biological Process: RNA splicing (GO:0008380);; Cellular Component: nuclear speck (GO:0016607);; Molecular Function: enzyme binding (GO:0019899);; Molecular Function: metal ion binding (GO:0046872);;	--	--	--	--	Zinc-finger of sodium channel modifier 1;; Acidic C-terminal region of sodium channel modifier 1 SCNM1	Sodium channel modifier 1 GN=scnm1 OS=Xenopus laevis (African clawed frog) PE=2 SV=1	S	Function unknown	PREDICTED: sodium channel modifier 1 [Gekko japonicus]
Gekko_transcript_17932	--	--	Molecular Function: calcium ion binding (GO:0005509);; Cellular Component: cytosol (GO:0005829);; Biological Process: Golgi to endosome transport (GO:0006895);; Cellular Component: aggresome (GO:0016235);; Biological Process: receptor-mediated endocytosis of virus by host cell (GO:0019065);; Cellular Component: AP-2 adaptor complex (GO:0030122);; Molecular Function: polyubiquitin modification-dep…	K12472|0|gja:107111056|K12472 epidermal growth factor receptor substrate 15 | (RefSeq) EPS15; epidermal growth factor receptor pathway substrate 15	Endocytosis (ko04144)	[TU]	--	Cytoskeletal-regulatory complex EF hand;; EF hand	Intersectin-1 GN=itsn1 OS=Xenopus laevis (African clawed frog) PE=1 SV=1	S	Function unknown	PREDICTED: epidermal growth factor receptor substrate 15 [Gekko japonicus]
Gekko_transcript_164227	[T]	Signal transduction mechanisms	--	K19477|4.44443e-130|pbi:103060529|K19477 cGMP-dependent protein kinase 2 [EC:2.7.11.12] | (RefSeq) cGMP-dependent protein kinase 2-like	Gap junction (ko04540)	[T]	Signal transduction mechanisms	Protein kinase domain;; Protein tyrosine kinase	Ribosomal protein S6 kinase alpha-6 GN=rps6ka6 OS=Danio rerio (Zebrafish) PE=2 SV=1	T	Signal transduction mechanisms	PREDICTED: cGMP-dependent protein kinase 2-like [Python bivittatus]
Gekko_transcript_124038	[O]	Posttranslational modification, protein turnover, chaperones	Molecular Function: threonine-type endopeptidase activity (GO:0004298);; Cellular Component: nucleoplasm (GO:0005654);; Cellular Component: cytoplasm (GO:0005737);; Cellular Component: proteasome core complex (GO:0005839);; Biological Process: proteolysis involved in cellular protein catabolic process (GO:0051603);; Cellular Component: extracellular exosome (GO:0070062);; Biological Process: posi…	K02739|6.31766e-58|gja:107116520|K02739 20S proteasome subunit beta 2 [EC:3.4.25.1] | (RefSeq) PSMB7; proteasome subunit beta 7	Proteasome (ko03050)	[O]	Posttranslational modification, protein turnover, chaperones	Proteasome subunit	Proteasome subunit beta type-9 (Precursor) GN=psmb9-b OS=Salmo salar (Atlantic salmon) PE=2 SV=1	O	Posttranslational modification, protein turnover, chaperones	PREDICTED: proteasome subunit beta type-7 [Gekko japonicus]
Gekko_transcript_131149	--	--	Biological Process: skeletal system development (GO:0001501);; Biological Process: angiogenesis (GO:0001525);; Biological Process: outflow tract morphogenesis (GO:0003151);; Biological Process: cardiac conduction system development (GO:0003161);; Biological Process: mitral valve development (GO:0003174);; Biological Process: pulmonary valve formation (GO:0003193);; Biological Process: septum prim…	K07614|0|gja:107118507|K07614 gap junction protein, alpha 5 | (RefSeq) GJA5; gap junction protein alpha 5	--	--	--	Connexin;; Connexin 40 C-terminal domain	Gap junction alpha-5 protein GN=GJA5 OS=Gallus gallus (Chicken) PE=2 SV=2	D	Cell cycle control, cell division, chromosome partitioning	PREDICTED: gap junction alpha-5 protein [Gekko japonicus]
Gekko_transcript_119483	--	--	Biological Process: protein transport (GO:0015031);; Biological Process: intracellular transport (GO:0046907);; Biological Process: positive regulation of biological process (GO:0048518);; Biological Process: regulation of cellular process (GO:0050794);;	K14007|1.24067e-118|gja:107126134|K14007 protein transport protein SEC24 | (RefSeq) SEC24A; SEC24 homolog A, COPII coat complex component	Protein processing in endoplasmic reticulum (ko04141)	[U]	Intracellular trafficking, secretion, and vesicular transport	--	--	U	Intracellular trafficking, secretion, and vesicular transport	PREDICTED: protein transport protein Sec24A [Gekko japonicus]
Gekko_transcript_188663	[J]	Translation, ribosomal structure and biogenesis	Molecular Function: nucleotide binding (GO:0000166);; Biological Process: RNA methylation (GO:0001510);; Biological Process: RNA processing (GO:0006396);; Molecular Function: RNA methyltransferase activity (GO:0008173);; Molecular Function: RNA binding (GO:0044822);;	K15332|1.73691e-56|gja:107120995|K15332 tRNA (uracil-5-)-methyltransferase [EC:2.1.1.-] | (RefSeq) TRMT2A; tRNA methyltransferase 2 homolog A	--	[J]	Translation, ribosomal structure and biogenesis	--	tRNA (uracil(54)-C(5))-methyltransferase homolog-B GN=trmt2b OS=Danio rerio (Zebrafish) PE=2 SV=2	J	Translation, ribosomal structure and biogenesis	PREDICTED: tRNA (uracil-5-)-methyltransferase homolog A [Gekko japonicus]
Gekko_transcript_83906	--	--	Biological Process: response to hypoxia (GO:0001666);; Molecular Function: protease binding (GO:0002020);; Biological Process: outflow tract morphogenesis (GO:0003151);; Molecular Function: ryanodine-sensitive calcium-release channel activity (GO:0005219);; Molecular Function: voltage-gated calcium channel activity (GO:0005245);; Molecular Function: calcium ion binding (GO:0005509);; Cellular Com…	K04961|0|gja:107117768|K04961 ryanodine receptor 1 | (RefSeq) ryanodine receptor 1-like	Calcium signaling pathway (ko04020)	[T]	Signal transduction mechanisms	SPRY domain;; RIH domain;; RyR domain;; Ryanodine Receptor TM 4-6;; Ryanodine Receptor TM 4-6;; SPRY domain;; MIR domain;; RyR domain;; MIR domain;; RIH domain;; Inositol 1,4,5-trisphosphate/ryanodine receptor;; RyR and IP3R Homology associated;; Inositol 1,4,5-trisphosphate/ryanodine receptor	--	U	Intracellular trafficking, secretion, and vesicular transport	PREDICTED: ryanodine receptor 1-like [Gekko japonicus]
Gekko_transcript_133119	--	--	Cellular Component: nucleoplasm (GO:0005654);; Cellular Component: mitochondrion (GO:0005739);; Cellular Component: microtubule (GO:0005874);; Cellular Component: integral component of membrane (GO:0016021);; Molecular Function: syntaxin-1 binding (GO:0017075);; Molecular Function: kinesin binding (GO:0019894);; Cellular Component: vesicle (GO:0031982);;	--	--	--	--	Golgi-localised syntaxin-1-binding clamp	--	S	Function unknown	PREDICTED: LOW QUALITY PROTEIN: syntabulin [Gekko japonicus]
Gekko_transcript_98524	--	--	Biological Process: negative regulation of transcription from RNA polymerase II promoter (GO:0000122);; Cellular Component: histone acetyltransferase complex (GO:0000123);; Molecular Function: RNA polymerase II core promoter sequence-specific DNA binding (GO:0000979);; Molecular Function: RNA polymerase II activating transcription factor binding (GO:0001102);; Molecular Function: transcriptional …	K04498|0|gja:107117161|K04498 E1A/CREB-binding protein [EC:2.3.1.48] | (RefSeq) EP300; E1A binding protein p300	FoxO signaling pathway (ko04068);Cell cycle (ko04110);Wnt signaling pathway (ko04310);Notch signaling pathway (ko04330);TGF-beta signaling pathway (ko04350);Adherens junction (ko04520);Melanogenesis (ko04916);Herpes simplex infection (ko05168)	[K]	Transcription	KIX domain;; TAZ zinc finger;; Histone acetylation protein;; Domain of Unknown Function (DUF902);; Bromodomain;; Creb binding;; TAZ zinc finger;; Histone acetylation protein;; Zinc finger, ZZ type	Bromodomain-containing protein 4 GN=brd4 OS=Danio rerio (Zebrafish) PE=1 SV=1	BK	Chromatin structure and dynamics;; Transcription	PREDICTED: histone acetyltransferase p300 [Gekko japonicus]
Gekko_transcript_104202	--	--	Biological Process: osteoblast differentiation (GO:0001649);; Cellular Component: nucleoplasm (GO:0005654);; Cellular Component: telomerase holoenzyme complex (GO:0005697);; Cellular Component: membrane (GO:0016020);; Biological Process: negative regulation of telomere maintenance via telomerase (GO:0032211);; Cellular Component: cytoplasmic ribonucleoprotein granule (GO:0036464);; Molecular Func…	K12888|0|gja:107121522|K12888 heterogeneous nuclear ribonucleoprotein U | (RefSeq) HNRNPU; heterogeneous nuclear ribonucleoprotein U	Spliceosome (ko03040)	[A]	RNA processing and modification	AAA domain;; SPRY domain;; SAP domain;; AAA domain	ATP-dependent RNA helicase DDX1 GN=ddx1 OS=Xenopus tropicalis (Western clawed frog) PE=2 SV=1	A	RNA processing and modification	PREDICTED: heterogeneous nuclear ribonucleoprotein U [Gekko japonicus]
Gekko_transcript_58394	--	--	--	--	--	--	--	--	--	--	--	PREDICTED: neudesin [Gekko japonicus]
Gekko_transcript_97693	[JO]	Translation, ribosomal structure and biogenesis;; Posttranslational modification, protein turnover, chaperones	Biological Process: response to hypoxia (GO:0001666);; Molecular Function: iron ion binding (GO:0005506);; Cellular Component: cytoplasm (GO:0005737);; Biological Process: peptidyl-proline hydroxylation to 4-hydroxy-L-proline (GO:0018401);; Molecular Function: L-ascorbic acid binding (GO:0031418);; Molecular Function: peptidyl-proline 4-dioxygenase activity (GO:0031545);; Biological Process: oxyg…	K09592|3.04168e-152|gja:107123956|K09592 hypoxia-inducible factor prolyl hydroxylase [EC:1.14.11.29] | (RefSeq) EGLN1; egl-9 family hypoxia inducible factor 1	--	[T]	Signal transduction mechanisms	2OG-Fe(II) oxygenase superfamily;; 2OG-Fe(II) oxygenase superfamily	--	O	Posttranslational modification, protein turnover, chaperones	PREDICTED: egl nine homolog 1 [Gekko japonicus]
Gekko_transcript_161859	--	--	--	K19951|0|gja:107120047|K19951 TBC1 domain family member 8/9 | (RefSeq) TBC1D8; TBC1 domain family member 8	--	[R]	General function prediction only	Rab-GTPase-TBC domain;; GRAM domain;; GRAM domain	TBC1 domain family member 8B GN=tbc1d8b OS=Danio rerio (Zebrafish) PE=3 SV=1	S	Function unknown	PREDICTED: TBC1 domain family member 8 [Gekko japonicus]
Gekko_transcript_148330	[T]	Signal transduction mechanisms	Biological Process: double-strand break repair via break-induced replication (GO:0000727);; Molecular Function: protein serine/threonine kinase activity (GO:0004674);; Molecular Function: ATP binding (GO:0005524);; Cellular Component: nucleoplasm (GO:0005654);; Cellular Component: cytoplasm (GO:0005737);; Biological Process: DNA replication initiation (GO:0006270);; Biological Process: phagocytos…	K02214|1.42049e-173|gja:107117982|K02214 cell division control protein 7 [EC:2.7.11.1] | (RefSeq) CDC7; cell division cycle 7	Cell cycle (ko04110)	[L]	Replication, recombination and repair	Protein kinase domain;; Protein tyrosine kinase	Casein kinase I isoform epsilon GN=CSNK1E OS=Gallus gallus (Chicken) PE=2 SV=2	D	Cell cycle control, cell division, chromosome partitioning	PREDICTED: cell division cycle 7-related protein kinase [Gekko japonicus]
Gekko_transcript_211506	--	--	Cellular Component: nucleoplasm (GO:0005654);; Cellular Component: cytosol (GO:0005829);; Molecular Function: phosphatidylinositol-5-phosphate binding (GO:0010314);; Cellular Component: membrane (GO:0016020);; Molecular Function: phosphatidylinositol-3-phosphate binding (GO:0032266);; Biological Process: reproductive system development (GO:0061458);; Molecular Function: phosphatidylinositol-4-pho…	--	--	--	--	PH domain;; WW domain	Pleckstrin homology domain-containing family A member 7 GN=plekha7 OS=Danio rerio (Zebrafish) PE=2 SV=2	S	Function unknown	PREDICTED: pleckstrin homology domain-containing family A member 5 [Gekko japonicus]
Gekko_transcript_105010	--	--	--	--	--	--	--	Apolipoprotein F	--	S	Function unknown	PREDICTED: RNA-directed DNA polymerase from mobile element jockey-like [Nanorana parkeri]
Gekko_transcript_207152	--	--	--	--	--	[R]	General function prediction only	--	--	L	Replication, recombination and repair	reverse hypothetical protein [Limosa lapponica baueri]
Gekko_transcript_66164	--	--	Molecular Function: protein kinase activity (GO:0004672);; Cellular Component: nucleus (GO:0005634);; Biological Process: chromatin remodeling (GO:0006338);; Biological Process: regulation of transcription, DNA-templated (GO:0006355);; Biological Process: protein phosphorylation (GO:0006468);; Biological Process: cellular response to DNA damage stimulus (GO:0006974);; Molecular Function: histone …	K11658|3.98201e-159|lve:103083823|K11658 bromodomain adjacent to zinc finger domain protein 1B | (RefSeq) BAZ1B; bromodomain adjacent to zinc finger domain 1B	--	[B]	Chromatin structure and dynamics	Williams-Beuren syndrome DDT (WSD), D-TOX E motif;; PHD-finger;; WSTF, HB1, Itc1p, MBD9 motif 1	Tyrosine-protein kinase BAZ1B GN=baz1b OS=Xenopus laevis (African clawed frog) PE=2 SV=2	BK	Chromatin structure and dynamics;; Transcription	PREDICTED: tyrosine-protein kinase BAZ1B [Calypte anna]
Gekko_transcript_73779	[J]	Translation, ribosomal structure and biogenesis	Molecular Function: magnesium ion binding (GO:0000287);; Molecular Function: ATP binding (GO:0005524);; Molecular Function: GTP binding (GO:0005525);; Cellular Component: mitochondrion (GO:0005739);; Biological Process: tRNA modification (GO:0006400);; Molecular Function: tRNA guanylyltransferase activity (GO:0008193);; Molecular Function: identical protein binding (GO:0042802);; Biological Proce…	K10761|8.1355e-96|mgp:100541621|K10761 tRNA(His) guanylyltransferase [EC:2.7.7.79] | (RefSeq) THG1L; tRNA-histidine guanylyltransferase 1 like	--	[S]	Function unknown	tRNAHis guanylyltransferase;; Thg1 C terminal domain	--	S	Function unknown	PREDICTED: probable tRNA(His) guanylyltransferase isoform X1 [Meleagris gallopavo]
Gekko_transcript_38881	--	--	Cellular Component: endosome (GO:0005768);; Cellular Component: endoplasmic reticulum (GO:0005783);; Cellular Component: integral component of membrane (GO:0016021);; Biological Process: toll-like receptor 3 signaling pathway (GO:0034138);; Biological Process: toll-like receptor 7 signaling pathway (GO:0034154);; Biological Process: toll-like receptor 9 signaling pathway (GO:0034162);;	--	--	[S]	Function unknown	--	Protein unc-93 homolog A GN=unc93a OS=Xenopus laevis (African clawed frog) PE=2 SV=1	S	Function unknown	PREDICTED: protein unc-93 homolog B1 [Python bivittatus]
Gekko_transcript_52812	--	--	Cellular Component: cytosol (GO:0005829);; Biological Process: DNA repair (GO:0006281);; Biological Process: signal transduction (GO:0007165);; Molecular Function: hedgehog receptor activity (GO:0008158);; Cellular Component: integral component of membrane (GO:0016021);; Cellular Component: Fanconi anaemia nuclear complex (GO:0043240);; Biological Process: positive regulation of mitophagy in resp…	K10890|0|gja:107111668|K10890 fanconi anemia group C protein | (RefSeq) FANCC; Fanconi anemia complementation group C	Fanconi anemia pathway (ko03460)	--	--	Fanconi anaemia group C protein	--	O	Posttranslational modification, protein turnover, chaperones	PREDICTED: Fanconi anemia group C protein [Gekko japonicus]
Gekko_transcript_86640	--	--	Molecular Function: core promoter binding (GO:0001047);; Molecular Function: transcription corepressor activity (GO:0003714);; Biological Process: regulation of transcription, DNA-templated (GO:0006355);; Biological Process: positive regulation of cell proliferation (GO:0008284);; Biological Process: positive regulation of cell migration (GO:0030335);; Molecular Function: ligand-dependent nuclear…	--	--	[R]	General function prediction only	SAP domain;; DBC1	Cell division cycle and apoptosis regulator protein 1 GN=ccar1 OS=Xenopus laevis (African clawed frog) PE=2 SV=1	D	Cell cycle control, cell division, chromosome partitioning	cell division cycle and apoptosis regulator protein 1 isoform X2 [Pogona vitticeps]
Gekko_transcript_44752	--	--	--	K20027|5.38342e-168|gja:107115921|K20027 palmitoyltransferase ZDHHC1/11 [EC:2.3.1.225] | (RefSeq) probable palmitoyltransferase ZDHHC11	--	[R]	General function prediction only	DHHC palmitoyltransferase	Palmitoyltransferase ZDHHC15 GN=zdhhc15 OS=Xenopus laevis (African clawed frog) PE=2 SV=1	S	Function unknown	PREDICTED: probable palmitoyltransferase ZDHHC11 [Gekko japonicus]
Gekko_transcript_49783	--	--	--	--	--	[R]	General function prediction only	SCAN domain;; Homeobox domain;; KRAB box;; Homeobox KN domain	Homeobox protein MIXL1 OS=Gallus gallus (Chicken) PE=2 SV=2	S	Function unknown	PREDICTED: homeobox protein MIXL1 [Gekko japonicus]
Gekko_transcript_209966	--	--	Cellular Component: mitochondrion (GO:0005739);; Cellular Component: membrane (GO:0016020);; Biological Process: cellular response to reactive oxygen species (GO:0034614);;	K13348|2.03899e-109|gja:107113783|K13348 protein Mpv17 | (RefSeq) MPV17; MPV17, mitochondrial inner membrane protein	Peroxisome (ko04146)	[R]	General function prediction only	Mpv17 / PMP22 family	Protein Mpv17 GN=mpv17 OS=Danio rerio (Zebrafish) PE=2 SV=1	S	Function unknown	PREDICTED: protein Mpv17 [Gekko japonicus]
Gekko_transcript_38082	[I]	Lipid transport and metabolism	Molecular Function: methylcrotonoyl-CoA carboxylase activity (GO:0004485);; Cellular Component: mitochondrion (GO:0005739);;	K01969|0|acs:100552644|K01969 3-methylcrotonyl-CoA carboxylase beta subunit [EC:6.4.1.4] | (RefSeq) mccc2; methylcrotonoyl-CoA carboxylase 2	Valine, leucine and isoleucine degradation (ko00280)	[EI]	--	Carboxyl transferase domain;; Carboxyl transferase domain	--	I	Lipid transport and metabolism	methylcrotonoyl-CoA carboxylase beta chain, mitochondrial [Terrapene mexicana triunguis]
Gekko_transcript_22439	[E]	Amino acid transport and metabolism	Cellular Component: nucleus (GO:0005634);; Molecular Function: RNA binding (GO:0044822);;	--	--	[E]	Amino acid transport and metabolism	FACT complex subunit (SPT16/CDC68);; FACT complex subunit SPT16 N-terminal lobe domain;; Metallopeptidase family M24;; Histone chaperone Rttp106-like	FACT complex subunit SPT16 GN=supt16h OS=Xenopus laevis (African clawed frog) PE=1 SV=2	K	Transcription	PREDICTED: FACT complex subunit SPT16 [Gekko japonicus]
Gekko_transcript_37074	--	--	--	--	--	--	--	Zona pellucida-like domain	Alpha-tectorin (Precursor) GN=TECTA OS=Gallus gallus (Chicken) PE=1 SV=1	U	Intracellular trafficking, secretion, and vesicular transport	uncharacterized protein LOC110081158 [Pogona vitticeps]
Gekko_transcript_119716	[L]	Replication, recombination and repair	Molecular Function: nucleic acid binding (GO:0003676);; Molecular Function: helicase activity (GO:0004386);; Molecular Function: ATP binding (GO:0005524);;	K14807|0|gja:107108538|K14807 ATP-dependent RNA helicase DDX51/DBP6 [EC:3.6.4.13] | (RefSeq) DDX51; DEAD-box helicase 51	--	[A]	RNA processing and modification	DEAD/DEAH box helicase;; Helicase conserved C-terminal domain;; Type III restriction enzyme, res subunit	ATP-dependent RNA helicase DDX51 GN=ddx51 OS=Danio rerio (Zebrafish) PE=2 SV=1	L	Replication, recombination and repair	PREDICTED: ATP-dependent RNA helicase DDX51 [Gekko japonicus]
Gekko_transcript_28971	--	--	Biological Process: negative regulation of transcription from RNA polymerase II promoter (GO:0000122);; Molecular Function: DNA binding (GO:0003677);; Cellular Component: nucleoplasm (GO:0005654);; Biological Process: regulation of gastrulation (GO:0010470);; Biological Process: nodal signaling pathway (GO:0038092);; Biological Process: positive regulation of neuron differentiation (GO:0045666);;…	K19553|1.46158e-165|gja:107112275|K19553 homeobox protein TGIF2 | (RefSeq) TGIF2; TGFB induced factor homeobox 2	TGF-beta signaling pathway (ko04350)	[K]	Transcription	Homeobox KN domain;; Homeobox domain	Homeobox protein AKR OS=Gallus gallus (Chicken) PE=2 SV=1	K	Transcription	PREDICTED: homeobox protein TGIF2 [Gekko japonicus]
Gekko_transcript_164822	--	--	Cellular Component: mitochondrial envelope (GO:0005740);; Cellular Component: integral component of membrane (GO:0016021);; Biological Process: positive regulation of apoptotic process (GO:0043065);;	K15464|2.9687e-26|pbi:103062285|K15464 BCL2/adenovirus E1B 19 kDa protein-interacting protein 3 | (RefSeq) BNIP3; BCL2 interacting protein 3	FoxO signaling pathway (ko04068)	--	--	--	--	U	Intracellular trafficking, secretion, and vesicular transport	PREDICTED: BCL2/adenovirus E1B 19 kDa protein-interacting protein 3 [Python bivittatus]
Gekko_transcript_31072	--	--	Biological Process: negative regulation of transcription from RNA polymerase II promoter (GO:0000122);; Molecular Function: DNA binding (GO:0003677);; Cellular Component: nucleoplasm (GO:0005654);; Biological Process: regulation of gastrulation (GO:0010470);; Biological Process: nodal signaling pathway (GO:0038092);; Biological Process: positive regulation of neuron differentiation (GO:0045666);;…	K19553|4.51739e-165|gja:107112275|K19553 homeobox protein TGIF2 | (RefSeq) TGIF2; TGFB induced factor homeobox 2	TGF-beta signaling pathway (ko04350)	[K]	Transcription	Homeobox KN domain;; Homeobox domain	Homeobox protein AKR OS=Gallus gallus (Chicken) PE=2 SV=1	K	Transcription	PREDICTED: homeobox protein TGIF2 [Gekko japonicus]
Gekko_transcript_85342	[E]	Amino acid transport and metabolism	Molecular Function: serine-type carboxypeptidase activity (GO:0004185);; Biological Process: proteolysis (GO:0006508);; Cellular Component: extracellular exosome (GO:0070062);;	K09645|5.34351e-180|gja:107105767|K09645 vitellogenic carboxypeptidase-like protein [EC:3.4.16.-] | (RefSeq) CPVL; carboxypeptidase, vitellogenic like	--	[OE]	--	Serine carboxypeptidase;; Serine carboxypeptidase;; Serine carboxypeptidase	--	E	Amino acid transport and metabolism	PREDICTED: probable serine carboxypeptidase CPVL isoform X2 [Gekko japonicus]
Gekko_transcript_34238	--	--	Biological Process: cell proliferation (GO:0008283);; Cellular Component: nuclear speck (GO:0016607);; Biological Process: regulation of catalytic activity (GO:0050790);;	K13216|0|gja:107116665|K13216 nuclear inhibitor of protein phosphatase 1 [EC:3.1.4.-] | (RefSeq) PPP1R8; protein phosphatase 1 regulatory subunit 8	--	[R]	General function prediction only	FHA domain	--	T	Signal transduction mechanisms	PREDICTED: nuclear inhibitor of protein phosphatase 1 [Gekko japonicus]
Gekko_transcript_78388	[R]	General function prediction only	--	K09228|2.29956e-150|gja:107114585|K09228 KRAB domain-containing zinc finger protein | (RefSeq) zinc finger protein 420-like	--	[R]	General function prediction only	KRAB box;; Zinc-finger double domain;; zinc-finger C2H2-type;; Zinc finger, C2H2 type;; 4Fe-4S binding domain;; 4Fe-4S binding domain;; 4Fe-4S dicluster domain	Oocyte zinc finger protein XlCOF22 OS=Xenopus laevis (African clawed frog) PE=3 SV=1	S	Function unknown	PREDICTED: zinc finger protein 420-like [Gekko japonicus]
Gekko_transcript_33110	[R]	General function prediction only	Biological Process: positive regulation of TOR signaling (GO:0032008);; Biological Process: cellular response to amino acid starvation (GO:0034198);; Cellular Component: GATOR2 complex (GO:0061700);;	K20408|0|acs:100564293|K20408 WD repeat-containing protein 24 | (RefSeq) wdr24; WD repeat domain 24	mTOR signaling pathway (ko04150)	[S]	Function unknown	WD domain, G-beta repeat	WD repeat-containing protein 24 GN=wdr24 OS=Xenopus laevis (African clawed frog) PE=2 SV=1	S	Function unknown	PREDICTED: WD repeat-containing protein 24 [Anolis carolinensis]
Gekko_transcript_66084	--	--	--	--	--	[R]	General function prediction only	--	--	S	Function unknown	PREDICTED: dmX-like protein 1 [Gekko japonicus]
Gekko_transcript_112692	[D]	Cell cycle control, cell division, chromosome partitioning	Biological Process: protein polyubiquitination (GO:0000209);; Biological Process: positive regulation of defense response to virus by host (GO:0002230);; Cellular Component: Cul5-RING ubiquitin ligase complex (GO:0031466);; Biological Process: intracellular signal transduction (GO:0035556);; Biological Process: skeletal muscle cell differentiation (GO:0035914);; Biological Process: protein ubiqui…	K10324|0|pbi:103048871|K10324 ankyrin repeat and SOCS box protein 2 | (RefSeq) ASB2; ankyrin repeat and SOCS box containing 2	--	[R]	General function prediction only	Ankyrin repeats (3 copies);; Ankyrin repeats (many copies);; Ankyrin repeat;; Ankyrin repeat;; Ankyrin repeats (many copies);; SOCS box;; Ankyrin repeats (many copies)	Serine/threonine-protein phosphatase 6 regulatory ankyrin repeat subunit B GN=ANKRD44 OS=Gallus gallus (Chicken) PE=2 SV=1	S	Function unknown	Ankyrin repeat and SOCS box protein 2, partial [Ophiophagus hannah]
Gekko_transcript_132563	[R]	General function prediction only	Molecular Function: nucleic acid binding (GO:0003676);; Cellular Component: nucleus (GO:0005634);; Molecular Function: protein domain specific binding (GO:0019904);; Molecular Function: metal ion binding (GO:0046872);; Biological Process: neuron fate commitment (GO:0048663);;	--	--	[R]	General function prediction only	C2H2-type zinc finger;; Zinc finger, C2H2 type;; C2H2-type zinc finger;; Drought induced 19 protein (Di19), zinc-binding;; Zinc-finger double domain;; Zinc-finger double-stranded RNA-binding;; C2H2 type zinc-finger (2 copies)	Zinc finger protein 521 GN=znf521 OS=Xenopus laevis (African clawed frog) PE=2 SV=1	S	Function unknown	PREDICTED: zinc finger protein 521 [Gekko japonicus]
Gekko_transcript_121243	--	--	Biological Process: activation of MAPKK activity (GO:0000186);; Biological Process: angiogenesis (GO:0001525);; Biological Process: kidney development (GO:0001822);; Biological Process: negative regulation of endothelial cell proliferation (GO:0001937);; Biological Process: positive regulation of endothelial cell proliferation (GO:0001938);; Biological Process: blood vessel maturation (GO:0001955…	K17461|0|gja:107109115|K17461 reversion-inducing-cysteine-rich protein with kazal motifs | (RefSeq) RECK; reversion inducing cysteine rich protein with kazal motifs	--	[R]	General function prediction only	--	--	O	Posttranslational modification, protein turnover, chaperones	PREDICTED: reversion-inducing cysteine-rich protein with Kazal motifs [Gekko japonicus]
Gekko_transcript_105365	--	--	Molecular Function: voltage-gated calcium channel activity (GO:0005245);; Molecular Function: calcium ion binding (GO:0005509);; Cellular Component: voltage-gated calcium channel complex (GO:0005891);; Biological Process: regulation of ion transmembrane transport (GO:0034765);; Biological Process: calcium ion transmembrane transport (GO:0070588);;	K04852|0|mgp:100547277|K04852 voltage-dependent calcium channel R type alpha-1E | (RefSeq) CACNA1E; calcium voltage-gated channel subunit alpha1 E	MAPK signaling pathway (ko04010);Calcium signaling pathway (ko04020)	[PT]	--	Ion transport protein;; Polycystin cation channel;; Voltage-dependent L-type calcium channel, IQ-associated	Probable voltage-dependent R-type calcium channel subunit alpha-1E OS=Diplobatis ommata (Ocellated electric ray) PE=2 SV=1	U	Intracellular trafficking, secretion, and vesicular transport	Voltage-dependent R-type calcium channel subunit alpha-1E, partial [Chlamydotis macqueenii]
Gekko_transcript_126911	[J]	Translation, ribosomal structure and biogenesis	Biological Process: mRNA splicing, via spliceosome (GO:0000398);; Molecular Function: ATP-dependent RNA helicase activity (GO:0004004);; Molecular Function: ATP binding (GO:0005524);; Cellular Component: nucleoplasm (GO:0005654);; Cellular Component: spliceosomal complex (GO:0005681);; Cellular Component: cytoplasm (GO:0005737);; Biological Process: endodermal cell differentiation (GO:0035987);; …	K12813|0|gja:107111808|K12813 pre-mRNA-splicing factor ATP-dependent RNA helicase DHX16 [EC:3.6.4.13] | (RefSeq) DHX16; DEAH-box helicase 16	Spliceosome (ko03040)	[A]	RNA processing and modification	DEAD/DEAH box helicase;; Helicase associated domain (HA2);; Oligonucleotide/oligosaccharide-binding (OB)-fold;; Helicase conserved C-terminal domain	Putative ATP-dependent RNA helicase DHX30 GN=DHX30 OS=Gallus gallus (Chicken) PE=2 SV=1	L	Replication, recombination and repair	PREDICTED: putative pre-mRNA-splicing factor ATP-dependent RNA helicase DHX16 [Gekko japonicus]
Gekko_transcript_83692	--	--	Molecular Function: core promoter sequence-specific DNA binding (GO:0001046);; Molecular Function: steroid hormone receptor activity (GO:0003707);; Molecular Function: retinoic acid receptor activity (GO:0003708);; Cellular Component: nucleus (GO:0005634);; Molecular Function: zinc ion binding (GO:0008270);; Biological Process: regulation of lipid metabolic process (GO:0019216);; Biological Proce…	K08531|0|gja:107118853|K08531 nuclear receptor subfamily 1 group D member 2 | (RefSeq) nuclear receptor subfamily 1 group D member 2-like	--	[T]	Signal transduction mechanisms	Zinc finger, C4 type (two domains);; Ligand-binding domain of nuclear hormone receptor	Peroxisome proliferator-activated receptor delta GN=ppard OS=Xenopus laevis (African clawed frog) PE=1 SV=1	S	Function unknown	PREDICTED: LOW QUALITY PROTEIN: nuclear receptor subfamily 1 group D member 2-like [Gekko japonicus]
Gekko_transcript_126270	[P]	Inorganic ion transport and metabolism	Cellular Component: plasma membrane (GO:0005886);; Biological Process: binding of sperm to zona pellucida (GO:0007339);; Biological Process: metabolic process (GO:0008152);; Molecular Function: sulfuric ester hydrolase activity (GO:0008484);; Cellular Component: integral component of membrane (GO:0016021);;	K01134|0|gja:107118561|K01134 arylsulfatase A [EC:3.1.6.8] | (RefSeq) ARSA; arylsulfatase A	Sphingolipid metabolism (ko00600);Lysosome (ko04142)	[R]	General function prediction only	Sulfatase;; C-terminal region of aryl-sulfatase;; Type I phosphodiesterase / nucleotide pyrophosphatase	--	P	Inorganic ion transport and metabolism	PREDICTED: arylsulfatase A [Gekko japonicus]
Gekko_transcript_124549	[R]	General function prediction only	Cellular Component: integral component of membrane (GO:0016021);;	--	--	[Q]	Secondary metabolites biosynthesis, transport and catabolism	short chain dehydrogenase;; Enoyl-(Acyl carrier protein) reductase;; KR domain	Retinol dehydrogenase 10-B GN=rdh10-b OS=Xenopus laevis (African clawed frog) PE=2 SV=1	S	Function unknown	PREDICTED: estradiol 17-beta-dehydrogenase 11-like [Gekko japonicus]
Gekko_transcript_34011	[O]	Posttranslational modification, protein turnover, chaperones	Molecular Function: ATPase activator activity (GO:0001671);; Cellular Component: nucleus (GO:0005634);; Cellular Component: cytosol (GO:0005829);; Molecular Function: Hsp70 protein binding (GO:0030544);; Biological Process: positive regulation of ATPase activity (GO:0032781);; Molecular Function: unfolded protein binding (GO:0051082);; Biological Process: chaperone mediated protein folding requir…	K09507|0|gja:107117644|K09507 DnaJ homolog subfamily B member 1 | (RefSeq) DNAJB1; DnaJ heat shock protein family (Hsp40) member B1	Protein processing in endoplasmic reticulum (ko04141)	[O]	Posttranslational modification, protein turnover, chaperones	DnaJ C terminal domain;; DnaJ domain	DnaJ homolog subfamily B member 6-B GN=dnajb6-b OS=Xenopus laevis (African clawed frog) PE=2 SV=1	O	Posttranslational modification, protein turnover, chaperones	PREDICTED: dnaJ homolog subfamily B member 1 [Gekko japonicus]
Gekko_transcript_26724	[C]	Energy production and conversion	Biological Process: positive regulation of heart rate (GO:0010460);; Molecular Function: glutamate:sodium symporter activity (GO:0015501);; Cellular Component: integral component of membrane (GO:0016021);; Cellular Component: apical plasma membrane (GO:0016324);; Molecular Function: sodium:dicarboxylate symporter activity (GO:0017153);; Molecular Function: cysteine transmembrane transporter activ…	K05612|0|gja:107107204|K05612 solute carrier family 1 (neuronal/epithelial high affinity glutamate transporter), member 1 | (RefSeq) SLC1A1; solute carrier family 1 member 1	--	[E]	Amino acid transport and metabolism	Sodium:dicarboxylate symporter family	Excitatory amino acid transporter 1 GN=SLC1A3 OS=Ambystoma tigrinum (Eastern tiger salamander) PE=2 SV=1	C	Energy production and conversion	PREDICTED: excitatory amino acid transporter 3 [Gekko japonicus]
Gekko_transcript_145814	--	--	--	--	--	--	--	--	--	S	Function unknown	coagulation factor V-like [Oncorhynchus kisutch]
Gekko_transcript_19022	--	--	--	K06098|0|gja:107105861|K06098 tight junction protein 2 | (RefSeq) TJP2; tight junction protein 2	Tight junction (ko04530)	[T]	Signal transduction mechanisms	PDZ domain (Also known as DHR or GLGF);; PDZ domain;; Guanylate kinase;; Variant SH3 domain	Discs large homolog 1-like protein GN=dlg1l OS=Danio rerio (Zebrafish) PE=2 SV=1	O	Posttranslational modification, protein turnover, chaperones	PREDICTED: tight junction protein ZO-2 isoform X1 [Gekko japonicus]
Gekko_transcript_208955	--	--	Molecular Function: protein binding (GO:0001948);; Molecular Function: signal transducer activity (GO:0004871);; Cellular Component: nucleolus (GO:0005730);; Cellular Component: cytoplasm (GO:0005737);; Cellular Component: plasma membrane (GO:0005886);; Cellular Component: focal adhesion (GO:0005925);; Biological Process: adenylate cyclase-inhibiting dopamine receptor signaling pathway (GO:000719…	K04437|0|pbi:103063627|K04437 filamin | (RefSeq) FLNA; filamin A	MAPK signaling pathway (ko04010);Focal adhesion (ko04510);Salmonella infection (ko05132)	[Z]	Cytoskeleton	Filamin/ABP280 repeat;; Bacterial Ig-like domain (group 3);; Y_Y_Y domain;; Domain of unknown function (DUF5060);; YtkA-like;; Invasin, domain 3	E3 ubiquitin-protein ligase TRIM71 GN=trim71 OS=Danio rerio (Zebrafish) PE=2 SV=1	Z	Cytoskeleton	PREDICTED: filamin-A isoform X4 [Python bivittatus]
Gekko_transcript_105963	--	--	Molecular Function: NAD+ ADP-ribosyltransferase activity (GO:0003950);;	K15259|2.43197e-174|gja:107111353|K15259 poly [ADP-ribose] polymerase 7/11/12/13 [EC:2.4.2.30] | (RefSeq) poly [ADP-ribose] polymerase 11-like	--	--	--	Poly(ADP-ribose) polymerase catalytic domain;; WWE domain	--	S	Function unknown	PREDICTED: poly [ADP-ribose] polymerase 11-like [Gekko japonicus]
Gekko_transcript_3153	[O]	Posttranslational modification, protein turnover, chaperones	Biological Process: neural tube closure (GO:0001843);; Molecular Function: serine-type endopeptidase activity (GO:0004252);; Biological Process: proteolysis (GO:0006508);; Cellular Component: integral component of membrane (GO:0016021);; Cellular Component: extrinsic component of plasma membrane (GO:0019897);; Biological Process: keratinocyte differentiation (GO:0030216);; Cellular Component: ext…	K08670|0|acs:100559139|K08670 suppressor of tumorigenicity protein 14 [EC:3.4.21.109] | (RefSeq) st14; suppression of tumorigenicity 14	--	[E]	Amino acid transport and metabolism	Trypsin;; Low-density lipoprotein receptor domain class A;; CUB domain;; SEA domain;; CUB-like domain	Acrosin heavy chain {ECO:0000303|PubMed:20561916} (Precursor) OS=Meleagris gallopavo (Common turkey) PE=1 SV=1	O	Posttranslational modification, protein turnover, chaperones	suppressor of tumorigenicity 14 protein [Pogona vitticeps]
Gekko_transcript_181927	[R]	General function prediction only	--	K09229|0|gja:107123420|K09229 KRAB and SCAN domains-containing zinc finger protein | (RefSeq) zinc finger protein 420-like	--	[R]	General function prediction only	Zinc-finger double domain;; Zinc finger, C2H2 type;; C2H2-type zinc finger;; SCAN domain;; zinc-finger C2H2-type;; C2H2-type zinc finger;; Zinc-finger double-stranded RNA-binding;; KRAB box;; Zinc-finger of C2H2 type;; Argonaute linker 1 domain;; Zinc-finger double domain;; Zinc finger, C2H2 type	Oocyte zinc finger protein XlCOF6 (Fragment) OS=Xenopus laevis (African clawed frog) PE=3 SV=1	S	Function unknown	PREDICTED: zinc finger protein 420-like [Gekko japonicus]
Gekko_transcript_135748	--	--	--	--	--	--	--	PP1-regulatory protein, Phostensin N-terminal;; Phostensin PP1-binding and SH3-binding region;; Phostensin PP1-binding and SH3-binding region	--	S	Function unknown	PREDICTED: taperin [Gekko japonicus]
Gekko_transcript_172890	--	--	Molecular Function: nucleotide binding (GO:0000166);; Molecular Function: nucleic acid binding (GO:0003676);;	K18412|0|pbi:103057495|K18412 trinucleotide repeat-containing gene 6 protein | (RefSeq) TNRC6C; trinucleotide repeat containing 6C	--	--	--	M domain of GW182;; TNRC6-PABC binding domain;; UBA/TS-N domain	--	S	Function unknown	trinucleotide repeat-containing gene 6C protein isoform X2 [Pogona vitticeps]
Gekko_transcript_152220	--	--	--	K08131|3.03442e-09|rno:362584|K08131 collagen, type IX, alpha | (RefSeq) Col9a2; collagen type IX alpha 2 chain	PI3K-Akt signaling pathway (ko04151);Focal adhesion (ko04510);ECM-receptor interaction (ko04512);Protein digestion and absorption (ko04974)	[W]	Extracellular structures	--	--	O	Posttranslational modification, protein turnover, chaperones	PREDICTED: collagen alpha-2(IX) chain [Gavialis gangeticus]
Gekko_transcript_195744	[X]	Mobilome: prophages, transposons	--	--	--	[R]	General function prediction only	--	Transposon TX1 uncharacterized 149 kDa protein OS=Xenopus laevis (African clawed frog) PE=3 SV=1	S	Function unknown	PREDICTED: LOW QUALITY PROTEIN: craniofacial development protein 2-like, partial [Gekko japonicus]
Gekko_transcript_49261	--	--	--	K12000|0|gja:107114001|K12000 tripartite motif-containing protein 7 | (RefSeq) tripartite motif-containing protein 7-like	--	[O]	Posttranslational modification, protein turnover, chaperones	SPRY-associated domain;; zinc finger of C3HC4-type, RING;; B-box zinc finger;; RING-type zinc-finger;; Zinc finger, C3HC4 type (RING finger);; Zinc finger, C3HC4 type (RING finger);; Ring finger domain;; SPRY domain;; Zinc finger, C3HC4 type (RING finger);; zinc-RING finger domain	Nuclear factor 7, ovary OS=Xenopus laevis (African clawed frog) PE=2 SV=1	S	Function unknown	PREDICTED: tripartite motif-containing protein 7-like [Gekko japonicus]
Gekko_transcript_70161	[R]	General function prediction only	--	K09228|0|gja:107106186|K09228 KRAB domain-containing zinc finger protein | (RefSeq) zinc finger protein 658B-like	--	[R]	General function prediction only	KRAB box;; Zinc-finger double domain;; Zinc finger, C2H2 type;; C2H2-type zinc finger	Oocyte zinc finger protein XlCOF7.1 (Fragment) OS=Xenopus laevis (African clawed frog) PE=2 SV=1	S	Function unknown	PREDICTED: zinc finger protein 658B-like [Gekko japonicus]
Gekko_transcript_20315	--	--	Cellular Component: nuclear chromosome, telomeric region (GO:0000784);; Molecular Function: damaged DNA binding (GO:0003684);; Cellular Component: extracellular space (GO:0005615);; Cellular Component: nucleoplasm (GO:0005654);; Cellular Component: cytoplasm (GO:0005737);; Biological Process: nucleotide-excision repair (GO:0006289);; Biological Process: Wnt signaling pathway (GO:0016055);; Cellul…	K10610|0|acs:100567601|K10610 DNA damage-binding protein 1 | (RefSeq) ddb1; damage specific DNA binding protein 1	Nucleotide excision repair (ko03420);Ubiquitin mediated proteolysis (ko04120)	[L]	Replication, recombination and repair	Mono-functional DNA-alkylating methyl methanesulfonate N-term;; CPSF A subunit region	DNA damage-binding protein 1 GN=DDB1 OS=Gallus gallus (Chicken) PE=1 SV=1	L	Replication, recombination and repair	DNA damage-binding protein 1 isoform X2 [Pogona vitticeps]
Gekko_transcript_8628	--	--	Cellular Component: integral component of plasma membrane (GO:0005887);; Biological Process: bile acid metabolic process (GO:0008206);; Molecular Function: bile acid transmembrane transporter activity (GO:0015125);; Molecular Function: sodium-independent organic anion transmembrane transporter activity (GO:0015347);; Biological Process: bile acid and bile salt transport (GO:0015721);; Biological …	K05043|0|gja:107109126|K05043 solute carrier organic anion transporter family, member 1B | (RefSeq) solute carrier organic anion transporter family member 1B3-like	--	[Q]	Secondary metabolites biosynthesis, transport and catabolism	Organic Anion Transporter Polypeptide (OATP) family;; Major Facilitator Superfamily;; Kazal-type serine protease inhibitor domain;; Kazal-type serine protease inhibitor domain	--	P	Inorganic ion transport and metabolism	PREDICTED: solute carrier organic anion transporter family member 1B3-like, partial [Gekko japonicus]
Gekko_transcript_108840	--	--	--	K19759|1.51786e-08|gja:107115562|K19759 dynein assembly factor 5, axonemal | (RefSeq) DNAAF5; dynein axonemal assembly factor 5	--	--	--	--	--	--	--	PREDICTED: dynein assembly factor 5, axonemal [Gekko japonicus]
Gekko_transcript_17737	--	--	Biological Process: positive regulation of defense response to virus by host (GO:0002230);; Molecular Function: protein kinase activity (GO:0004672);; Molecular Function: ATP binding (GO:0005524);; Cellular Component: mitochondrial inner membrane (GO:0005743);; Biological Process: protein phosphorylation (GO:0006468);; Biological Process: regulation of pH (GO:0006885);; Biological Process: insuli…	K00898|2.49821e-151|gja:107118002|K00898 pyruvate dehydrogenase kinase 2/3/4 [EC:2.7.11.2] | (RefSeq) PDK4; pyruvate dehydrogenase kinase 4	--	[T]	Signal transduction mechanisms	Mitochondrial branched-chain alpha-ketoacid dehydrogenase kinase;; Histidine kinase-, DNA gyrase B-, and HSP90-like ATPase	--	T	Signal transduction mechanisms	PREDICTED: pyruvate dehydrogenase kinase, isozyme 4 [Gekko japonicus]
Gekko_transcript_172155	--	--	--	K16481|0|gja:107112031|K16481 pericentrin | (RefSeq) PCNT; pericentrin	--	--	--	--	--	S	Function unknown	PREDICTED: LOW QUALITY PROTEIN: pericentrin [Gekko japonicus]
Gekko_transcript_58966	[R]	General function prediction only	--	K09228|0|gja:107123819|K09228 KRAB domain-containing zinc finger protein | (RefSeq) zinc finger protein 850-like	--	[R]	General function prediction only	Zinc-finger double domain;; Zinc finger, C2H2 type;; zinc-finger C2H2-type;; C2H2-type zinc finger;; XPA protein N-terminal;; LYAR-type C2HC zinc finger;; Zinc ribbon domain;; TFIIH C1-like domain;; Probable zinc-ribbon domain;; Transcription factor S-II (TFIIS);; Double zinc ribbon;; C2H2-type zinc finger;; Zn-finger in ubiquitin-hydrolases and other protein;; Adenylate kinase, active site lid;;…	Gastrula zinc finger protein XlCGF57.1 (Fragment) OS=Xenopus laevis (African clawed frog) PE=3 SV=1	S	Function unknown	PREDICTED: zinc finger protein 850-like [Gekko japonicus]
Gekko_transcript_8214	--	--	Molecular Function: transcription factor activity, sequence-specific DNA binding (GO:0003700);; Biological Process: regulation of transcription, DNA-templated (GO:0006355);;	--	--	[R]	General function prediction only	SCAN domain	--	S	Function unknown	PREDICTED: SCAN domain-containing protein 1-like [Gekko japonicus]
Gekko_transcript_150040	--	--	--	K09114|2.81204e-85|asn:102385949|K09114 MAX dimerization protein | (RefSeq) MXD4; MAX dimerization protein 4	--	[K]	Transcription	--	Max dimerization protein 1 GN=mxd1 OS=Xenopus tropicalis (Western clawed frog) PE=2 SV=1	U	Intracellular trafficking, secretion, and vesicular transport	PREDICTED: max dimerization protein 4 isoform X3 [Pelodiscus sinensis]
Gekko_transcript_127357	--	--	Molecular Function: phosphatidylinositol binding (GO:0035091);; Cellular Component: extracellular exosome (GO:0070062);;	K17935|0|gja:107114066|K17935 sorting nexin-29 | (RefSeq) SNX29; sorting nexin 29	--	[T]	Signal transduction mechanisms	RUN domain;; PX domain	RUN domain-containing protein 3A GN=rundc3a OS=Xenopus tropicalis (Western clawed frog) PE=2 SV=1	S	Function unknown	PREDICTED: sorting nexin-29 [Gekko japonicus]
Gekko_transcript_121889	--	--	Biological Process: muscle organ development (GO:0007517);; Cellular Component: sarcoglycan complex (GO:0016012);; Cellular Component: integral component of membrane (GO:0016021);; Cellular Component: sarcolemma (GO:0042383);; Biological Process: muscle fiber development (GO:0048747);; Biological Process: cardiac muscle cell development (GO:0055013);; Biological Process: membrane organization (GO…	K12566|0|gja:107107407|K12566 beta-sarcoglycan | (RefSeq) SGCB; sarcoglycan beta	--	--	--	Sarcoglycan complex subunit protein	--	U	Intracellular trafficking, secretion, and vesicular transport	PREDICTED: beta-sarcoglycan [Gekko japonicus]
Gekko_transcript_154499	[O]	Posttranslational modification, protein turnover, chaperones	Biological Process: negative regulation of transcription from RNA polymerase II promoter (GO:0000122);; Molecular Function: chromatin binding (GO:0003682);; Cellular Component: nucleolus organizer region (GO:0005731);; Biological Process: positive regulation of transcription involved in exit from mitosis (GO:0007072);; Biological Process: rRNA transcription (GO:0009303);; Molecular Function: NAD+…	K11417|0|gja:107118137|K11417 NAD-dependent deacetylase sirtuin 7 [EC:3.5.1.-] | (RefSeq) SIRT7; sirtuin 7	--	[BK]	--	Sir2 family	NAD-dependent protein deacetylase sirtuin-2 GN=sirt2 OS=Danio rerio (Zebrafish) PE=2 SV=1	K	Transcription	PREDICTED: NAD-dependent protein deacetylase sirtuin-7 [Gekko japonicus]
Gekko_transcript_1573	[T]	Signal transduction mechanisms	--	K05695|0|gja:107109525|K05695 receptor-type tyrosine-protein phosphatase F [EC:3.1.3.48] | (RefSeq) PTPRF; protein tyrosine phosphatase, receptor type F	Cell adhesion molecules (CAMs) (ko04514);Adherens junction (ko04520);Insulin signaling pathway (ko04910)	[T]	Signal transduction mechanisms	Protein-tyrosine phosphatase;; Fibronectin type III domain;; Immunoglobulin I-set domain;; Immunoglobulin domain;; Immunoglobulin domain;; Purple acid Phosphatase, N-terminal domain;; Immunoglobulin domain;; Fibronectin type III domain;; Interferon-alpha/beta receptor, fibronectin type III;; Dual specificity phosphatase, catalytic domain;; Immunoglobulin V-set domain;; Tyrosine phosphatase family…	Receptor-type tyrosine-protein phosphatase F (Precursor) GN=ptprf OS=Danio rerio (Zebrafish) PE=2 SV=1	T	Signal transduction mechanisms	PREDICTED: receptor-type tyrosine-protein phosphatase F [Gekko japonicus]
Gekko_transcript_2579	[L]	Replication, recombination and repair	Biological Process: mRNA splicing, via spliceosome (GO:0000398);; Biological Process: osteoblast differentiation (GO:0001649);; Molecular Function: ATP-dependent RNA helicase activity (GO:0004004);; Molecular Function: ATP binding (GO:0005524);; Cellular Component: nucleoplasm (GO:0005654);; Cellular Component: U5 snRNP (GO:0005682);; Cellular Component: membrane (GO:0016020);; Cellular Component…	K12854|0|gja:107118474|K12854 pre-mRNA-splicing helicase BRR2 [EC:3.6.4.13] | (RefSeq) SNRNP200; small nuclear ribonucleoprotein U5 subunit 200	Spliceosome (ko03040)	[A]	RNA processing and modification	Sec63 Brl domain;; DEAD/DEAH box helicase;; Type III restriction enzyme, res subunit;; Helicase conserved C-terminal domain;; AAA domain;; AAA domain	Activating signal cointegrator 1 complex subunit 3 GN=ascc3 OS=Gallus gallus (Chicken) PE=3 SV=2	L	Replication, recombination and repair	PREDICTED: U5 small nuclear ribonucleoprotein 200 kDa helicase [Gekko japonicus]
Gekko_transcript_206624	--	--	Molecular Function: binding (GO:0005488);;	K09230|0|gja:107125767|K09230 SCAN domain-containing zinc finger protein | (RefSeq) zinc finger and SCAN domain-containing protein 31-like	--	[R]	General function prediction only	Zinc-finger double domain;; Zinc finger, C2H2 type;; C2H2-type zinc finger;; SCAN domain	Gastrula zinc finger protein XlCGF7.1 (Fragment) OS=Xenopus laevis (African clawed frog) PE=3 SV=1	S	Function unknown	PREDICTED: zinc finger and SCAN domain-containing protein 31-like [Gekko japonicus]
Gekko_transcript_101326	--	--	Biological Process: chromatin silencing at rDNA (GO:0000183);; Cellular Component: condensed chromosome (GO:0000793);; Biological Process: cardiac ventricle development (GO:0003231);; Molecular Function: DNA binding (GO:0003677);; Molecular Function: ATP binding (GO:0005524);; Cellular Component: chromatin silencing complex (GO:0005677);; Cellular Component: nucleolus (GO:0005730);; Biological Pr…	K11654|2.33347e-24|aam:106491861|K11654 SWI/SNF-related matrix-associated actin-dependent regulator of chromatin subfamily A member 5 [EC:3.6.4.-] | (RefSeq) SMARCA5; SWI/SNF related, matrix associated, actin dependent regulator of chromatin, subfamily a, member 5	--	[K]	Transcription	--	--	L	Replication, recombination and repair	ATP-dependent chromatin remodeling protein SNF2-related protein, partial [Danio rerio]
Gekko_transcript_94562	[F]	Nucleotide transport and metabolism	Cellular Component: cytosol (GO:0005829);; Biological Process: purine nucleoside catabolic process (GO:0006152);; Molecular Function: purine nucleosidase activity (GO:0008477);;	--	--	[R]	General function prediction only	Inosine-uridine preferring nucleoside hydrolase;; Inosine-uridine preferring nucleoside hydrolase	Transposon TX1 uncharacterized 149 kDa protein OS=Xenopus laevis (African clawed frog) PE=3 SV=1	S	Function unknown	PREDICTED: inosine-uridine preferring nucleoside hydrolase-like [Gekko japonicus]
Gekko_transcript_187956	[V]	Defense mechanisms	Molecular Function: transporter activity (GO:0005215);; Molecular Function: ATP binding (GO:0005524);; Cellular Component: integral component of plasma membrane (GO:0005887);; Biological Process: phagocytosis, engulfment (GO:0006911);; Molecular Function: ATPase activity (GO:0016887);; Biological Process: cholesterol efflux (GO:0033344);; Molecular Function: apolipoprotein A-I binding (GO:0034186…	K05641|1.4802e-42|clv:102096351|K05641 ATP-binding cassette, subfamily A (ABC1), member 1 | (RefSeq) ABCA1; ATP binding cassette subfamily A member 1	ABC transporters (ko02010)	[IR]	--	--	--	V	Defense mechanisms	PREDICTED: ATP-binding cassette sub-family A member 1 isoform X2 [Anser cygnoides domesticus]
Gekko_transcript_86277	--	--	Biological Process: signal transduction (GO:0007165);; Biological Process: single-organism developmental process (GO:0044767);;	K12459|1.67818e-128|gja:107112144|K12459 SH2B adaptor protein 1/3 | (RefSeq) SH2B3; SH2B adaptor protein 3	--	--	--	Phenylalanine zipper	--	U	Intracellular trafficking, secretion, and vesicular transport	PREDICTED: SH2B adapter protein 3 [Gekko japonicus]
Gekko_transcript_160960	--	--	--	--	--	--	--	--	--	S	Function unknown	PREDICTED: RNA-directed DNA polymerase from mobile element jockey-like [Nanorana parkeri]
Gekko_transcript_55881	[G]	Carbohydrate transport and metabolism	Biological Process: carbohydrate metabolic process (GO:0005975);; Biological Process: pentose-phosphate shunt (GO:0006098);; Molecular Function: 6-phosphogluconolactonase activity (GO:0017057);; Cellular Component: extracellular exosome (GO:0070062);;	K01057|1.18241e-147|gja:107114923|K01057 6-phosphogluconolactonase [EC:3.1.1.31] | (RefSeq) PGLS; 6-phosphogluconolactonase	Pentose phosphate pathway (ko00030);Carbon metabolism (ko01200)	[G]	Carbohydrate transport and metabolism	Glucosamine-6-phosphate isomerases/6-phosphogluconolactonase	--	G	Carbohydrate transport and metabolism	PREDICTED: 6-phosphogluconolactonase [Gekko japonicus]
Gekko_transcript_42409	--	--	--	K11515|0|gja:107108845|K11515 inner centromere protein | (RefSeq) inner centromere protein-like	--	[D]	Cell cycle control, cell division, chromosome partitioning	Inner centromere protein, ARK binding region;; Chromosome passenger complex (CPC) protein INCENP N terminal	Inner centromere protein GN=INCENP OS=Gallus gallus (Chicken) PE=2 SV=1	S	Function unknown	PREDICTED: inner centromere protein-like [Gekko japonicus]
Gekko_transcript_133849	--	--	Biological Process: negative regulation of transcription from RNA polymerase II promoter (GO:0000122);; Cellular Component: nucleoplasm (GO:0005654);; Cellular Component: cytoplasm (GO:0005737);; Cellular Component: microtubule organizing center (GO:0005815);; Cellular Component: plasma membrane (GO:0005886);; Biological Process: intrinsic apoptotic signaling pathway in response to DNA damage (GO…	K20401|0|gja:107121768|K20401 folliculin-interacting protein 2 | (RefSeq) FNIP2; folliculin interacting protein 2	mTOR signaling pathway (ko04150)	[S]	Function unknown	Folliculin-interacting protein middle domain;; Folliculin-interacting protein N-terminus;; Folliculin-interacting protein C-terminus;; Folliculin-interacting protein N-terminus	Folliculin-interacting protein 1 GN=FNIP1 OS=Gallus gallus (Chicken) PE=3 SV=1	S	Function unknown	PREDICTED: folliculin-interacting protein 2 [Gekko japonicus]
Gekko_transcript_206394	[T]	Signal transduction mechanisms	Biological Process: positive regulation of cell-matrix adhesion (GO:0001954);; Biological Process: sprouting angiogenesis (GO:0002040);; Biological Process: marginal zone B cell differentiation (GO:0002315);; Molecular Function: non-membrane spanning protein tyrosine kinase activity (GO:0004715);; Molecular Function: signal transducer activity (GO:0004871);; Molecular Function: receptor binding (…	K05871|0|gja:107111937|K05871 focal adhesion kinase 2 [EC:2.7.10.2] | (RefSeq) PTK2B; protein tyrosine kinase 2 beta	Calcium signaling pathway (ko04020);GnRH signaling pathway (ko04912)	[T]	Signal transduction mechanisms	Protein tyrosine kinase;; Focal adhesion targeting region;; Protein kinase domain;; FERM central domain	Focal adhesion kinase 1 GN=ptk2 OS=Xenopus laevis (African clawed frog) PE=2 SV=2	T	Signal transduction mechanisms	PREDICTED: protein-tyrosine kinase 2-beta [Gekko japonicus]
Gekko_transcript_59851	--	--	Biological Process: positive regulation of defense response to virus by host (GO:0002230);; Biological Process: signal transduction (GO:0007165);; Biological Process: positive regulation of mitophagy in response to mitochondrial depolarization (GO:0098779);; Biological Process: xenophagy (GO:0098792);;	--	--	--	--	RhoGAP domain	Rho GTPase-activating protein 32 GN=arhgap32 OS=Xenopus laevis (African clawed frog) PE=2 SV=1	S	Function unknown	PREDICTED: protein FAM13B [Gekko japonicus]
Gekko_transcript_204488	--	--	Molecular Function: inositol-1,4,5-trisphosphate 3-kinase activity (GO:0008440);; Biological Process: phosphorylation (GO:0016310);;	K00911|0|gja:107110089|K00911 1D-myo-inositol-triphosphate 3-kinase [EC:2.7.1.127] | (RefSeq) inositol-trisphosphate 3-kinase B-like	Inositol phosphate metabolism (ko00562);Calcium signaling pathway (ko04020);Phosphatidylinositol signaling system (ko04070)	[I]	Lipid transport and metabolism	Inositol polyphosphate kinase	--	I	Lipid transport and metabolism	PREDICTED: inositol-trisphosphate 3-kinase B-like [Gekko japonicus]
Gekko_transcript_143380	--	--	Biological Process: cell adhesion (GO:0007155);; Biological Process: integrin-mediated signaling pathway (GO:0007229);; Cellular Component: integrin complex (GO:0008305);;	K06587|0|fpg:101911569|K06587 integrin alpha 11 | (RefSeq) ITGA11; integrin subunit alpha 11	Focal adhesion (ko04510);ECM-receptor interaction (ko04512);Regulation of actin cytoskeleton (ko04810)	[W]	Extracellular structures	von Willebrand factor type A domain;; von Willebrand factor type A domain;; FG-GAP repeat;; Repeat domain in Vibrio, Colwellia, Bradyrhizobium and Shewanella;; Integrin alpha;; Integrin alpha;; Integrin alpha	Integrin alpha-1 (Fragment) GN=ITGA1 OS=Gallus gallus (Chicken) PE=2 SV=1	U	Intracellular trafficking, secretion, and vesicular transport	PREDICTED: integrin alpha-11 [Aquila chrysaetos canadensis]
Gekko_transcript_122817	--	--	--	--	--	[R]	General function prediction only	--	--	S	Function unknown	PREDICTED: kelch domain-containing protein 4 [Gekko japonicus]
Gekko_transcript_83586	[T]	Signal transduction mechanisms	Molecular Function: protein serine/threonine kinase activity (GO:0004674);; Molecular Function: ATP binding (GO:0005524);; Biological Process: protein phosphorylation (GO:0006468);; Cellular Component: mediator complex (GO:0016592);;	K02208|0|pbi:103060881|K02208 cyclin-dependent kinase 8/11 [EC:2.7.11.22 2.7.11.23] | (RefSeq) CDK8; cyclin dependent kinase 8	--	[K]	Transcription	Protein kinase domain;; Protein tyrosine kinase	Cyclin-dependent kinase 8 GN=cdk8 OS=Xenopus tropicalis (Western clawed frog) PE=2 SV=1	T	Signal transduction mechanisms	PREDICTED: cyclin-dependent kinase 8 isoform X1 [Python bivittatus]
Gekko_transcript_91367	--	--	--	--	--	--	--	Domain of unknown function (DUF4314)	--	S	Function unknown	PREDICTED: hyphally regulated cell wall protein 3-like isoform X1 [Xenopus tropicalis]
Gekko_transcript_205543	--	--	Molecular Function: amyloid-beta binding (GO:0001540);; Molecular Function: phosphotyrosine residue binding (GO:0001784);; Molecular Function: phosphatidylinositol-4,5-bisphosphate binding (GO:0005546);; Cellular Component: early endosome (GO:0005769);; Cellular Component: cytosol (GO:0005829);; Cellular Component: neurofilament (GO:0005883);; Cellular Component: cytoplasmic side of plasma membra…	K12474|9.80697e-106|gja:107110816|K12474 low density lipoprotein receptor adapter protein 1 | (RefSeq) LDLRAP1; low density lipoprotein receptor adaptor protein 1	Endocytosis (ko04144)	[R]	General function prediction only	Phosphotyrosine interaction domain (PTB/PID);; Phosphotyrosine interaction domain (PTB/PID)	Low density lipoprotein receptor adapter protein 1-B GN=ldlrap1-b OS=Xenopus laevis (African clawed frog) PE=1 SV=1	S	Function unknown	PREDICTED: low density lipoprotein receptor adapter protein 1 isoform X3 [Gekko japonicus]
Gekko_transcript_207200	--	--	Biological Process: immune system process (GO:0002376);; Molecular Function: RNA binding (GO:0003723);; Molecular Function: transferase activity (GO:0016740);; Biological Process: response to stimulus (GO:0050896);;	K14216|2.26178e-87|gja:107122904|K14216 2'-5'-oligoadenylate synthetase [EC:2.7.7.84] | (RefSeq) 2'-5'-oligoadenylate synthase 1-like	Herpes simplex infection (ko05168)	--	--	2'-5'-oligoadenylate synthetase 1, domain 2, C-terminus;; Nucleotidyltransferase domain;; Ubiquitin family	Ubiquitin (Precursor) GN=UBB OS=Gallus gallus (Chicken) PE=2 SV=1	O	Posttranslational modification, protein turnover, chaperones	PREDICTED: LOW QUALITY PROTEIN: 2&apos;-5&apos;-oligoadenylate synthase 1-like, partial [Gekko japonicus]
Gekko_transcript_185138	--	--	Molecular Function: protein serine/threonine kinase activity (GO:0004674);; Molecular Function: pyruvate dehydrogenase (acetyl-transferring) kinase activity (GO:0004740);; Molecular Function: ATP binding (GO:0005524);; Cellular Component: mitochondrion (GO:0005739);; Biological Process: regulation of acetyl-CoA biosynthetic process from pyruvate (GO:0010510);; Biological Process: regulation of gl…	K00898|0|gja:107114025|K00898 pyruvate dehydrogenase kinase 2/3/4 [EC:2.7.11.2] | (RefSeq) PDK3; pyruvate dehydrogenase kinase 3	--	[T]	Signal transduction mechanisms	Reverse transcriptase (RNA-dependent DNA polymerase);; Mitochondrial branched-chain alpha-ketoacid dehydrogenase kinase;; Histidine kinase-, DNA gyrase B-, and HSP90-like ATPase	Transposon TX1 uncharacterized 149 kDa protein OS=Xenopus laevis (African clawed frog) PE=3 SV=1	T	Signal transduction mechanisms	PREDICTED: pyruvate dehydrogenase kinase, isozyme 3 [Gekko japonicus]
Gekko_transcript_203466	[R]	General function prediction only	--	K09228|0|gja:107111345|K09228 KRAB domain-containing zinc finger protein | (RefSeq) zinc finger protein 345-like	--	[R]	General function prediction only	Zinc-finger double domain;; Zinc finger, C2H2 type;; C2H2-type zinc finger;; Zinc-finger double-stranded RNA-binding;; SCAN domain;; C2H2-type zinc finger;; Zinc-finger of C2H2 type;; KRAB box;; zinc-ribbon family;; Hydrogenase/urease nickel incorporation, metallochaperone, hypA;; C2HE / C2H2 / C2HC zinc-binding finger;; zinc-finger C2H2-type;; XPA protein N-terminal	Oocyte zinc finger protein XlCOF7.1 (Fragment) OS=Xenopus laevis (African clawed frog) PE=2 SV=1	S	Function unknown	PREDICTED: zinc finger protein 345-like [Gekko japonicus]
Gekko_transcript_111026	[T]	Signal transduction mechanisms	Molecular Function: calcium ion binding (GO:0005509);; Cellular Component: cytosol (GO:0005829);; Cellular Component: brush border (GO:0005903);; Molecular Function: structural constituent of muscle (GO:0008307);; Cellular Component: membrane (GO:0016020);; Cellular Component: myosin II complex (GO:0016460);; Cellular Component: unconventional myosin complex (GO:0016461);; Molecular Function: act…	K12751|3.7877e-85|pbi:103054484|K12751 myosin light chain 6 | (RefSeq) MYL6; myosin light polypeptide 6	Vascular smooth muscle contraction (ko04270)	[Z]	Cytoskeleton	--	Myosin light polypeptide 6 GN=MYL6 OS=Gallus gallus (Chicken) PE=1 SV=3	DTZ	Cell cycle control, cell division, chromosome partitioning;; Signal transduction mechanisms;; Cytoskeleton	PREDICTED: myosin light polypeptide 6 isoform X2 [Gekko japonicus]
Gekko_transcript_168397	--	--	Molecular Function: transcription coactivator activity (GO:0003713);; Cellular Component: nucleus (GO:0005634);; Cellular Component: cytoplasm (GO:0005737);; Molecular Function: TBP-class protein binding (GO:0017025);; Biological Process: myofibril assembly (GO:0030239);; Biological Process: myoblast migration (GO:0051451);; Biological Process: regulation of nucleic acid-templated transcription (…	K03626|9.52789e-16|apla:101793439|K03626 nascent polypeptide-associated complex subunit alpha | (RefSeq) NACA; nascent polypeptide-associated complex alpha subunit	--	[K]	Transcription	--	Nascent polypeptide-associated complex subunit alpha GN=naca OS=Xenopus tropicalis (Western clawed frog) PE=2 SV=1	K	Transcription	nascent polypeptide-associated complex subunit alpha, partial [Anas platyrhynchos]
Gekko_transcript_69683	--	--	Molecular Function: transcription factor activity, sequence-specific DNA binding (GO:0003700);; Cellular Component: nucleus (GO:0005634);; Biological Process: regulation of transcription, DNA-templated (GO:0006355);; Molecular Function: sequence-specific DNA binding (GO:0043565);; Molecular Function: metal ion binding (GO:0046872);;	K09229|1.28485e-72|gja:107123420|K09229 KRAB and SCAN domains-containing zinc finger protein | (RefSeq) zinc finger protein 420-like	--	[R]	General function prediction only	SCAN domain;; SCAN domain;; KRAB box	--	S	Function unknown	PREDICTED: zinc finger protein 420-like [Gekko japonicus]
Gekko_transcript_66057	[R]	General function prediction only	Biological Process: G1/S transition of mitotic cell cycle (GO:0000082);; Biological Process: cell fate specification (GO:0001708);; Molecular Function: fibronectin binding (GO:0001968);; Molecular Function: protease binding (GO:0002020);; Biological Process: cell migration involved in sprouting angiogenesis (GO:0002042);; Molecular Function: actin binding (GO:0003779);; Molecular Function: recept…	K05719|0|gja:107125566|K05719 integrin beta 1 | (RefSeq) ITGB1; integrin subunit beta 1	Phagosome (ko04145);Focal adhesion (ko04510);ECM-receptor interaction (ko04512);Cell adhesion molecules (CAMs) (ko04514);Regulation of actin cytoskeleton (ko04810)	[TW]	--	Integrin plexin domain;; Integrin beta cytoplasmic domain;; Integrin beta tail domain;; Integrin beta chain VWA domain;; EGF-like domain	Integrin beta-1 (Precursor) GN=ITGB1 OS=Gallus gallus (Chicken) PE=1 SV=1	U	Intracellular trafficking, secretion, and vesicular transport	PREDICTED: integrin beta-1 isoform X2 [Gekko japonicus]
[truncated: 110,752 more rows]
