# Supplementary material for: SMRT sequencing of the full-length transcriptome of Gekko gecko
Source: PLoS One. 2022 Feb 25;17(2):e0264499. doi: 10.1371/journal.pone.0264499 (PMC8880673; doi:10.1371/journal.pone.0264499)
Supplement: S2 Table — (XLS) [file pone.0264499.s002.xls]

#Gene_ID	SSR_nr	SSR_type	SSR	Size	SSR_Start	SSR_End	FPr1(5'-3')	Tm	Size	RPr1(5'-3')	Tm	Size	PSize	PStart	PEnd	FPr2(5'-3')	Tm	Size	RPr2(5'-3')	Tm	Size	PSize	PStart	PEnd	FPr3(5'-3')	Tm	Size	RPr3(5'-3')	Tm	Size	PSize	PStart	PEnd
Gekko_transcript_0	1	p2	(AT)6	12	18161	18172	AAAGTTGTGCCATGAGGGAG	60.111	20	CCTGCAAATAAAAGCCCAAA	60.068	20	242	18026	18267	TAGAGAGGAAGGGCCAGGAT	60.169	20	CCTGCAAATAAAAGCCCAAA	60.068	20	276	17992	18267	TTCAGGATTAGGGTTTTGCG	60.067	20	ATAGAAATTCCAGCCCCCTG	60.278	20	192	18092	18283
Gekko_transcript_1	1	p1	(A)11	11	16870	16880	CCATTGACTTCAGTGGGCTT	60.111	20	GTTGTCAGGGTTTGCCAGTT	60.012	20	259	16791	17049	CCATTGACTTCAGTGGGCTT	60.111	20	GTCAGGGTTTGCCAGTTGAT	59.973	20	256	16791	17046	CCATTGACTTCAGTGGGCTT	60.111	20	TTTCCTTCAGGTTGTCAGGG	60.081	20	269	16791	17059
Gekko_transcript_7	1	p1	(G)10	10	797	806	CGCAGAAATCGAGAAATGGT	60.214	20	GTTCTGGAGCGGCAGACTAA	60.538	20	243	762	1004	CGCAGAAATCGAGAAATGGT	60.214	20	TTCTGGAGCGGCAGACTAAC	60.538	20	242	762	1003	CGCAGAAATCGAGAAATGGT	60.214	20	GGAGCGGCAGACTAACAAAT	59.340	20	238	762	999
Gekko_transcript_7	2	p1	(C)17	17	2191	2207	TCATGTTTTGCGCATCTAGC	59.983	20	GGGGATTTGAAACTGGGTCT	60.169	20	275	1997	2271	TATGGACTCAGCCAGTGTCG	59.855	20	CTTCCTTTCCTCTCCTGCCT	59.950	20	261	2167	2427	CAGTGGAAATTGAGGCCACT	60.111	20	GGTAGGGTAGGCTGAGAGGG	60.088	20	207	2126	2332
Gekko_transcript_7	3	p1	(G)11	11	7384	7394	CCTGAATTAGCCGAAGCAAC	59.845	20	GTAGCTGCCCTGTTTGCTCT	59.644	20	225	7266	7490	CCTGAATTAGCCGAAGCAAC	59.845	20	TGTTTGCTCTGTCAGCCTGT	59.622	20	215	7266	7480	TCCCAACACTGAAAATCGGT	60.353	20	GTAGCTGCCCTGTTTGCTCT	59.644	20	178	7313	7490
Gekko_transcript_7	4	p1	(C)13	13	11818	11830	ACGGCTCTGTCATTTGCTTT	59.882	20	CGTACCCCATAAACACTGGG	60.103	20	204	11699	11902	ACGGCTCTGTCATTTGCTTT	59.882	20	CCGTACCCCATAAACACTGG	60.103	20	205	11699	11903	GAACCACGGCTCTGTCATTT	60.119	20	CCGTACCCCATAAACACTGG	60.103	20	210	11694	11903
Gekko_transcript_7	5	p1	(C)10	10	12508	12517	TGTTGCCTGGAGATCAGTTG	59.831	20	TGGCTGGAGATTCACACAAA	60.240	20	254	12325	12578	TGTTGCCTGGAGATCAGTTG	59.831	20	GTGGCTGGAGATTCACACAA	59.682	20	255	12325	12579	CCAGGCTTCAGTCCTGAGAA	60.523	20	AGCAAAACGTGCACACTGAC	59.953	20	222	12399	12620
Gekko_transcript_9	1	p1	(A)13	13	13600	13612	ACAGCAGTGGGAGTGGTCTT	59.756	20	TGTTTCACAGGTTTCCACCA	59.976	20	277	13459	13735	AGCAGTGGGAGTGGTCTTGT	59.756	20	TGTTTCACAGGTTTCCACCA	59.976	20	275	13461	13735	GACAGCAGTGGGAGTGGTCT	60.315	20	TGTTTCACAGGTTTCCACCA	59.976	20	278	13458	13735
Gekko_transcript_10	1	p3	(GAG)5	15	7774	7788	GAGGACGAAGAGGAGCACAC	59.993	20	ATGATGAGGTCATCTTCCCG	59.886	20	253	7696	7948	TGAATATCTTGGACCCCGAG	59.887	20	CTTCCTCACCTTCTTCGTCG	59.982	20	149	7679	7827	TGAATATCTTGGACCCCGAG	59.887	20	GTCTTCCTCCTCTTCGCCTT	59.957	20	166	7679	7844
Gekko_transcript_10	2	p2	(GT)6	12	13669	13680	CCAGCCGCCATATTTTTCTA	60.054	20	CCTCCAAAGAAGGCTGATTG	59.807	20	168	13579	13746	CCAGCCGCCATATTTTTCTA	60.054	20	CTCCAAAGAAGGCTGATTGG	59.807	20	167	13579	13745	CCAGCCGCCATATTTTTCTA	60.054	20	TTTTCCCCTCCTCTCTCTCC	59.749	20	207	13579	13785
Gekko_transcript_10	3	p2	(AT)6	12	13823	13834	CCAATCAGCCTTCTTTGGAG	59.807	20	AAGAATCCAAATGCTCCCCT	59.903	20	187	13726	13912	CAATCAGCCTTCTTTGGAGG	59.807	20	AAGAATCCAAATGCTCCCCT	59.903	20	186	13727	13912	CCAATCAGCCTTCTTTGGAG	59.807	20	CGTCAACACATTCCAAGCAC	60.160	20	157	13726	13882
Gekko_transcript_12	1	p1	(C)12	12	9767	9778	TTGTTTTCCCCAACCCATAA	60.024	20	CAAAGAACAAACCCCATGCT	59.971	20	277	9581	9857	TTGTTTTCCCCAACCCATAA	60.024	20	CAGCAAAGAACAAACCCCAT	59.971	20	280	9581	9860	TTGTTTTCCCCAACCCATAA	60.024	20	AAAGAACAAACCCCATGCTG	59.971	20	276	9581	9856
Gekko_transcript_13	1	p1	(T)12	12	5828	5839	GGCTGGAAATGAATCCTGAA	60.014	20	CCATTTGAGATGTGCGTTTG	60.111	20	202	5670	5871	ATGCAGGCTGGAAATGAATC	60.043	20	CCATTTGAGATGTGCGTTTG	60.111	20	207	5665	5871	TGACAATATGCAGGCTGGAA	60.220	20	CCATTTGAGATGTGCGTTTG	60.111	20	214	5658	5871
Gekko_transcript_13	2	p1	(A)11	11	10960	10970	TTCCGTTTCCAAGAGGCTTA	59.817	20	TGACAACCTGAACGAACTGC	59.880	20	209	10836	11044	CGTTTCCAAGAGGCTTACCA	60.241	20	TGACAACCTGAACGAACTGC	59.880	20	206	10839	11044	TTCCGTTTCCAAGAGGCTTA	59.817	20	CCATCTGACAACCTGAACGA	59.676	20	214	10836	11049
Gekko_transcript_13	3	p2	(TA)6	12	11403	11414	GGCAGCTTCGAAATGTCAGT	60.406	20	AGCAATCAGGTCTGGCTCAT	59.834	20	270	11257	11526	GCTGATCATGCACCACATTT	59.533	20	AGCAATCAGGTCTGGCTCAT	59.834	20	190	11337	11526	GGTTGAATGTGGTGTGTGCT	59.446	20	AGCAATCAGGTCTGGCTCAT	59.834	20	211	11316	11526
Gekko_transcript_13	4	c	(TGT)5tgagaa(GT)7	35	11612	11646	CAGGATCTTTTGCCTAGTGAGC	60.393	22	CCAAAGCATTATATTAAAGGCCC	60.071	23	269	11565	11833	CAGGATCTTTTGCCTAGTGAGC	60.393	22	AAAGGCCCACATATGTCATCTAA	59.750	23	254	11565	11818	CAGGATCTTTTGCCTAGTGAGC	60.393	22	AAGGCCCACATATGTCATCTAA	58.468	22	253	11565	11817
Gekko_transcript_14	1	p3	(AGC)5	15	1456	1470	GAAGAGATGGACCGGATTGA	60.011	20	ACTGAAGGTACCGCAGCATT	59.763	20	214	1287	1500	AGAGCATCAAGGAGCCGTTA	59.978	20	ACTGAAGGTACCGCAGCATT	59.763	20	123	1378	1500	AAACAATTCCACGAACTGGC	59.978	20	ACTGAAGGTACCGCAGCATT	59.763	20	145	1356	1500
Gekko_transcript_14	2	p2	(AT)9	18	13559	13576	TCTGTGACATGGGGCACTTA	60.112	20	ACACCCTAGCAACCTGCTGT	59.792	20	187	13443	13629	GCTCATTAAAAGGCAGCGAG	60.117	20	ACACCCTAGCAACCTGCTGT	59.792	20	274	13356	13629	CATTAAAAGGCAGCGAGAGC	60.117	20	ACACCCTAGCAACCTGCTGT	59.792	20	271	13359	13629
Gekko_transcript_16	1	p1	(C)10	10	13485	13494	CTTTGGTGGAATGGCGTAGT	59.993	20	TCAACTGCTCAGTGAAGTGCT	58.819	21	261	13279	13539	CTTTGGTGGAATGGCGTAGT	59.993	20	CAACTGCTCAGTGAAGTGCTTT	59.725	22	260	13279	13538	CTTTGGTGGAATGGCGTAGT	59.993	20	GTCAACTGCTCAGTGAAGTGCT	59.718	22	262	13279	13540
Gekko_transcript_17	1	p1	(C)10	10	52	61	--
Gekko_transcript_17	2	p2	(TC)8	16	5716	5731	AACTGTTGACTGTCGTCCCC	60.009	20	GGAGTGGCCATTTTGTTTTG	60.344	20	259	5661	5919	CCCCAACAGTTTCATTCAGG	60.345	20	CAGCAGTCAGCAGTGGAGAG	59.915	20	153	5687	5839	CCCCCAACAGTTTCATTCAG	60.345	20	CAGCAGTCAGCAGTGGAGAG	59.915	20	154	5686	5839
Gekko_transcript_17	3	p1	(A)10	10	6229	6238	TGGTGACCTTTACGGAACAA	59.021	20	TGCTGAAGTTCCACACGAAG	60.025	20	201	6180	6380	CATGATGGTGACCTTTACGG	58.847	20	TGCTGAAGTTCCACACGAAG	60.025	20	206	6175	6380	GATGGTGACCTTTACGGAACA	59.845	21	TGCTGAAGTTCCACACGAAG	60.025	20	203	6178	6380
Gekko_transcript_17	4	p1	(A)12	12	7042	7053	GGCATATGCTTCTTCGGGTA	60.060	20	AGAATGGCATCGAGATTTGG	60.036	20	104	6977	7080	GGCATATGCTTCTTCGGGTA	60.060	20	GAATGGCATCGAGATTTGGT	59.900	20	103	6977	7079	ACTGGCATATGCTTCTTCGG	60.235	20	AGAATGGCATCGAGATTTGG	60.036	20	107	6974	7080
Gekko_transcript_17	5	c	(C)14(A)14	28	8613	8640	AAAGCTTAGGTGCCGCTACA	60.039	20	CCACTTTGAACAGGGGAAAA	59.942	20	238	8441	8678	CAGGTGGGAAGCCAGTAAAA	60.103	20	CCACTTTGAACAGGGGAAAA	59.942	20	132	8547	8678	GGAAGCCGTGTGATTCACTT	60.119	20	CCACTTTGAACAGGGGAAAA	59.942	20	174	8505	8678
Gekko_transcript_19	1	p2	(TA)24	48	13185	13232	GGCAACAAAGACCAGTGGAT	59.973	20	TGGATTTTTCATATTACAGTTTCAAAT	58.500	27	211	13058	13268	CTTTGCCCGTTTACACCAGT	60.030	20	TGGATTTTTCATATTACAGTTTCAAAT	58.500	27	276	12993	13268	CATTGATGTTCCGTGTGGAG	59.960	20	TGGATTTTTCATATTACAGTTTCAAAT	58.500	27	230	13039	13268
Gekko_transcript_20	1	p3	(TTC)5	15	11681	11695	GTGCGTTCTGGGGTATGTTT	59.859	20	ATGCTTCTCAAGCCACGTCT	60.020	20	205	11607	11811	GTGCGTTCTGGGGTATGTTT	59.859	20	GGCCTACACACCAGGAGAAA	60.111	20	235	11607	11841	GTGCGTTCTGGGGTATGTTT	59.859	20	GCTTCTCAAGCCACGTCTTC	60.142	20	203	11607	11809
Gekko_transcript_23	1	p1	(G)16	16	4028	4043	CTGCATATGCCTGTGTGCTT	59.895	20	AGCAACCACATTTTGCAGTG	59.764	20	152	3998	4149	GGTCTGCATATGCCTGTGTG	60.144	20	CAGCAACCACATTTTGCAGT	59.764	20	156	3995	4150	GGTCTGCATATGCCTGTGTG	60.144	20	AGCAACCACATTTTGCAGTG	59.764	20	155	3995	4149
Gekko_transcript_23	2	c	(TC)17act(CA)21	79	5174	5252	ATCCACCTCACTGGCTTGTT	59.579	20	TTCTCCATTTCCCCTCTGTG	60.042	20	271	5034	5304	AATCCACCTCACTGGCTTGT	59.579	20	TTCTCCATTTCCCCTCTGTG	60.042	20	272	5033	5304	CCTACTGGGAAAGGCTGGAT	60.455	20	TTCTCCATTTCCCCTCTGTG	60.042	20	218	5087	5304
Gekko_transcript_23	3	p1	(G)10	10	7755	7764	GTTGCATTCACCATCCTGTG	59.967	20	TTTGACACCCCTGACCTAGC	60.111	20	142	7699	7840	TTGCATTCACCATCCTGTGT	59.967	20	TTTGACACCCCTGACCTAGC	60.111	20	141	7700	7840	TTGCATTCACCATCCTGTGT	59.967	20	TGCTAGCTGAAAGAGCCCAT	60.118	20	113	7700	7812
Gekko_transcript_23	4	p1	(G)11	11	10086	10096	TTTCCAGATCCCCAGCTAGA	59.767	20	CCCACTTGGTTCCATTCACT	59.820	20	231	10026	10256	TTTCCAGATCCCCAGCTAGA	59.767	20	CCTGCTCTGCTGACTTGTTG	59.770	20	204	10026	10229	TTTCCAGATCCCCAGCTAGA	59.767	20	TCAGGTAGTTTCAGGCAGCA	59.591	20	170	10026	10195
Gekko_transcript_23	5	p2	(CA)6	12	11592	11603	AAAAACATGCAGGGTGGAAG	59.971	20	ACATGACATAGGTTGGGGGA	60.050	20	161	11515	11675	GAGCTTCAGCATTCCCTTTG	59.955	20	ACATGACATAGGTTGGGGGA	60.050	20	263	11413	11675	AAAAACATGCAGGGTGGAAG	59.971	20	CCATTTCAAGGAAGCCGTAA	60.067	20	232	11515	11746
Gekko_transcript_23	6	p1	(G)10	10	11836	11845	TTACGGCTTCCTTGAAATGG	60.067	20	CCTGCCAGTGTGACTGAAGA	60.022	20	246	11727	11972	GCTTCCTTGAAATGGGGATT	60.265	20	CCTGCCAGTGTGACTGAAGA	60.022	20	241	11732	11972	TTACGGCTTCCTTGAAATGG	60.067	20	TCAAAACCTGCCAGTGTGAC	59.726	20	252	11727	11978
Gekko_transcript_25	1	p2	(TG)7	14	10500	10513	ACTGCAGCAGAACTGTGTGG	60.096	20	CTTGGTAGGCTCAAAGCAGG	60.008	20	112	10430	10541	ACTGCAGCAGAACTGTGTGG	60.096	20	GCACAGAGGGTAGGCAGAAG	60.012	20	228	10430	10657	ACTGCAGCAGAACTGTGTGG	60.096	20	CACAGAGGGTAGGCAGAAGC	60.012	20	227	10430	10656
Gekko_transcript_25	2	p1	(A)10	10	11189	11198	AAATCGAAACCTGTCATCGG	59.933	20	CCAAGAGTTTTAGCGGTTGC	59.883	20	270	11038	11307	ACCTGTCATCGGGAATCTTG	59.927	20	CCAAGAGTTTTAGCGGTTGC	59.883	20	262	11046	11307	AAATCGAAACCTGTCATCGG	59.933	20	CACATCCCAGAGCAAAGTGA	59.831	20	195	11038	11232
Gekko_transcript_25	3	p1	(A)10	10	11394	11403	GCAACCGCTAAAACTCTTGG	59.883	20	AGCTCTGGGTTACGAAACGA	59.875	20	264	11288	11551	GCAACCGCTAAAACTCTTGG	59.883	20	GCTCTGGGTTACGAAACGAC	59.740	20	263	11288	11550	CAACCGCTAAAACTCTTGGG	59.741	20	AGCTCTGGGTTACGAAACGA	59.875	20	263	11289	11551
Gekko_transcript_25	4	p2	(GT)8	16	11780	11795	TCGTTCAAATGCAAATCGAG	59.809	20	AAGACACGCAACCAATCACA	60.160	20	172	11743	11914	TCGTTCAAATGCAAATCGAG	59.809	20	AGACACGCAACCAATCACAG	59.751	20	171	11743	11913	TCGTTCAAATGCAAATCGAG	59.809	20	TCCCTTATTCATGGCAGCTT	59.668	20	207	11743	11949
Gekko_transcript_25	5	p2	(TG)6	12	11998	12009	AAGCTGCCATGAATAAGGGA	59.668	20	TTGCTCACAGGACTCCACAG	60.022	20	275	11930	12204	AGCTGCCATGAATAAGGGAG	59.292	20	TTGCTCACAGGACTCCACAG	60.022	20	274	11931	12204	AAGCTGCCATGAATAAGGGA	59.668	20	TTTGCTCACAGGACTCCACA	60.440	20	276	11930	12205
Gekko_transcript_26	1	p2	(AG)6	12	12928	12939	AAGGAAGTGCTGCAGCTAGG	59.780	20	AGCACAACAAAAGAGTCCCTG	59.386	21	228	12752	12979	AAGGAAGTGCTGCAGCTAGG	59.780	20	GCACAACAAAAGAGTCCCTG	58.342	20	227	12752	12978	AAGGAAGTGCTGCAGCTAGG	59.780	20	CACAACAAAAGAGTCCCTGC	58.342	20	226	12752	12977
Gekko_transcript_27	1	p1	(G)12	12	11851	11862	GCAAAGTCAACACGCTGGTA	59.911	20	AGGACTTCACAAACCAACCG	60.005	20	129	11764	11892	AGGGGAGAGCAAAGTCAACA	59.844	20	AGGACTTCACAAACCAACCG	60.005	20	137	11756	11892	GAAGGAGGGGAGAGCAAAGT	59.817	20	AGGACTTCACAAACCAACCG	60.005	20	142	11751	11892
Gekko_transcript_27	2	c	(AC)7ccccgggtcacctccgtcttcggcacgatcatgtttacagaagtactgctgttttttaaataccctttcgaagcgatttcacatgctcgttacagaac(T)12	124	11995	12118	ATGTGAAAAGTATCCGGGCA	60.331	20	CGATAGCCTCACGTTTGGAC	60.657	20	271	11936	12206	CGGTTGGTTTGTGAAGTCCT	60.005	20	TTCCACGATTTTCAGCTGTTT	59.738	21	270	11873	12142	CGGTTGGTTTGTGAAGTCCT	60.005	20	CCCCTTCCACGATTTTCAG	60.436	19	274	11873	12146
Gekko_transcript_27	3	p1	(T)10	10	12471	12480	CCAAGACGACTCCAAATGGT	59.966	20	TGCTGTACAGTAGGTCCCCC	59.989	20	216	12380	12595	CCAAGACGACTCCAAATGGT	59.966	20	TAGACGTCGATAACGGGTCC	59.955	20	253	12380	12632	TTCCTTCCTCTTTGGCCTTT	60.180	20	TGCTGTACAGTAGGTCCCCC	59.989	20	245	12351	12595
Gekko_transcript_27	4	p1	(A)15	15	12596	12610	TTTTTGTTTCTCCTGGGGGT	60.694	20	CTGTGTTGCACTGGTTCCAT	59.597	20	166	12552	12717	CTTTTTGTTTCTCCTGGGGG	60.816	20	CTGTGTTGCACTGGTTCCAT	59.597	20	167	12551	12717	TCTTTTTGTTTCTCCTGGGG	59.143	20	CTGTGTTGCACTGGTTCCAT	59.597	20	168	12550	12717
Gekko_transcript_27	5	p1	(A)11	11	12721	12731	AATGGAACCAGTGCAACACA	60.008	20	GCGAACAAAAGCCATTTCAT	60.081	20	192	12697	12888	AATGGAACCAGTGCAACACA	60.008	20	TAACATGGACGCGAACAAAA	60.111	20	202	12697	12898	AATGGAACCAGTGCAACACA	60.008	20	CTAACATGGACGCGAACAAA	59.729	20	203	12697	12899
Gekko_transcript_29	1	p2	(AC)9	18	6382	6399	CACCCCAGACAGAGGAGAAG	59.828	20	TGGATGGACCTCATTGCATA	59.883	20	260	6291	6550	CATTGGCAAAGATCCTCCAT	59.894	20	AAGGAGAACCTCCCTGCTGT	60.252	20	209	6271	6479	TCTGCTGAATGTTGAGTGGG	59.831	20	AAGGAGAACCTCCCTGCTGT	60.252	20	274	6206	6479
Gekko_transcript_29	2	p1	(C)10	10	8172	8181	ACTTCAGTGCCGTTTGCTTT	59.920	20	ACGTACACCGCTAATCCTCG	60.154	20	232	8036	8267	ACTTCAGTGCCGTTTGCTTT	59.920	20	TCATACGTGCTTGCTTGCTC	60.165	20	188	8036	8223	TTCCAATCCCCTCCTATTCC	60.089	20	TCATACGTGCTTGCTTGCTC	60.165	20	248	7976	8223
Gekko_transcript_29	3	p2	(AT)9	18	8591	8608	TTCAAGCAAGATGATTCCCC	60.014	20	TGGCAAAATAAAGACGAGCC	60.209	20	249	8492	8740	TTCAAGCAAGATGATTCCCC	60.014	20	GTGGCAAGGCAGCAAATACT	60.278	20	201	8492	8692	TCACCCTGCCATTAACCAAT	60.192	20	AGGTGACTGCTGGATGCTTT	59.874	20	253	8531	8783
Gekko_transcript_29	4	p1	(A)10	10	8928	8937	ACATCAGCTGCTTCCAGGTT	59.874	20	GGCTCTACAGCCACACAACA	59.905	20	262	8814	9075	AACATCAGCTGCTTCCAGGT	59.874	20	GGCTCTACAGCCACACAACA	59.905	20	263	8813	9075	CTTCCAGGTTTGACCAGCTC	59.844	20	GGCTCTACAGCCACACAACA	59.905	20	252	8824	9075
Gekko_transcript_29	5	p2	(CA)6	12	9617	9628	AAATTGTTTTGCCTTGCCTG	60.110	20	TATATGGGGCTTGGCAGAAG	60.053	20	245	9427	9671	ATTGTTTTGCCTTGCCTGTC	60.118	20	TATATGGGGCTTGGCAGAAG	60.053	20	243	9429	9671	ATTGTTTTGCCTTGCCTGTC	60.118	20	GTATATGGGGCTTGGCAGAA	59.923	20	244	9429	9672
Gekko_transcript_31	1	p3	(GGA)7	21	4336	4356	GGACGCATCCAAGAATGTTT	59.939	20	CCTCCGAAGCTGATGACATT	60.218	20	227	4185	4411	GGACGCATCCAAGAATGTTT	59.939	20	GATTCCTCCGAAGCTGATGA	60.303	20	231	4185	4415	GGACGCATCCAAGAATGTTT	59.939	20	TTACCTGGAGCTCTGGAACG	60.388	20	260	4185	4444
Gekko_transcript_31	2	p1	(G)11	11	6619	6629	GCATGGCAAGGTCAACAGTA	59.722	20	ACGTCAGCTTCTCCATGGTC	60.269	20	198	6468	6665	GCATGGCAAGGTCAACAGTA	59.722	20	TCAGCTTCTCCATGGTCTCC	60.349	20	195	6468	6662	GCATGGCAAGGTCAACAGTA	59.722	20	CGTCAGCTTCTCCATGGTCT	60.408	20	197	6468	6664
Gekko_transcript_31	3	c	(T)18(G)12	30	7796	7825	TGTGGTGCTGATCCTCTCAG	59.980	20	TGGAATACCAGAGGTGGGAG	59.920	20	271	7677	7947	CTGTGGTGCTGATCCTCTCA	59.980	20	CTGGAATACCAGAGGTGGGA	59.920	20	273	7676	7948	TGTGGTGCTGATCCTCTCAG	59.980	20	CTGGAATACCAGAGGTGGGA	59.920	20	272	7677	7948
Gekko_transcript_31	4	p2	(GT)8	16	10116	10131	CTCGTGGCCCTTTCTTACAG	59.869	20	ATCTAGTCCAACCCCCTGCT	59.957	20	208	9975	10182	TTTGTCGTCTTCTGGGTGTG	59.720	20	ATCTAGTCCAACCCCCTGCT	59.957	20	104	10079	10182	TGATCCTGTGAACTGAGGCA	60.402	20	ATCTAGTCCAACCCCCTGCT	59.957	20	272	9911	10182
Gekko_transcript_34	1	p1	(C)12	12	187	198	TTCCCTTCCCTTCTTCCAAT	59.875	20	ACATGTGGGCTTCTGATTCC	59.934	20	267	114	380	TTCCCTTCCCTTCTTCCAAT	59.875	20	ATGTGGGCTTCTGATTCCAG	60.073	20	265	114	378	TTCCCTTCCCTTCTTCCAAT	59.875	20	CCCATGCCCTGTATCTCCTA	59.910	20	229	114	342
Gekko_transcript_34	2	p1	(G)10	10	9382	9391	CCCTGGTAGCTCCCATACAA	59.948	20	GCATGCAGTTTGGCAATTTA	59.708	20	202	9235	9436	GTTTCGCCATAGGGTTTTCA	59.938	20	GCATGCAGTTTGGCAATTTA	59.708	20	273	9164	9436	TTCGCCATAGGGTTTTCAAG	60.067	20	GCATGCAGTTTGGCAATTTA	59.708	20	271	9166	9436
Gekko_transcript_35	1	p3	(AGG)5	15	10644	10658	GAGGAGCCACAGAACATTCC	59.661	20	CCCTCACGTTTCCCAGAGTA	60.103	20	270	10551	10820	GAGGAGCCACAGAACATTCC	59.661	20	TGTCAGTCTGCCATTTCCTG	59.831	20	210	10551	10760	GAGGAGCCACAGAACATTCC	59.661	20	CAGTCTGCCATTTCCTGTCA	59.831	20	207	10551	10757
Gekko_transcript_37	1	p1	(T)12	12	4436	4447	TGAATGTTGGTTTCCAAGGG	60.724	20	TCAGGGTTCACATTGCACAG	60.722	20	244	4375	4618	TCCAAGGGTATTTTGCATGA	58.965	20	ACCCATCTCTTGCAGACAGC	60.418	20	272	4387	4658	TTCCAAGGGTATTTTGCATGA	60.308	21	ACCCATCTCTTGCAGACAGC	60.418	20	273	4386	4658
Gekko_transcript_37	2	p1	(C)14	14	7024	7037	ATGCTAGGCAGGATCTGGAA	59.797	20	TAGGGTTACCCCCTTGGAAC	60.046	20	266	6850	7115	ACATGCTAGGCAGGATCTGG	60.240	20	TAGGGTTACCCCCTTGGAAC	60.046	20	268	6848	7115	CGCATCATGTAGCCAATCTG	60.243	20	TAGGGTTACCCCCTTGGAAC	60.046	20	181	6935	7115
Gekko_transcript_38	1	p3	(AGG)5	15	10482	10496	GAGGAGCCACAGAACATTCC	59.661	20	CCCTCACGTTTCCCAGAGTA	60.103	20	270	10389	10658	GAGGAGCCACAGAACATTCC	59.661	20	TGTCAGTCTGCCATTTCCTG	59.831	20	210	10389	10598	GAGGAGCCACAGAACATTCC	59.661	20	CAGTCTGCCATTTCCTGTCA	59.831	20	207	10389	10595
Gekko_transcript_41	1	p1	(G)10	10	26	35	--
Gekko_transcript_41	2	p3	(GGA)7	21	1460	1480	GCACCTCCAAGGGAATATGA	59.894	20	CCTCGTCGTTGATCACTTCA	59.831	20	140	1366	1505	ACCACCTCAAGCAAATGGAG	60.111	20	CCTCGTCGTTGATCACTTCA	59.831	20	210	1296	1505	GGATTTCCTGGCATTCAAAA	59.878	20	CCTCGTCGTTGATCACTTCA	59.831	20	119	1387	1505
Gekko_transcript_41	3	p3	(GCA)6	18	8640	8657	GCAGCTGATCAAGTTGCAGA	60.296	20	ACCTGAAGGTTGGTGACGGT	61.789	20	201	8534	8734	GCAGCTGATCAAGTTGCAGA	60.296	20	GAAGGTTGGTGACGGTGGT	60.834	19	197	8534	8730	CAAGTTGCAGAAGCAGAAGC	58.952	20	CTGAAGGTTGGTGACGGTG	60.137	19	190	8543	8732
Gekko_transcript_41	4	p1	(C)12	12	10003	10014	TCATTTGCTTGTTCAAACCG	59.706	20	CGAGAGAGAGGACAGGTTGG	59.978	20	235	9811	10045	TCATTTGCTTGTTCAAACCG	59.706	20	CAGCTTCCAAGGAACGAGAG	60.126	20	249	9811	10059	CCCACCTGTTTTTCATTTGC	60.344	20	CAGCTTCCAAGGAACGAGAG	60.126	20	261	9799	10059
Gekko_transcript_41	5	c	(T)14aatttggtgtacagttttttgagtcct(C)10	51	10256	10306	GAACCATATTCCAGGCTCCA	59.894	20	GGAGGGGAGTCACAATTCAA	59.903	20	269	10179	10447	GAACCATATTCCAGGCTCCA	59.894	20	TGTCTCTCCAACAACCCACA	60.129	20	199	10179	10377	GAACCATATTCCAGGCTCCA	59.894	20	CAACAACCCACATGCCTACA	60.427	20	191	10179	10369
Gekko_transcript_41	6	p2	(TG)10	20	10409	10428	GAACCATATTCCAGGCTCCA	59.894	20	GGAGGGGAGTCACAATTCAA	59.903	20	269	10179	10447	GAACCATATTCCAGGCTCCA	59.894	20	TGTCTCTCCAACAACCCACA	60.129	20	199	10179	10377	GAACCATATTCCAGGCTCCA	59.894	20	CAACAACCCACATGCCTACA	60.427	20	191	10179	10369
Gekko_transcript_41	7	p1	(A)10	10	11841	11850	TGTGCTCAGGAATGCAACTC	59.992	20	GGCTTCCGACGTAATCAAAA	60.074	20	245	11720	11964	TGTGCTCAGGAATGCAACTC	59.992	20	GGGTGGACCTCTGCTTTGTA	60.111	20	178	11720	11897	TGAGATGTGCTCAGGAATGC	59.950	20	GGCTTCCGACGTAATCAAAA	60.074	20	250	11715	11964
Gekko_transcript_43	1	p3	(CGG)7	21	9	29	--
Gekko_transcript_43	2	p4	(CTGG)5	20	396	415	GGCGACGCCTTGTTATTTT	60.089	19	GCAGATACAGATTGCGGGTT	60.103	20	199	362	560	GGCGACGCCTTGTTATTTT	60.089	19	AAGCAGATACAGATTGCGGG	60.235	20	201	362	562	GGCGACGCCTTGTTATTTT	60.089	19	AGCAGATACAGATTGCGGGT	59.723	20	200	362	561
Gekko_transcript_43	3	p1	(C)11	11	634	644	AACCCGCAATCTGTATCTGC	60.103	20	CATCAAAGCAGCCCAATTTT	60.074	20	168	541	708	CTCGGAGTGACAATCGGTTT	60.111	20	CATCAAAGCAGCCCAATTTT	60.074	20	101	608	708	CTCGGAGTGACAATCGGTTT	60.111	20	CAAAAAGGGAGACGTGGAAA	60.081	20	274	608	881
Gekko_transcript_43	4	p1	(T)12	12	4451	4462	GTCTGTGAATTGTCCGGGAG	60.510	20	CTGTGGTCAGAACGGACAGA	59.864	20	271	4253	4523	GTCTGTGAATTGTCCGGGAG	60.510	20	TCTGTGGTCAGAACGGACAG	59.864	20	272	4253	4524	TCCGGGAGCTGACAAAAATA	60.576	20	CTGTGGTCAGAACGGACAGA	59.864	20	259	4265	4523
Gekko_transcript_43	5	p1	(T)10	10	5060	5069	AGCCTAATCGGTTTGAAGCA	59.845	20	GTGTTGTACAAATTGGCCCC	60.096	20	272	4925	5196	CCTAATCGGTTTGAAGCAGC	59.845	20	GTGTTGTACAAATTGGCCCC	60.096	20	270	4927	5196	GCCTAATCGGTTTGAAGCAG	59.845	20	GTGTTGTACAAATTGGCCCC	60.096	20	271	4926	5196
Gekko_transcript_43	6	p1	(T)13	13	8392	8404	AATTTTGGGGAAGGGAAATG	59.992	20	CGGAAAAAGAAACGTGAAGC	59.861	20	280	8362	8641	AATTTTGGGGAAGGGAAATG	59.992	20	GACGAAGGCAGAGAGAAGGA	59.679	20	221	8362	8582	CCCCTGTAATTTTCCCAACA	59.657	20	GACGAAGGCAGAGAGAAGGA	59.679	20	262	8321	8582
Gekko_transcript_43	7	p1	(T)11	11	11558	11568	CGTGTTTTGCTTTGTCCAGA	59.881	20	CCCTCTGGATATCTTGCTGC	59.797	20	258	11424	11681	TCAGTGGCTGTTGAATGAGG	59.831	20	CCCTCTGGATATCTTGCTGC	59.797	20	197	11485	11681	CGTGTTTTGCTTTGTCCAGA	59.881	20	CGGCATCATATTCCACCTTC	60.296	20	186	11424	11609
Gekko_transcript_44	1	p3	(GGA)7	21	1433	1453	GCACCTCCAAGGGAATATGA	59.894	20	TGAGGAAGCTGGGTTGCTAT	59.836	20	208	1339	1546	ACCACCTCAAGCAAATGGAG	60.111	20	TGAGGAAGCTGGGTTGCTAT	59.836	20	278	1269	1546	GCACCTCCAAGGGAATATGA	59.894	20	CCTCGTCGTTGATCACTTCA	59.831	20	140	1339	1478
Gekko_transcript_44	2	p3	(GCA)6	18	8540	8557	GCAGCTGATCAAGTTGCAGA	60.296	20	ACCTGAAGGTTGGTGACGGT	61.789	20	201	8434	8634	GCAGCTGATCAAGTTGCAGA	60.296	20	GAAGGTTGGTGACGGTGGT	60.834	19	197	8434	8630	CAAGTTGCAGAAGCAGAAGC	58.952	20	CTGAAGGTTGGTGACGGTG	60.137	19	190	8443	8632
Gekko_transcript_44	3	p1	(C)11	11	9902	9912	TCATTTGCTTGTTCAAACCG	59.706	20	CGAGAGAGAGGACAGGTTGG	59.978	20	234	9710	9943	TCATTTGCTTGTTCAAACCG	59.706	20	CAGCTTCCAAGGAACGAGAG	60.126	20	248	9710	9957	CCCACCTGTTTTTCATTTGC	60.344	20	CAGCTTCCAAGGAACGAGAG	60.126	20	260	9698	9957
Gekko_transcript_44	4	c	(T)15aatttggtgtacagttttttgagtcct(C)10	52	10154	10205	GAACCATATTCCAGGCTCCA	59.894	20	GGAGGGGAGTCACAATTCAA	59.903	20	270	10077	10346	GAACCATATTCCAGGCTCCA	59.894	20	TGTCTCTCCAACAACCCACA	60.129	20	200	10077	10276	GAACCATATTCCAGGCTCCA	59.894	20	CAACAACCCACATGCCTACA	60.427	20	192	10077	10268
Gekko_transcript_44	5	p2	(TG)10	20	10308	10327	GAACCATATTCCAGGCTCCA	59.894	20	GGAGGGGAGTCACAATTCAA	59.903	20	270	10077	10346	GAACCATATTCCAGGCTCCA	59.894	20	TGTCTCTCCAACAACCCACA	60.129	20	200	10077	10276	GAACCATATTCCAGGCTCCA	59.894	20	CAACAACCCACATGCCTACA	60.427	20	192	10077	10268
Gekko_transcript_44	6	p1	(A)10	10	11741	11750	TGTGCTCAGGAATGCAACTC	59.992	20	GGCTTCCGACGTAATCAAAA	60.074	20	245	11620	11864	TGTGCTCAGGAATGCAACTC	59.992	20	GGGTGGACCTCTGCTTTGTA	60.111	20	178	11620	11797	TGAGATGTGCTCAGGAATGC	59.950	20	GGCTTCCGACGTAATCAAAA	60.074	20	250	11615	11864
Gekko_transcript_46	1	p2	(CT)8	16	11352	11367	GGGGATGCCTCCTGATTTAT	60.117	20	TCATTCGGAGGACTCTGCTT	59.950	20	221	11261	11481	CCCAAAAGTAACACAGGGGA	59.824	20	TCATTCGGAGGACTCTGCTT	59.950	20	236	11246	11481	GGGGATGCCTCCTGATTTAT	60.117	20	CGGAATAAGTGGAGTGGGTG	60.366	20	163	11261	11423
Gekko_transcript_46	2	p2	(CA)6	12	11538	11549	TCTCACCCTCTGGATTGTCC	60.048	20	CCTTGGAGTAGTGGGACTGC	59.721	20	275	11364	11638	GACCAAATGCTGGCTCTCTC	59.957	20	TCTTCTTCTCCTGGTGCCTG	60.523	20	253	11338	11590	TCTCACCCTCTGGATTGTCC	60.048	20	TCTTCTTCTCCTGGTGCCTG	60.523	20	227	11364	11590
Gekko_transcript_46	3	p1	(C)15	15	11686	11700	GCAGTCCCACTACTCCAAGG	59.721	20	AGACAGCTCCATGGGAACAC	60.120	20	276	11619	11894	GTATCTCGGTTTGCTCGGAC	59.700	20	AGACAGCTCCATGGGAACAC	60.120	20	247	11648	11894	GCAGTCCCACTACTCCAAGG	59.721	20	AACCAGAGAACCACTGCCAC	60.159	20	222	11619	11840
Gekko_transcript_50	1	p2	(CA)8	16	1596	1611	GTCACGTGTTTCGTTTGCAG	60.347	20	ACGCCGATGTCCTGTTTTAC	60.000	20	261	1411	1671	GTGTTTCGTTTGCAGAACCC	60.538	20	ACGCCGATGTCCTGTTTTAC	60.000	20	256	1416	1671	GTGTTTCGTTTGCAGAACCC	60.538	20	AACACCTCTCTGGAAGACGC	59.455	20	272	1416	1687
Gekko_transcript_50	2	p4	(AAAT)6	24	6165	6188	AATTTGCTTCCCGTACATGG	59.823	20	ACACACGGCCCTCTGTAAAC	60.035	20	219	6014	6232	TGGCAATGCAGACCTCAATA	60.220	20	ACACACGGCCCTCTGTAAAC	60.035	20	202	6031	6232	TCGTGCCATAGAATTTGCAC	59.694	20	ACACACGGCCCTCTGTAAAC	60.035	20	141	6092	6232
Gekko_transcript_50	3	p1	(G)12	12	6885	6896	ATCGTTTTTCGTTCACGGAG	60.110	20	ATCTTTTGACATCGGCTTGG	60.074	20	246	6696	6941	ACTGTCATTGGCTGACCCTC	60.120	20	ATCTTTTGACATCGGCTTGG	60.074	20	144	6798	6941	GCCGTTAACTGTCATTGGCT	60.140	20	ATCTTTTGACATCGGCTTGG	60.074	20	151	6791	6941
Gekko_transcript_50	4	p3	(TCT)6	18	7039	7056	CAAAAGATCTTGGAGGTGCC	59.670	20	CGCTCAGAGAAGCTTCCAAC	60.277	20	276	6934	7209	GCGACTCCAGGAAAACTGAA	60.375	20	CGCTCAGAGAAGCTTCCAAC	60.277	20	248	6962	7209	CAGGAAAACTGAACTGTGCG	59.485	20	CGCTCAGAGAAGCTTCCAAC	60.277	20	241	6969	7209
Gekko_transcript_50	5	c	(TTA)5tttttaaaaaaggttgggattgtgtccgttctcacttaa(T)16	70	9359	9428	TCCTTTGAGGGACCATTCAG	60.042	20	CCCTCATAGCACACAGCAGA	60.008	20	260	9294	9553	ACGCTTTGCACTAAGCCAAT	59.911	20	CCCTCATAGCACACAGCAGA	60.008	20	279	9275	9553	TCCTTTGAGGGACCATTCAG	60.042	20	CCGGATCACGGACTTAAGAA	60.066	20	173	9294	9466
Gekko_transcript_50	6	p1	(A)10	10	9804	9813	ACCCACCTCTCCTCCACTCT	60.112	20	GACCTGGCTCCTGTTGATGT	60.120	20	278	9697	9974	CGACGGCACTTTTTACCACT	60.168	20	GACCTGGCTCCTGTTGATGT	60.120	20	215	9760	9974	CCACCTCTCCTCCACTCTTG	59.828	20	GACCTGGCTCCTGTTGATGT	60.120	20	276	9699	9974
Gekko_transcript_50	7	c	(TAT)5tg(TTA)7	38	11799	11836	GAAAGGAGCCGTTGAGTTTG	59.853	20	TGGCTTAAACCTGTCAGGGA	60.626	20	154	11730	11883	CGTTGAGTTTGTCCGGAAGT	60.149	20	TGGCTTAAACCTGTCAGGGA	60.626	20	145	11739	11883	AAGTCCCACAGCCTCCTCTT	60.252	20	TGGCTTAAACCTGTCAGGGA	60.626	20	129	11755	11883
Gekko_transcript_52	1	p1	(T)14	14	2859	2872	AAATGGCCATCACTCTCACC	59.934	20	CACATGCAGAAGGAAAGCAA	59.988	20	214	2710	2923	TGAAATGGAACTACCCTGGC	59.933	20	CACATGCAGAAGGAAAGCAA	59.988	20	252	2672	2923	CCTTCTGTCTCTGGTCCCTG	59.828	20	CACATGCAGAAGGAAAGCAA	59.988	20	126	2798	2923
Gekko_transcript_52	2	p1	(T)13	13	2995	3007	TTGCTTTCCTTCTGCATGTG	59.988	20	CTAAAAAGAGTGCCCCCTCC	60.068	20	272	2904	3175	GCTTTCCTTCTGCATGTGTG	59.445	20	GGACAGCCCCCTAAAAAGAG	60.068	20	280	2906	3185	TGCTTTCCTTCTGCATGTGT	59.445	20	CTAAAAAGAGTGCCCCCTCC	60.068	20	271	2905	3175
Gekko_transcript_52	3	p3	(GAG)5	15	3405	3419	ATACAGCTTTGCTCCGCAGT	60.044	20	AGGGGCAGGGACAAATAACT	59.827	20	189	3337	3525	ATACAGCTTTGCTCCGCAGT	60.044	20	GGGGCAGGGACAAATAACTT	60.187	20	188	3337	3524	ATACAGCTTTGCTCCGCAGT	60.044	20	AATGTTGTGGAAGGGTTGGA	60.210	20	245	3337	3581
Gekko_transcript_52	4	p1	(G)10	10	3583	3592	AGTTATTTGTCCCTGCCCCT	59.827	20	CCTCTCATGTTTGTAGCGCA	60.011	20	189	3506	3694	GGTGTTGCTACCAGCCACTT	60.179	20	CCTCTCATGTTTGTAGCGCA	60.011	20	264	3431	3694	AAGTTATTTGTCCCTGCCCC	60.187	20	CCTCTCATGTTTGTAGCGCA	60.011	20	190	3505	3694
Gekko_transcript_52	5	p3	(CCA)5	15	4164	4178	AGGGCAAACAGCAATACAGG	60.132	20	TGTTGCCAAAGCTCTTCCTT	59.993	20	142	4103	4244	TTGAGCAAAAAGCAAAGGGT	59.861	20	TGTTGCCAAAGCTCTTCCTT	59.993	20	227	4018	4244	TTCATCTCCACCATCCATCA	59.850	20	TGTTGCCAAAGCTCTTCCTT	59.993	20	111	4134	4244
Gekko_transcript_52	6	p1	(T)11	11	7060	7070	GGCTCTGTAATCAGTGGGGA	60.073	20	GATTAATGGGGTTGGAGCAG	59.387	20	206	6993	7198	GGCTCTGTAATCAGTGGGGA	60.073	20	AGATTAATGGGGTTGGAGCA	59.387	20	207	6993	7199	TCTCTCAGAAAGAGACCGCC	59.679	20	AGATTAATGGGGTTGGAGCA	59.387	20	170	7030	7199
Gekko_transcript_52	7	p1	(C)10	10	9648	9657	TCCAACCAGCTCTTGGAAAT	59.670	20	TGGATTTATGCCCCAGAAAG	59.894	20	229	9582	9810	TCCAACCAGCTCTTGGAAAT	59.670	20	TATGCCCCAGAAAGAGATGC	60.177	20	223	9582	9804	TCCAACCAGCTCTTGGAAAT	59.670	20	CCCCAGAAAGAGATGCAATG	60.594	20	219	9582	9800
Gekko_transcript_54	1	p1	(C)10	10	10775	10784	TGTGCACCTTGAGAGTGGAG	60.022	20	GAGCTGGTCCAGAAGGTGAG	59.986	20	154	10723	10876	TGTGCACCTTGAGAGTGGAG	60.022	20	AGAGCTGGTCCAGAAGGTGA	59.986	20	155	10723	10877	TGTGCACCTTGAGAGTGGAG	60.022	20	GAGAGCTGGTCCAGAAGGTG	59.986	20	156	10723	10878
Gekko_transcript_55	1	p1	(G)13	13	1	13	--
Gekko_transcript_55	2	p3	(GGA)7	21	1438	1458	GCACCTCCAAGGGAATATGA	59.894	20	GCTCGTCGTTGATCACTTCA	59.992	20	140	1344	1483	GCACCTCCAAGGGAATATGA	59.894	20	TGCTCGTCGTTGATCACTTC	59.992	20	141	1344	1484	ACCACCTCAAGCAAATGGAG	60.111	20	GCTCGTCGTTGATCACTTCA	59.992	20	210	1274	1483
Gekko_transcript_55	3	p3	(GCA)6	18	8272	8289	GCAGCTGATCAAGTTGCAGA	60.296	20	ACCTGAAGGTTGGTGACGGT	61.789	20	201	8166	8366	GCAGCTGATCAAGTTGCAGA	60.296	20	GAAGGTTGGTGACGGTGGT	60.834	19	197	8166	8362	CAAGTTGCAGAAGCAGAAGC	58.952	20	CTGAAGGTTGGTGACGGTG	60.137	19	190	8175	8364
Gekko_transcript_55	4	p1	(C)12	12	9635	9646	TCATTTGCTTGTTCAAACCG	59.706	20	CGAGAGAGAGGACAGGTTGG	59.978	20	235	9443	9677	TCATTTGCTTGTTCAAACCG	59.706	20	CAGCTTCCAAGGAACGAGAG	60.126	20	249	9443	9691	CCCACCTGTTTTTCATTTGC	60.344	20	CAGCTTCCAAGGAACGAGAG	60.126	20	261	9431	9691
Gekko_transcript_55	5	c	(T)15aatttggtgtacagttttttgagtcct(C)11	53	9888	9940	GAACCATATTCCAGGCTCCA	59.894	20	AGGGCTAGGGGAGTCACAAT	59.957	20	275	9811	10085	GAACCATATTCCAGGCTCCA	59.894	20	TGTCTCTCCAACAACCCACA	60.129	20	201	9811	10011	GAACCATATTCCAGGCTCCA	59.894	20	CAACAACCCACATGCCTACA	60.427	20	193	9811	10003
Gekko_transcript_55	6	p2	(TG)10	20	10043	10062	GAACCATATTCCAGGCTCCA	59.894	20	AGGGCTAGGGGAGTCACAAT	59.957	20	275	9811	10085	GAACCATATTCCAGGCTCCA	59.894	20	TGTCTCTCCAACAACCCACA	60.129	20	201	9811	10011	GAACCATATTCCAGGCTCCA	59.894	20	CAACAACCCACATGCCTACA	60.427	20	193	9811	10003
Gekko_transcript_55	7	p1	(A)10	10	11476	11485	TGTGCTCAGGAATGCAACTC	59.992	20	GGCTTCCGACGTAATCAAAA	60.074	20	245	11355	11599	TGTGCTCAGGAATGCAACTC	59.992	20	GGGTGGACCTCTGCTTTGTA	60.111	20	178	11355	11532	TGAGATGTGCTCAGGAATGC	59.950	20	GGCTTCCGACGTAATCAAAA	60.074	20	250	11350	11599
Gekko_transcript_57	1	p1	(T)16	16	2497	2512	GACTTCGAAGATGACCCCAA	60.050	20	TGCATGCAGGCTCATTTAAG	59.976	20	158	2386	2543	GCAGTGAAAATGAAGCCCAT	60.081	20	TGCATGCAGGCTCATTTAAG	59.976	20	127	2417	2543	GGGGAGGATGAGATGGAAAT	60.096	20	TGCATGCAGGCTCATTTAAG	59.976	20	185	2359	2543
Gekko_transcript_57	2	p1	(C)11	11	3107	3117	GCTGATCTTTTGATGTGCCA	59.805	20	TTGTGGCAACCATGTTCACT	60.008	20	220	3000	3219	GCTGATCTTTTGATGTGCCA	59.805	20	ATTGTGGCAACCATGTTCAC	59.271	20	221	3000	3220	GCTGATCTTTTGATGTGCCA	59.805	20	TTGTGGCAACCATGTTCACTA	60.019	21	220	3000	3219
Gekko_transcript_57	3	p1	(A)14	14	6322	6335	CTCATCGAGCTTTAGCAGCC	60.257	20	CCAGCTAATGACATGGCAAA	59.688	20	151	6229	6379	CGAGCTTTAGCAGCCATTTT	59.630	20	CCAGCTAATGACATGGCAAA	59.688	20	146	6234	6379	ATTGCTGGTGGTGGAGGTAA	60.375	20	CCAGCTAATGACATGGCAAA	59.688	20	261	6119	6379
Gekko_transcript_57	4	p1	(A)10	10	7337	7346	TGAGGAAGGACAATCGTAAGG	59.181	21	CACTGCAGGTGTAAATTCAGC	58.446	21	280	7231	7510	GGACAATCGTAAGGAAAAACACA	60.263	23	TCCCACACTGCAGGTGTAAAT	60.425	21	278	7238	7515	GCCAACTGTGGCTCTAAAGTG	59.928	21	TGTCAGCATTTAATATGGACCAA	59.376	23	269	7199	7467
Gekko_transcript_57	5	p1	(A)10	10	8498	8507	GGCCAAACCTAGAGAAAGGC	60.208	20	CTCCAGCCTATGGTGGGATA	59.910	20	271	8308	8578	AACCAGGCCTTTGTAAGCAA	59.747	20	CTCCAGCCTATGGTGGGATA	59.910	20	220	8359	8578	GGCCAAACCTAGAGAAAGGC	60.208	20	TCCAGCCTATGGTGGGATAC	59.773	20	270	8308	8577
Gekko_transcript_57	6	p2	(GT)6	12	10161	10172	TTCATTGGGTTCCACATCCT	60.173	20	AGAGAGCACCAAGGACCTCA	59.986	20	274	10024	10297	TCATTGGGTTCCACATCCTT	60.173	20	AGAGAGCACCAAGGACCTCA	59.986	20	273	10025	10297	ATGGTCAAAGATGAGGGGTG	59.779	20	AGAGAGCACCAAGGACCTCA	59.986	20	188	10110	10297
Gekko_transcript_58	1	p3	(GCC)7	21	52	72	CTCCCTTTCCCCTCAGTCC	60.975	19	CACGTAAACTCAGGGACCGT	60.028	20	210	30	239	CCTCCCTTTCCCCTCAGTC	60.975	19	CACGTAAACTCAGGGACCGT	60.028	20	211	29	239	CTCCCTTTCCCCTCAGTCC	60.975	19	CCTCAAGAGCGACCAGATTC	59.950	20	156	30	185
Gekko_transcript_58	2	p1	(C)12	12	7353	7364	CACGCAGTGATCATTTTGCT	59.871	20	CCAACGTCCAGGTTAAGCAT	59.993	20	267	7316	7582	TGCAGTAGAGACTGGCATGG	60.008	20	CTACCAACCCGAAAACATGG	60.220	20	109	7279	7387	TGCAGTAGAGACTGGCATGG	60.008	20	TGTTACCGTCAGATGCTGGA	60.263	20	241	7279	7519
Gekko_transcript_59	1	p1	(T)10	10	5000	5009	ACTCCATTGTGCATGTGGAA	59.967	20	GAGGCATTGACCCTCATCAT	59.893	20	199	4975	5173	ACTCCATTGTGCATGTGGAA	59.967	20	ATGAGGCATTGACCCTCATC	59.893	20	201	4975	5175	TGTTCCCAAGACATTCTCCC	59.903	20	GAGGCATTGACCCTCATCAT	59.893	20	233	4941	5173
Gekko_transcript_59	2	p1	(C)14	14	6742	6755	GCTTACTTGGTGAGCTTGGG	59.875	20	GGGCAGGATTCATGGTTCTA	59.894	20	111	6711	6821	CTTACTTGGTGAGCTTGGGC	59.875	20	GGGCAGGATTCATGGTTCTA	59.894	20	110	6712	6821	TCAGATCCTGCAACTCCCTT	59.803	20	GGGCAGGATTCATGGTTCTA	59.894	20	255	6567	6821
Gekko_transcript_60	1	p1	(C)13	13	7343	7355	CACGCAGTGATCATTTTGCT	59.871	20	CCAACGTCCAGGTTAAGCAT	59.993	20	268	7306	7573	TGCAGTAGAGACTGGCATGG	60.008	20	CTACCAACCCGAAAACATGG	60.220	20	110	7269	7378	TGCAGTAGAGACTGGCATGG	60.008	20	TGTTACCGTCAGATGCTGGA	60.263	20	242	7269	7510
Gekko_transcript_62	1	p1	(A)12	12	2472	2483	CAAGTGACAGCGTTTCAGGA	60.025	20	CACAGGGAGGGGTTTAATGA	59.784	20	212	2379	2590	CTGTTGCAAGTGACAGCGTT	60.096	20	CACAGGGAGGGGTTTAATGA	59.784	20	218	2373	2590	CAGGAAACCTAGCCAGCATC	59.836	20	CACAGGGAGGGGTTTAATGA	59.784	20	197	2394	2590
Gekko_transcript_62	2	p1	(C)15	15	8795	8809	GCCTCTTGCAAATCTTCCAT	59.273	20	TTTCCATTTGTTTCCTTGGG	59.772	20	228	8607	8834	GCCTCTTGCAAATCTTCCAT	59.273	20	TTCCATTTGTTTCCTTGGGA	60.280	20	227	8607	8833	AACTGGTCTGTTCCTGTCCC	59.000	20	GAGGGGAACAAAAGAGGCAT	60.443	20	248	8772	9019
Gekko_transcript_62	3	p1	(T)10	10	9292	9301	TTCACGTACAAGATGCCGAC	59.722	20	TGAACCTGCAGCAGCATAAG	60.157	20	137	9241	9377	CACGTACAAGATGCCGACAG	60.324	20	TGAACCTGCAGCAGCATAAG	60.157	20	135	9243	9377	TTCACGTACAAGATGCCGAC	59.722	20	CCATCCTCTTTGGGATGGTA	59.744	20	255	9241	9495
Gekko_transcript_62	4	p1	(G)11	11	9633	9643	CCCTTTCCTATTTCCCCAAA	60.116	20	GCCAAACAGTTTTCAGCACA	59.888	20	197	9541	9737	CCCTTTCCTATTTCCCCAAA	60.116	20	CCTGTGGGCTTGGAGTAGAG	59.861	20	163	9541	9703	GCTGCTTTGAAAAGGGTGTC	59.859	20	CCTGTGGGCTTGGAGTAGAG	59.861	20	185	9519	9703
Gekko_transcript_62	5	p1	(C)10	10	10187	10196	GCCAGGGCAATCATAGAGAG	59.797	20	AGTCTTGCTCTCCTCCCTCC	59.952	20	167	10152	10318	GCCAGGGCAATCATAGAGAG	59.797	20	GGCAAGAGACCAAATACCCA	59.933	20	192	10152	10343	GCCAGGGCAATCATAGAGAG	59.797	20	ATCCCCCACCTCTGACTTCT	59.929	20	229	10152	10380
Gekko_transcript_63	1	p3	(GAG)5	15	5913	5927	GAGGACGAAGAGGAGCACAC	59.993	20	ATGATGAGGTCATCTTCCCG	59.886	20	255	5833	6087	TGAATATCTTGGACCCCGAG	59.887	20	CTTCCTCACCTTCTTCGTCG	59.982	20	151	5816	5966	TGAATATCTTGGACCCCGAG	59.887	20	GTCTTCCTCCTCTTCGCCTT	59.957	20	168	5816	5983
Gekko_transcript_63	2	p2	(GT)6	12	11523	11534	CCAGCCGCCATATTTTTCTA	60.054	20	CCTCCAAAGAAGGCTGATTG	59.807	20	168	11433	11600	CCAGCCGCCATATTTTTCTA	60.054	20	CTCCAAAGAAGGCTGATTGG	59.807	20	167	11433	11599	GTTTCAACCAGCTGGACCTC	59.703	20	CCTCCAAAGAAGGCTGATTG	59.807	20	280	11321	11600
Gekko_transcript_65	1	p1	(G)11	11	33	43	GATCACAACAGACAGACGTGC	59.330	21	CCACCTTGCCTTTGTCTAGC	59.875	20	268	2	269	GATCACAACAGACAGACGTGC	59.330	21	GTGCTAAGAGCCCCTTCTCC	60.349	20	215	2	216	GATCACAACAGACAGACGTGC	59.330	21	GCTAAGAGCCCCTTCTCCTC	59.559	20	213	2	214
Gekko_transcript_65	2	p1	(G)15	15	291	305	GCTAGACAAAGGCAAGGTGG	59.875	20	TAGAGTTGGTGCAAAACCCC	59.971	20	205	250	454	GCTAGACAAAGGCAAGGTGG	59.875	20	CGCTTGAGGGTCACATTCTT	60.255	20	238	250	487	GCTAGACAAAGGCAAGGTGG	59.875	20	GGTCACATTCTTCCACAGCA	59.682	20	230	250	479
Gekko_transcript_65	3	p2	(TG)7	14	10838	10851	TTCAGTGCCCTTCTTGCTTT	59.993	20	CCAGTAACCCCCTCCTTTGT	60.218	20	241	10716	10956	TTTCAGTGCCCTTCTTGCTT	59.993	20	CCAGTAACCCCCTCCTTTGT	60.218	20	242	10715	10956	TTCAGTGCCCTTCTTGCTTT	59.993	20	TCTCTTGCCCCTTGGTGTAG	60.246	20	278	10716	10993
Gekko_transcript_66	1	p1	(G)12	12	231	242	TACGATGAGGACAACGGTGA	60.112	20	AAGGGACGAACTCACACCAG	60.151	20	138	149	286	TGCCTCTTGGAGACTCTGGT	59.986	20	GGCTAAGGGACGAACTCACA	60.255	20	278	13	290	CCTCTTGGAGACTCTGGTCG	59.978	20	GGCTAAGGGACGAACTCACA	60.255	20	276	15	290
Gekko_transcript_66	2	p1	(C)10	10	2237	2246	CCTCCCACTCCTTGGTGTAA	59.959	20	AGATGACTGGTGGATCCTGG	59.920	20	162	2212	2373	CCTCCCACTCCTTGGTGTAA	59.959	20	GACTGGTGGATCCTGGAAAA	59.903	20	158	2212	2369	CCTCCCACTCCTTGGTGTAA	59.959	20	ATGACTGGTGGATCCTGGAA	60.326	20	160	2212	2371
Gekko_transcript_66	3	p1	(T)10	10	3853	3862	TCTCTTTCAATCCGGCTGTT	59.813	20	AGCAATGGGGAAAACTTCCT	59.940	20	252	3808	4059	TCTTTCAATCCGGCTGTTTC	60.192	20	AGCAATGGGGAAAACTTCCT	59.940	20	250	3810	4059	TCTCTTTCAATCCGGCTGTT	59.813	20	CAATGGGAGATTGACGGTCT	59.927	20	277	3808	4084
Gekko_transcript_66	4	p1	(G)11	11	8474	8484	ATGGAGCAGAGGTCCATCAG	60.223	20	AAAATACCAGGTGCCGTCAG	59.993	20	169	8381	8549	GAACTTTCAGTCTGGGGCAA	60.232	20	AAAATACCAGGTGCCGTCAG	59.993	20	122	8428	8549	GAACTTTCAGTCTGGGGCAA	60.232	20	ATCCTTTCCTTTTGGCACCT	59.940	20	279	8428	8706
Gekko_transcript_66	5	p1	(A)12	12	11015	11026	TTTGCTTTGGATGTGTGACC	59.547	20	TCCAAGGGAGTTGGTTTTTG	59.942	20	150	10992	11141	TTTGCTTTGGATGTGTGACC	59.547	20	CAAGGCCAATTTGTTTCCAT	59.801	20	119	10992	11110	TTTGCTTTGGATGTGTGACC	59.547	20	TTGCAGCTGCTCAGAAATTG	60.280	20	196	10992	11187
Gekko_transcript_67	1	p1	(C)10	10	246	255	GTGTGCGTGCCTCTCTCTG	60.789	19	CTCCTCCTCCTCTACCTCCG	60.341	20	198	183	380	GTGTGCGTGCCTCTCTCTG	60.789	19	GCCTCCTCCTCCTCTACCTC	59.396	20	200	183	382	TGTGCGTGCCTCTCTCTG	59.831	18	CTCCTCCTCCTCTACCTCCG	60.341	20	197	184	380
Gekko_transcript_67	2	p3	(AGC)6	18	579	596	CATGTGTCGTCCTGCTGACT	59.897	20	ACTGTCTTCATCCTCCACGG	60.112	20	245	542	786	CATGTGTCGTCCTGCTGACT	59.897	20	CCTCCAACCCATCCATACTG	60.187	20	261	542	802	CATGTGTCGTCCTGCTGACT	59.897	20	CACGGCAGGTTTTCCTCTAC	59.734	20	230	542	771
Gekko_transcript_67	3	p3	(AGC)5	15	9900	9914	TCCCTCAGACATTAGGCCAG	60.210	20	CCACCATTTTCGCTTTCATT	59.938	20	213	9800	10012	CTCCCTCAGACATTAGGCCA	60.210	20	CCACCATTTTCGCTTTCATT	59.938	20	214	9799	10012	TCCCTCAGACATTAGGCCAG	60.210	20	TCCCATATTGTTCTGTGCCA	59.924	20	257	9800	10056
Gekko_transcript_69	1	p2	(GA)12	24	28	51	--
Gekko_transcript_69	2	p3	(GGA)7	21	283	303	GGAGGAGAAGGCGAAAGTCT	59.957	20	GCACGGAGATGAAAGAAAGC	59.962	20	196	190	385	GAAAGTCTCTGAGCGGCATC	60.104	20	GCACGGAGATGAAAGAAAGC	59.962	20	184	202	385	GGAGGAGAAGGCGAAAGTCT	59.957	20	AGGCACGGAGATGAAAGAAA	59.813	20	198	190	387
Gekko_transcript_71	1	p2	(TG)8	16	7441	7456	CTTGTCCATGAAGACTGGCA	59.831	20	GATTCTAGCCAGCAGCGAGT	59.746	20	192	7352	7543	CTTGTCCATGAAGACTGGCA	59.831	20	CACACATTTGCAGGAGATGC	60.272	20	137	7352	7488	CTTGTCCATGAAGACTGGCA	59.831	20	ACAAGCACACATTTGCAGGA	60.310	20	142	7352	7493
Gekko_transcript_76	1	p1	(T)10	10	7534	7543	GCCTGTGATTGGAATCTGGT	59.934	20	GTCCCATGAGTGCTGGAAGT	60.120	20	166	7483	7648	GCCTGTGATTGGAATCTGGT	59.934	20	CCATGAGTGCTGGAAGTGAA	59.831	20	163	7483	7645	CGCCTGAGAGATGATCCAAT	60.181	20	GTCCCATGAGTGCTGGAAGT	60.120	20	221	7428	7648
Gekko_transcript_76	2	p1	(G)10	10	9550	9559	TGCAAGCAGCATTTGATTTC	59.960	20	TATGGCATCTCCCCTGAAAC	59.894	20	129	9511	9639	TGCAAGCAGCATTTGATTTC	59.960	20	AAGGATCACCCTCCAAATCC	60.133	20	214	9511	9724	TGCAAGCAGCATTTGATTTC	59.960	20	GATATGGCATCTCCCCTGAA	59.854	20	131	9511	9641
Gekko_transcript_76	3	p2	(GT)6	12	11251	11262	TCATGTTAAAGGGAGGGGTG	59.784	20	GCTGACTGCAGGACACAAGA	60.187	20	102	11205	11306	TCATGTTAAAGGGAGGGGTG	59.784	20	TGACTGCAGGACACAAGAGC	60.187	20	100	11205	11304	CTGTCCGTGTCACATCCAGT	59.577	20	GCCATCAAAGAGCAGACACA	59.992	20	257	11030	11286
Gekko_transcript_78	1	p2	(TG)10	20	7421	7440	TCACGGCTCCCTAGAGATGT	59.827	20	GAGGATGCCATATCCCTGAA	59.854	20	154	7389	7542	TCACGGCTCCCTAGAGATGT	59.827	20	TTCAGAGGATGCCATATCCC	59.854	20	158	7389	7546	TCACGGCTCCCTAGAGATGT	59.827	20	GCCTTTCAGAGGATGCCATA	60.177	20	162	7389	7550
Gekko_transcript_78	2	p1	(T)15	15	9231	9245	TTCTGTCCCGTTCAGGAAAC	60.088	20	TCCAATGGGGTTGCTATGAT	60.155	20	216	9099	9314	GTCGTCAGTTTCTTCTCCCG	59.844	20	TCCAATGGGGTTGCTATGAT	60.155	20	158	9157	9314	CGTTTTACCTGTCAACCGCT	60.168	20	TCCAATGGGGTTGCTATGAT	60.155	20	186	9129	9314
Gekko_transcript_79	1	p1	(A)10	10	2795	2804	TTCTTGAAAGTGTCTAAATCAGAGTCA	59.884	27	GATGCACAGCATCCATGAGT	59.669	20	274	2683	2956	TCCAGATCTTCTTGAAAGTGTCT	57.211	23	GCACAGCATCCATGAGTGA	59.318	19	279	2675	2953	GTCCAGATCTTCTTGAAAGTGTCT	58.087	24	GCACAGCATCCATGAGTGA	59.318	19	280	2674	2953
Gekko_transcript_79	2	p2	(TA)7	14	3080	3093	ATCACTCATGGATGCTGTGC	59.669	20	CAGCACTACGCCTCTTCTCA	59.339	20	227	2934	3160	GGGCATTTGTTGAACTTTGG	60.344	20	CAGCACTACGCCTCTTCTCA	59.339	20	172	2989	3160	ATCACTCATGGATGCTGTGC	59.669	20	TGAATCAGCAGATTTTCCCA	59.200	20	260	2934	3193
Gekko_transcript_79	3	p2	(TG)7	14	5389	5402	TTCCCCCTAGGAAGGCATTA	60.754	20	ATCGCACTGTGAAGTTGCAG	60.056	20	156	5325	5480	TTCCCCCTAGGAAGGCATTA	60.754	20	TTATGCACTGTGACCTGGGA	60.112	20	227	5325	5551	TTCCCCCTAGGAAGGCATTA	60.754	20	CCTGGGAGCAAGTCCTACTG	59.861	20	214	5325	5538
Gekko_transcript_79	4	p1	(C)17	17	6768	6784	TGTCTTTCTTTCTGTCCGCC	60.375	20	TTCTTGAAAGCAAGCAGCAA	59.872	20	189	6721	6909	TGTCTTTCTTTCTGTCCGCC	60.375	20	TTTCTTGAAAGCAAGCAGCA	59.872	20	190	6721	6910	TGTCTTTCTTTCTGTCCGCC	60.375	20	AAAGAGCACCAATCACAGGC	60.263	20	279	6721	6999
Gekko_transcript_79	5	p1	(T)10	10	6938	6947	TCTCTTGCTGCTTGCTTTCA	60.011	20	CCTCAAGGACCAGAGACCAA	60.229	20	218	6886	7103	TCTCTTGCTGCTTGCTTTCA	60.011	20	TATTCAGAGGCCCTCAAGGA	59.767	20	229	6886	7114	TCTCTTGCTGCTTGCTTTCA	60.011	20	TCCAAAGAGCACCAATCACA	60.240	20	117	6886	7002
Gekko_transcript_79	6	c	(TC)23tt(TC)12	72	8033	8104	TAATGACTTGGCCTGCACCT	60.657	20	ATTCTTCTGCCAGTTTGCGT	59.882	20	187	7988	8174	CTAATGACTTGGCCTGCACC	60.657	20	ATTCTTCTGCCAGTTTGCGT	59.882	20	188	7987	8174	CCTAATGACTTGGCCTGCAC	60.657	20	ATTCTTCTGCCAGTTTGCGT	59.882	20	189	7986	8174
Gekko_transcript_79	7	p1	(T)11	11	10603	10613	GCCCAGCATTCAATCCTCTA	60.177	20	ACTTCAACACGGGGTGTCTC	60.009	20	179	10502	10680	GCCCAGCATTCAATCCTCTA	60.177	20	CTTCAACACGGGGTGTCTCT	60.151	20	178	10502	10679	ATTCATGCTTCTGCCTTTGC	60.361	20	ACTTCAACACGGGGTGTCTC	60.009	20	197	10484	10680
Gekko_transcript_80	1	p2	(TG)7	14	10615	10628	ACTGCAGCAGAACTGTGTGG	60.096	20	CTTGGTAGGCTCAAAGCAGG	60.008	20	112	10545	10656	ACTGCAGCAGAACTGTGTGG	60.096	20	GCACAGAGGGTAGGCAGAAG	60.012	20	228	10545	10772	ACTGCAGCAGAACTGTGTGG	60.096	20	CACAGAGGGTAGGCAGAAGC	60.012	20	227	10545	10771
Gekko_transcript_83	1	p2	(TC)8	16	83	98	GGACATCTTGATCACTGCGA	59.794	20	CTTCTGTAAAAGCTTGGCGG	60.011	20	258	59	316	GGACATCTTGATCACTGCGA	59.794	20	TAGCTCCTCTCTGCTCGCTC	60.142	20	106	59	164	GGACATCTTGATCACTGCGA	59.794	20	CCATAGCTCCTCTCTGCTCG	60.255	20	109	59	167
Gekko_transcript_83	2	p1	(T)10	10	7477	7486	CTGGGCTGAAGACCAACAAT	60.111	20	TTGGAAGCACTGATGACAGG	59.831	20	280	7314	7593	CTGGGCTGAAGACCAACAAT	60.111	20	TGACAGGGGAGCCTAAAAGA	59.807	20	267	7314	7580	CTGGGCTGAAGACCAACAAT	60.111	20	CTGATGACAGGGGAGCCTAA	60.210	20	271	7314	7584
Gekko_transcript_83	3	p1	(C)10	10	9198	9207	TGACATCGGGATGACTTGAA	60.048	20	TTTCAGTCTGGCAGCCCTAT	59.836	20	264	9056	9319	TCCTTTGCAAGCATGACATC	59.805	20	TTTCAGTCTGGCAGCCCTAT	59.836	20	277	9043	9319	TGACATCGGGATGACTTGAA	60.048	20	TTTTCAGTCTGGCAGCCCTA	60.904	20	265	9056	9320
Gekko_transcript_84	1	p1	(A)10	10	10744	10753	GCAGAAGAGGGAGACCACTG	59.986	20	AAGAAAGGCGCTGCTATGAA	60.117	20	269	10598	10866	GCAGAAGAGGGAGACCACTG	59.986	20	AGAAAGGCGCTGCTATGAAA	60.117	20	268	10598	10865	GCAGAAGAGGGAGACCACTG	59.986	20	AAAGAAAGGCGCTGCTATGA	60.117	20	270	10598	10867
Gekko_transcript_85	1	c	(GA)6gtaatatggctgatccaagagagtgctgagcagtttg(TC)6	61	276	336	GCCTGGGAAGTGAAGTGTTG	60.690	20	TGAAACCTTTCACAAACCCC	59.807	20	218	245	462	GCCTGGGAAGTGAAGTGTTG	60.690	20	CAAGCACAGCGTCGTAGAAA	60.195	20	121	245	365	GGAATCCTGAGAGCCGAAGT	60.735	20	CAAGCACAGCGTCGTAGAAA	60.195	20	262	104	365
Gekko_transcript_85	2	p3	(AGC)5	15	9655	9669	TCCCTCAGACATTAGGCCAG	60.210	20	CCACCATTTTCGCTTTCATT	59.938	20	213	9555	9767	CTCCCTCAGACATTAGGCCA	60.210	20	CCACCATTTTCGCTTTCATT	59.938	20	214	9554	9767	TCCCTCAGACATTAGGCCAG	60.210	20	TCCCATATTGTTCTGTGCCA	59.924	20	257	9555	9811
Gekko_transcript_88	1	p1	(T)11	11	8522	8532	CACAAACCAGCATAGCCTGA	59.864	20	CAGCCTTTGGAAAACAAGGA	60.220	20	136	8451	8586	CACAAACCAGCATAGCCTGA	59.864	20	TCAGCCTTTGGAAAACAAGG	60.220	20	137	8451	8587	TGACACAAACCAGCATAGCC	59.722	20	CAGCCTTTGGAAAACAAGGA	60.220	20	139	8448	8586
Gekko_transcript_94	1	p1	(G)15	15	231	245	TACGATGAGGACAACGGTGA	60.112	20	AAGGGACGAACTCACACCAG	60.151	20	141	149	289	CCTCTTGGAGACTCTGGTCG	59.978	20	GGCTAAGGGACGAACTCACA	60.255	20	279	15	293	CCTGCCTCTTGGAGACTCTG	60.127	20	AAGGGACGAACTCACACCAG	60.151	20	279	11	289
Gekko_transcript_94	2	p1	(C)10	10	2240	2249	CCTCCCACTCCTTGGTGTAA	59.959	20	AGATGACTGGTGGATCCTGG	59.920	20	162	2215	2376	CCTCCCACTCCTTGGTGTAA	59.959	20	GACTGGTGGATCCTGGAAAA	59.903	20	158	2215	2372	CCTCCCACTCCTTGGTGTAA	59.959	20	ATGACTGGTGGATCCTGGAA	60.326	20	160	2215	2374
Gekko_transcript_95	1	c	(GA)6gtaatatggctgatccaagagagtgctgagcagtttg(TC)6	61	227	287	GCCTGGGAAGTGAAGTGTTG	60.690	20	TGAAACCTTTCACAAACCCC	59.807	20	218	196	413	GCCTGGGAAGTGAAGTGTTG	60.690	20	CAAGCACAGCGTCGTAGAAA	60.195	20	121	196	316	GGAATCCTGAGAGCCGAAGT	60.735	20	CAAGCACAGCGTCGTAGAAA	60.195	20	262	55	316
Gekko_transcript_95	2	p3	(AGC)5	15	9561	9575	TCCCTCAGACATTAGGCCAG	60.210	20	CCACCATTTTCGCTTTCATT	59.938	20	213	9461	9673	CTCCCTCAGACATTAGGCCA	60.210	20	CCACCATTTTCGCTTTCATT	59.938	20	214	9460	9673	TCCCTCAGACATTAGGCCAG	60.210	20	TCCCATATTGTTCTGTGCCA	59.924	20	257	9461	9717
Gekko_transcript_97	1	p1	(C)10	10	195	204	GGGAGACTTCGACCTTCGAC	61.172	20	CAGTCTGTCAGGACCACGAA	59.864	20	259	69	327	GGGAGACTTCGACCTTCGAC	61.172	20	GTCTGTCAGGACCACGAACC	60.573	20	257	69	325	GGGAGACTTCGACCTTCGAC	61.172	20	CTTCTCCGGCAGTCTGTCA	60.121	19	268	69	336
Gekko_transcript_97	2	p1	(C)13	13	7338	7350	AACCAGGCAGTAGGTGATGG	59.989	20	ATGACATTACCGATTTGGGC	59.651	20	273	7309	7581	AACCAGGCAGTAGGTGATGG	59.989	20	GGGATAGACACATGAACGCA	59.527	20	158	7309	7466	AACCAGGCAGTAGGTGATGG	59.989	20	TGGGATAGACACATGAACGC	59.527	20	159	7309	7467
Gekko_transcript_97	3	p1	(G)16	16	11036	11051	AAGGAAAGCGGTTTGGTTTT	59.980	20	TGGCAGATGAGGTCATTTTATTT	59.857	23	163	10962	11124	GGGGCATGTTGAGTGAGTTT	59.973	20	TGGCAGATGAGGTCATTTTATTT	59.857	23	225	10900	11124	AAGGAAAGCGGTTTGGTTTT	59.980	20	CTGGCAGATGAGGTCATTTTA	57.836	21	164	10962	11125
Gekko_transcript_98	1	p4	(AAAT)5	20	2737	2756	AGAGCCAGGATGGAGGAAAT	60.037	20	AATTCCAATGGGTGGAGCTT	60.693	20	273	2608	2880	TGTTTGAATCCACCTCCCTC	59.903	20	AATTCCAATGGGTGGAGCTT	60.693	20	237	2644	2880	CATGTTTGAATCCACCTCCC	60.173	20	AATTCCAATGGGTGGAGCTT	60.693	20	239	2642	2880
Gekko_transcript_98	2	p3	(GAA)6	18	6044	6061	GCGTTCTGTGCCAACTACAA	59.911	20	GTTAGAGTTCTCCCAGCCCC	60.074	20	189	5991	6179	TCCTCTCCAGTCAACGCTCT	60.135	20	GTTAGAGTTCTCCCAGCCCC	60.074	20	216	5964	6179	CTCCTCTCCAGTCAACGCTC	60.135	20	GTTAGAGTTCTCCCAGCCCC	60.074	20	217	5963	6179
Gekko_transcript_99	1	p1	(T)11	11	3091	3101	CAAAATCTTTGCCAGGGAGA	60.184	20	TGCAGCCCTTGTTCCTAGAT	59.836	20	249	2999	3247	CAAAATCTTTGCCAGGGAGA	60.184	20	TAGGATTGCAGCCCTTGTTC	60.214	20	255	2999	3253	CAAAATCTTTGCCAGGGAGA	60.184	20	GATTGCAGCCCTTGTTCCTA	60.214	20	252	2999	3250
Gekko_transcript_99	2	p1	(T)19	19	3497	3515	CCCACCCCAAGTGTATGTTT	59.569	20	TTCTCCCTTTCAGAGCTCCA	60.065	20	258	3392	3649	GCCTTCTTGCCAACAAAAAC	59.730	20	GTTTAACCCAATCTGCAGCC	59.574	20	184	3363	3546	CCCACCCCAAGTGTATGTTT	59.569	20	TCTCCCTTTCAGAGCTCCAG	59.673	20	257	3392	3648
Gekko_transcript_99	3	p1	(T)13	13	10726	10738	ATCTTCTGGGCATGGTTGTC	59.934	20	TGGCCCACTCATTTGTATCA	59.924	20	241	10653	10893	ATTGTTTGCTTTGGGAGTGG	59.971	20	TCTATTTGCTCCTTCGCACC	60.352	20	255	10538	10792	GAATTGGGCAGAATCGTTGT	59.939	20	TCTATTTGCTCCTTCGCACC	60.352	20	236	10557	10792
Gekko_transcript_101	1	p1	(T)12	12	500	511	GCACTAGAGAGGCACCAACC	59.874	20	GAGTCCACGAGCAAACTTCC	59.851	20	119	429	547	GCACTAGAGAGGCACCAACC	59.874	20	CCTCTTCTGGAGTTTCGTGG	59.837	20	147	429	575	GCACTAGAGAGGCACCAACC	59.874	20	GCAGCACAAAAGAGTGCGTA	60.203	20	201	429	629
Gekko_transcript_101	2	p2	(TG)6	12	3923	3934	GGCACCAGAAATGCAGAAAG	60.776	20	GAAAATGCAAGAGGCCATGT	60.081	20	278	3880	4157	AGGCACCAGAAATGCAGAAA	60.776	20	GAAAATGCAAGAGGCCATGT	60.081	20	279	3879	4157	GCACCAGAAATGCAGAAAGA	59.002	20	GAAAATGCAAGAGGCCATGT	60.081	20	277	3881	4157
Gekko_transcript_101	3	p1	(C)13	13	6869	6881	CAGAGTCTTCTTTTGCGGCT	59.757	20	CCAGTGTCAGGGTCTTCCAT	59.962	20	236	6752	6987	AGAGTCTTCTTTTGCGGCTG	59.757	20	CCAGTGTCAGGGTCTTCCAT	59.962	20	235	6753	6987	CAGAGTCTTCTTTTGCGGCT	59.757	20	CCTTTTCCCCACAGTTTTCA	59.942	20	259	6752	7010
Gekko_transcript_101	4	p2	(AC)6	12	7922	7933	GGTCGCCATAACTTGTTCGT	60.000	20	TATGGTGCCAAAGAAAAGGG	59.931	20	167	7885	8051	GTAGAGGAAGGCAATGGCAA	60.214	20	TATGGTGCCAAAGAAAAGGG	59.931	20	228	7824	8051	TAGAGGAAGGCAATGGCAAA	60.712	20	TATGGTGCCAAAGAAAAGGG	59.931	20	227	7825	8051
Gekko_transcript_101	5	p1	(T)11	11	9280	9290	TGGTCAGTTAGTGTGGCTGC	59.905	20	AATTTTGCTAGGCAGGGGTT	59.966	20	261	9217	9477	TGGTCAGTTAGTGTGGCTGC	59.905	20	AAATTTTGCTAGGCAGGGGT	59.966	20	262	9217	9478	TGCCACTGAGAAAGGGAACT	59.844	20	AATTTTGCTAGGCAGGGGTT	59.966	20	244	9234	9477
Gekko_transcript_103	1	p2	(TC)8	16	125	140	GGACATCTTGATCACTGCGA	59.794	20	TAGCTCCTCTCTGCTCGCTC	60.142	20	106	101	206	GGACATCTTGATCACTGCGA	59.794	20	CCATAGCTCCTCTCTGCTCG	60.255	20	109	101	209	GGACATCTTGATCACTGCGA	59.794	20	CTCTCTGCTCGCTCTCCTTC	59.579	20	100	101	200
Gekko_transcript_103	2	p1	(T)10	10	7403	7412	CTGGGCTGAAGACCAACAAT	60.111	20	TTGGAAGCACTGATGACAGG	59.831	20	280	7240	7519	CTGGGCTGAAGACCAACAAT	60.111	20	TGACAGGGGAGCCTAAAAGA	59.807	20	267	7240	7506	CTGGGCTGAAGACCAACAAT	60.111	20	CTGATGACAGGGGAGCCTAA	60.210	20	271	7240	7510
Gekko_transcript_103	3	p1	(C)10	10	9124	9133	TGACATCGGGATGACTTGAA	60.048	20	TTTCAGTCTGGCAGCCCTAT	59.836	20	264	8982	9245	TCCTTTGCAAGCATGACATC	59.805	20	TTTCAGTCTGGCAGCCCTAT	59.836	20	277	8969	9245	TGACATCGGGATGACTTGAA	60.048	20	TTTTCAGTCTGGCAGCCCTA	60.904	20	265	8982	9246
Gekko_transcript_105	1	p1	(T)10	10	3068	3077	CAAAATCTTTGCCAGGGAGA	60.184	20	TGCAGCCCTTGTTCCTAGAT	59.836	20	249	2976	3224	CAAAATCTTTGCCAGGGAGA	60.184	20	TAGGATTGCAGCCCTTGTTC	60.214	20	255	2976	3230	CAAAATCTTTGCCAGGGAGA	60.184	20	GATTGCAGCCCTTGTTCCTA	60.214	20	252	2976	3227
Gekko_transcript_105	2	p1	(T)17	17	3474	3490	CCCACCCCAAGTGTATGTTT	59.569	20	TTCTCCCTTTCAGAGCTCCA	60.065	20	256	3369	3624	GCCTTCTTGCCAACAAAAAC	59.730	20	GTTTAACCCAATCTGCAGCC	59.574	20	182	3340	3521	CCCACCCCAAGTGTATGTTT	59.569	20	TCTCCCTTTCAGAGCTCCAG	59.673	20	255	3369	3623
Gekko_transcript_105	3	p1	(T)13	13	10701	10713	ATCTTCTGGGCATGGTTGTC	59.934	20	TGGCCCACTCATTTGTATCA	59.924	20	241	10628	10868	ATTGTTTGCTTTGGGAGTGG	59.971	20	TCTATTTGCTCCTTCGCACC	60.352	20	255	10513	10767	GAATTGGGCAGAATCGTTGT	59.939	20	TCTATTTGCTCCTTCGCACC	60.352	20	236	10532	10767
Gekko_transcript_106	1	c	(AG)7gattatttcctttttgagggtcatcgctacccctggcagct(C)15	70	4024	4093	GCCAGTCGGTGAAGAAGAGT	59.455	20	AAGAAAATTTCCCCCAGGTG	60.159	20	199	3936	4134	GCCAGTCGGTGAAGAAGAGT	59.455	20	CCCCAGGTGAGGTGAATAAA	59.784	20	188	3936	4123	GAACCCCACTTCTGACATCC	59.359	20	AAGAAAATTTCCCCCAGGTG	60.159	20	263	3872	4134
Gekko_transcript_106	2	p1	(T)10	10	10494	10503	CTCCTTTCAGGTTTGGGTTG	59.563	20	TGTCCCACATTCAAACTCCA	59.935	20	258	10462	10719	TCCTTTCAGGTTTGGGTTGT	59.425	20	TGTCCCACATTCAAACTCCA	59.935	20	257	10463	10719	CTCCTTTCAGGTTTGGGTTG	59.563	20	GGGTGTCCCACATTCAAACT	59.679	20	261	10462	10722
Gekko_transcript_107	1	c	(CCA)5gggacaggtcgtgcgagggttgtagctgatctgcaagca(C)11	65	152	216	CGGTCTCCTGCCACACTATT	60.134	20	GCCTGCTAGAACATGGGGTA	60.096	20	237	19	255	GGGAGGAGGAGGAAGAAGAA	59.749	20	GCCTGCTAGAACATGGGGTA	60.096	20	140	116	255	CGGTCTCCTGCCACACTATT	60.134	20	GCCTGCTAGAACATGGGGT	60.088	19	237	19	255
Gekko_transcript_107	2	p2	(AG)10	20	8109	8128	GGGAGGGTGTTGTCATGAGT	59.817	20	AATCCCCAGCTTCCATTTTT	59.777	20	276	7957	8232	GGGAGGGTGTTGTCATGAGT	59.817	20	GAATCCCCAGCTTCCATTTT	60.265	20	277	7957	8233	TGTGATGATAGGTTGAGGCG	59.673	20	AATCCCCAGCTTCCATTTTT	59.777	20	179	8054	8232
Gekko_transcript_108	1	p1	(C)10	10	261	270	GTCCTGGAGGAAGAAGGGAG	60.186	20	CAGACATCTCCAGCAACGAA	59.984	20	213	174	386	AGTCCTGGAGGAAGAAGGGA	60.186	20	CAGACATCTCCAGCAACGAA	59.984	20	214	173	386	GTCCTGGAGGAAGAAGGGAG	60.186	20	CCCCTTTGCCTGATTTTGTA	59.931	20	174	174	347
Gekko_transcript_108	2	p1	(T)10	10	8278	8287	ACTGCAGCCTCTTGTTGCTT	60.201	20	AGCCTCCACTGGCAGTTTTA	59.875	20	130	8234	8363	AGCGTTGCTAGAAGGGACTG	59.639	20	AGCCTCCACTGGCAGTTTTA	59.875	20	200	8164	8363	TGCTAGAAGGGACTGATGGC	60.362	20	AGCCTCCACTGGCAGTTTTA	59.875	20	195	8169	8363
Gekko_transcript_110	1	p1	(C)12	12	221	232	CTCTGTGAAGGAGAGCACCC	59.986	20	TCCCTTAACCGGTCATTGAG	59.926	20	190	175	364	TGAAGGAGAGCACCCAAGTT	59.844	20	TCCCTTAACCGGTCATTGAG	59.926	20	185	180	364	CTCTGTGAAGGAGAGCACCC	59.986	20	TCCAATACATTCAAAGGGGG	59.617	20	250	175	424
Gekko_transcript_110	2	p1	(T)15	15	8985	8999	GCAACTTCTTGGCCAGACTC	59.997	20	TGCAGCCAACCACAAAATTA	60.111	20	270	8909	9178	GCAACTTCTTGGCCAGACTC	59.997	20	GCCTTTGCTGAAACACCTTC	59.859	20	167	8909	9075	GCAACTTCTTGGCCAGACTC	59.997	20	ACACCTTCCACAAAGGCAAG	60.149	20	155	8909	9063
Gekko_transcript_110	3	p1	(T)12	12	10294	10305	TGCGCATTACTGAAAACTCG	60.014	20	GGTTGTGCTCTAGAGGGCTG	60.012	20	175	10178	10352	TGGACCAGTCATTCTCCCTC	60.048	20	GGTTGTGCTCTAGAGGGCTG	60.012	20	137	10216	10352	GGGCCTGTTCACTGTCTCAT	60.120	20	GGTTGTGCTCTAGAGGGCTG	60.012	20	276	10077	10352
Gekko_transcript_110	4	p1	(A)11	11	10459	10469	TGAAGACTGTTCCCCACCTC	60.088	20	TGCAGCCTCTGTTGTTATGC	60.019	20	175	10376	10550	TCTGAAGACTGTTCCCCACC	60.088	20	TGCAGCCTCTGTTGTTATGC	60.019	20	177	10374	10550	CAGCCCTCTAGAGCACAACC	60.012	20	ACTCACGAGCAGAATCCAGG	60.408	20	264	10333	10596
Gekko_transcript_111	1	p1	(C)10	10	4010	4019	TTCTCCTTTTGCCTCTGGAA	59.926	20	GCTGGACCAAAGGACAACTC	59.703	20	251	3913	4163	TTTGCCTCTGGAACTCCTTG	60.366	20	GCTGGACCAAAGGACAACTC	59.703	20	244	3920	4163	TCTTCTCCTTTTGCCTCTGG	59.545	20	GCTGGACCAAAGGACAACTC	59.703	20	253	3911	4163
Gekko_transcript_111	2	p1	(G)15	15	4465	4479	TCTTTGTTTTATCTGCGGGG	60.067	20	GGAATGAGGCACTTCTGAGC	59.957	20	157	4421	4577	CCCAATGCTCTGGAATCAGT	60.073	20	GGAATGAGGCACTTCTGAGC	59.957	20	176	4402	4577	TCTTTGTTTTATCTGCGGGG	60.067	20	GTGCAAATGTTGACACCACC	59.862	20	247	4421	4667
Gekko_transcript_111	3	p2	(AC)7	14	9078	9091	ATTTCAGGTGCTGTGGAACC	59.973	20	TGCAAGTTATGGGAAACAACA	59.073	21	216	8927	9142	AGCCAAGAAGCCCACAGTTA	59.875	20	TGCAAGTTATGGGAAACAACA	59.073	21	196	8947	9142	CAGATTTCAGGTGCTGTGGA	59.831	20	TGCAAGTTATGGGAAACAACA	59.073	21	219	8924	9142
Gekko_transcript_111	4	p1	(A)11	11	10791	10801	GATGTGTCTAATGGGTGGGG	60.050	20	CGGATTTCCCATTGAGTCAT	59.750	20	210	10721	10930	GATGTGTCTAATGGGTGGGG	60.050	20	CAATCACAAAGCAACCCTGA	59.691	20	243	10721	10963	TTGCTGGTTTCTGTGTTTGC	59.888	20	CGGATTTCCCATTGAGTCAT	59.750	20	167	10764	10930
Gekko_transcript_112	1	p3	(GCT)5	15	6837	6851	ATTTTGCATCTCACCCTGGA	60.461	20	CAAGAGGGTGGCATTTGAGT	60.111	20	278	6812	7089	CCAGAGGCAAGGTCTTCTGA	60.523	20	GGCAGAAGCAAGAGAAGGTG	60.134	20	169	6728	6896	CCAGAGGCAAGGTCTTCTGA	60.523	20	TGGCAGAAGCAAGAGAAGGT	60.134	20	170	6728	6897
Gekko_transcript_113	1	p1	(C)14	14	7680	7693	AGAGCTGAAGGCATTTGGAA	59.955	20	CAAAGCCCTCTGCCTAGTTG	60.008	20	131	7589	7719	CGAGGGCTTCTGTGCTTAAC	60.015	20	CACCTGGGAAGAACAGCATT	60.111	20	244	7624	7867	AGAGCTGAAGGCATTTGGAA	59.955	20	CACCTGGGAAGAACAGCATT	60.111	20	279	7589	7867
Gekko_transcript_115	1	p1	(G)14	14	231	244	TACGATGAGGACAACGGTGA	60.112	20	AAGGGACGAACTCACACCAG	60.151	20	140	149	288	TGCCTCTTGGAGACTCTGGT	59.986	20	GGCTAAGGGACGAACTCACA	60.255	20	280	13	292	CCTCTTGGAGACTCTGGTCG	59.978	20	GGCTAAGGGACGAACTCACA	60.255	20	278	15	292
Gekko_transcript_115	2	p1	(C)10	10	2238	2247	CCTCCCACTCCTTGGTGTAA	59.959	20	AGATGACTGGTGGATCCTGG	59.920	20	162	2213	2374	CCTCCCACTCCTTGGTGTAA	59.959	20	GACTGGTGGATCCTGGAAAA	59.903	20	158	2213	2370	CCTCCCACTCCTTGGTGTAA	59.959	20	ATGACTGGTGGATCCTGGAA	60.326	20	160	2213	2372
Gekko_transcript_115	3	p1	(G)13	13	8452	8464	ATGGAGCAGAGGTCCATCAG	60.223	20	AAAATACCAGGTGCCGTCAG	59.993	20	171	8359	8529	ATGGAGCAGAGGTCCATCAG	60.223	20	TCCATCCAGTCCAACACTCA	60.088	20	206	8359	8564	GAACTCTCACTCTGGGGCAA	60.386	20	AAAATACCAGGTGCCGTCAG	59.993	20	124	8406	8529
Gekko_transcript_118	1	p1	(A)12	12	6955	6966	ATCCTGCTGGTCCAAATTGA	60.461	20	CACGAGAGCCCCTCCTTATT	60.590	20	151	6840	6990	TCCAGGGAGTAGATCCCACA	60.465	20	CACGAGAGCCCCTCCTTATT	60.590	20	182	6809	6990	CCTGCTGGTCCAAATTGAAG	60.626	20	CACGAGAGCCCCTCCTTATT	60.590	20	149	6842	6990
Gekko_transcript_121	1	p1	(A)10	10	3118	3127	GGGCTCCTGAAGTGTCTCAG	59.986	20	ACTCGCTACCTTGGTTTTCG	59.378	20	245	2948	3192	CAGGTCTACGACGCCATTTT	60.132	20	ACTCGCTACCTTGGTTTTCG	59.378	20	216	2977	3192	AGGTCTACGACGCCATTTTG	60.132	20	ACTCGCTACCTTGGTTTTCG	59.378	20	215	2978	3192
Gekko_transcript_121	2	p1	(C)11	11	10318	10328	GTCAACCTTGAGAAGGCCAC	59.703	20	GTCCTTTGCCTCAAAAGCTG	59.993	20	262	10166	10427	AAAGTTCGCCACACAAGGTT	59.639	20	GTCCTTTGCCTCAAAAGCTG	59.993	20	236	10192	10427	GTCAACCTTGAGAAGGCCAC	59.703	20	GTGTCCTTTGCCTCAAAAGC	59.859	20	264	10166	10429
Gekko_transcript_124	1	p2	(GT)6	12	9614	9625	CCTTCTTGTAGTCGGTCAAAGG	60.157	22	CATTTCCCAACAGCAGGTTT	59.971	20	277	9587	9863	AAATGGGCTCTGTTACGAGG	59.195	20	TTCAAGCAAATGATAGCAGCA	59.599	21	236	9488	9723	CCTTCTTGTAGTCGGTCAAAGG	60.157	22	CCGAAACCATAAAGAGCAGC	59.845	20	228	9587	9814
Gekko_transcript_124	2	p3	(TTA)7	21	10622	10642	TCCTTAGGCTTGAGGGAACA	59.807	20	TGAATTTTATCCATACATTCCAGAAA	59.982	26	276	10478	10753	AAAACCCTACCCATGTGCAA	60.227	20	TGAATTTTATCCATACATTCCAGAAA	59.982	26	212	10542	10753	TCCTTAGGCTTGAGGGAACA	59.807	20	CATGAATTTTATCCATACATTCCAGA	60.308	26	278	10478	10755
Gekko_transcript_128	1	p3	(TGT)5	15	2731	2745	CATCCAGATAGCTGCCCTTC	59.797	20	ATCGATGCAACGAACATGAA	60.080	20	179	2680	2858	TAGCATCCAGATAGCTGCCC	60.339	20	ATCGATGCAACGAACATGAA	60.080	20	182	2677	2858	CCTTCTAAATGCTGCTGGGA	60.344	20	ATCGATGCAACGAACATGAA	60.080	20	206	2653	2858
Gekko_transcript_129	1	p3	(CTC)5	15	150	164	CTACGAGGGAGGTGCTTGAG	60.005	20	CCTGGTGGAGGTTCATGACT	59.962	20	193	85	277	AAGAGCTCCTTCCCCACACT	60.252	20	CCTGGTGGAGGTTCATGACT	59.962	20	173	105	277	GAGAAGAGCTCCTTCCCCAC	60.336	20	CCTGGTGGAGGTTCATGACT	59.962	20	176	102	277
Gekko_transcript_130	1	p3	(AGA)5	15	10413	10427	TTGGTTTTGCCTCCATCATT	60.309	20	GGAGTTTGTAAGCCGCTCTG	60.015	20	140	10348	10487	CCACCCCTACGGCTCTATTT	60.332	20	GGAGTTTGTAAGCCGCTCTG	60.015	20	258	10230	10487	TTGGTTTTGCCTCCATCATT	60.309	20	CCACCTACCTCACAGGGTGT	59.876	20	183	10348	10530
Gekko_transcript_130	2	p1	(C)10	10	10775	10784	--
Gekko_transcript_131	1	c	(TGC)5(CGC)5	30	45	74	--
Gekko_transcript_131	2	p1	(T)10	10	6831	6840	GATCCTGGTGCAGAAGCAAT	60.226	20	TGGAGGATGCCCAATAGGTA	60.288	20	143	6750	6892	AGCGCGAACCAGAATTGTAT	59.736	20	TGGAGGATGCCCAATAGGTA	60.288	20	238	6655	6892	TACTTTTGTCCTCCCTCGGA	59.665	20	TGGAGGATGCCCAATAGGTA	60.288	20	124	6769	6892
Gekko_transcript_131	3	p2	(AC)6	12	7202	7213	GCAGACTTCTAAGCATGCCC	59.985	20	CCTCTCCTACTCCCAAGCCT	59.834	20	230	7062	7291	ATCTATTGCAAAGGCCAGGA	59.668	20	CCTCTCCTACTCCCAAGCCT	59.834	20	255	7037	7291	TCTATTGCAAAGGCCAGGAT	59.668	20	CCTCTCCTACTCCCAAGCCT	59.834	20	254	7038	7291
Gekko_transcript_131	4	c	(GA)7ttgtaagccgctctgagattgctttgggtagtgaagggcagggtataaatccaatctcctcctcctctt(CTC)6	101	7940	8040	CCTTGGGTCAGTCACCAGTT	60.002	20	TCAAAGGCAAAAACTCCCAC	60.088	20	253	7839	8091	CCACCTACCTCACAGGGTGT	59.876	20	TCAAAGGCAAAAACTCCCAC	60.088	20	183	7909	8091	CCACCTACCTCACAGGGTGT	59.876	20	GACAGTTTCCACAGCGGTTT	60.156	20	222	7909	8130
Gekko_transcript_131	5	p1	(C)13	13	8909	8921	CTTCCCGAGCTCTGTCAAAC	59.989	20	TATTAGGCCACACCCCTGAC	59.813	20	260	8711	8970	CTTCCCGAGCTCTGTCAAAC	59.989	20	CATATTAGGCCACACCCCTG	60.206	20	262	8711	8972	AAAGCAGACTCGATCTCCCA	59.950	20	TATTAGGCCACACCCCTGAC	59.813	20	237	8734	8970
Gekko_transcript_131	6	p1	(T)10	10	9717	9726	TCCGTATACAAAGCATGGCA	60.096	20	TCCTTGTGCTATTGTGGCAG	59.864	20	265	9504	9768	CCCTCTGCACAGCCTAGAAC	60.012	20	TGGAATTCTTGACACAGCCA	60.240	20	265	9543	9807	GTTCTTAGCAAGTGGGCAGG	59.875	20	TCCTTGTGCTATTGTGGCAG	59.864	20	137	9632	9768
Gekko_transcript_131	7	p2	(AT)6	12	10416	10427	AAGTGTTCGTAATGCCCTGC	60.140	20	GCTCTTTTGCAAATGGAGTGT	59.373	21	266	10267	10532	CGTAATGCCCTGCAATGTTA	59.585	20	GCTCTTTTGCAAATGGAGTGT	59.373	21	259	10274	10532	TGCCCTGCAATGTTAGGTTT	60.502	20	GCTCTTTTGCAAATGGAGTGT	59.373	21	254	10279	10532
Gekko_transcript_133	1	p1	(C)17	17	6056	6072	TTCGGCATCTAGTCATGCTG	59.972	20	CACCCACCGACTCCAACTAT	59.844	20	274	5912	6185	TCGAGCAAGGGAAACCTTTA	59.817	20	CTTCAGCTCTGGCTCTGCTT	60.035	20	258	6025	6282	TCGAGCAAGGGAAACCTTTA	59.817	20	CTTCCTTTCCACCATGCACT	60.111	20	237	6025	6261
Gekko_transcript_133	2	p2	(TG)7	14	6315	6328	AAGCAGAGCCAGAGCTGAAG	60.035	20	AGGGCTCATGACAGAGAGGA	59.945	20	103	6263	6365	AGTGCATGGTGGAAAGGAAG	60.111	20	AGGGCTCATGACAGAGAGGA	59.945	20	124	6242	6365	AAGCAGAGCCAGAGCTGAAG	60.035	20	ACAAGCCAGGAACCAACAAG	60.149	20	121	6263	6383
Gekko_transcript_135	1	p2	(TG)9	18	6961	6978	CCATTGTCCTGTAAGTCTGTCG	59.656	22	GTTTTCCCAGGTTAGTGGCA	59.971	20	101	6912	7012	TCCCAAAAATACACTGACCAAA	59.357	22	GTTTTCCCAGGTTAGTGGCA	59.971	20	248	6765	7012	TTCCCAAAAATACACTGACCAA	59.357	22	GTTTTCCCAGGTTAGTGGCA	59.971	20	249	6764	7012
Gekko_transcript_135	2	p1	(A)10	10	8210	8219	TAGCAAGTGGCCAAAACTCC	60.249	20	GCATTTAAGGGCACAGCACT	60.278	20	220	8044	8263	TAGCAAGTGGCCAAAACTCC	60.249	20	TGATGCATTTAAGGGCACAG	59.688	20	224	8044	8267	TAGCAAGTGGCCAAAACTCC	60.249	20	GATGCATTTAAGGGCACAGC	60.615	20	223	8044	8266
Gekko_transcript_136	1	c	(TA)11atcttgaaatt(TA)9	51	6665	6715	AGTGTTAAAGGCCAGGGAGC	60.630	20	AAGGACAATACTGGCACGCT	59.763	20	202	6618	6819	AGTGTTAAAGGCCAGGGAGC	60.630	20	AGGACAATACTGGCACGCTT	59.763	20	201	6618	6818	TAAAGGCCAGGGAGCTTATG	59.315	20	AAGGACAATACTGGCACGCT	59.763	20	197	6623	6819
Gekko_transcript_136	2	p1	(A)10	10	7229	7238	TCTGATCTCTTCGGAGCAAAA	60.081	21	CCCAGTTTAGCTCTCGGGTT	60.621	20	278	7007	7284	TTTCTGATCTCTTCGGAGCAA	60.081	21	CCCAGTTTAGCTCTCGGGTT	60.621	20	280	7005	7284	TTCTGATCTCTTCGGAGCAAA	60.081	21	CCCAGTTTAGCTCTCGGGTT	60.621	20	279	7006	7284
Gekko_transcript_136	3	p1	(T)14	14	8885	8898	TTCAAAACGGCCTGTATTCC	59.938	20	GCACATTCAGGGAGGACACT	60.120	20	198	8849	9046	TTCAAAACGGCCTGTATTCC	59.938	20	CCCGTTTCCACTAGGCTACA	60.125	20	147	8849	8995	TTCAAAACGGCCTGTATTCC	59.938	20	CATTCAGCTCGTTGCACATT	59.871	20	211	8849	9059
Gekko_transcript_136	4	p1	(C)10	10	9404	9413	GCCTGTCTTCAACAACCACA	59.726	20	CCAGACCACATTTTCCCTCT	58.989	20	270	9331	9600	GCCTGTCTTCAACAACCACA	59.726	20	AGGCCCAGACCACATTTTC	59.918	19	274	9331	9604	ACTGTGGCAAGCCTGTCTTC	60.453	20	CCAGACCACATTTTCCCTCT	58.989	20	280	9321	9600
Gekko_transcript_136	5	p1	(T)10	10	9759	9768	TCACTAGAACGCCTGCAATG	60.011	20	TAAAAACATGGGGGAAGGTG	59.657	20	193	9653	9845	TCACTAGAACGCCTGCAATG	60.011	20	AATTCGCTTCTCTGCACTCC	59.579	20	268	9653	9920	TAGAACGCCTGCAATGTGTC	59.871	20	TAAAAACATGGGGGAAGGTG	59.657	20	189	9657	9845
Gekko_transcript_138	1	p3	(GCT)5	15	13	27	--
Gekko_transcript_138	2	p1	(C)13	13	10421	10433	GACTCGAAGCACTTGTTCCC	59.851	20	TCATCGTTTTGCCATTTTGA	60.051	20	270	10261	10530	GAAGCACTTGTTCCCCAGTC	59.703	20	TCATCGTTTTGCCATTTTGA	60.051	20	265	10266	10530	CCCGTTGGGTTTTCTTCTTT	60.324	20	TCATCGTTTTGCCATTTTGA	60.051	20	140	10391	10530
Gekko_transcript_139	1	p1	(A)11	11	9738	9748	CGGAAAAGAAGAGTTGTGGC	59.853	20	CGGGACGACGTGTAAAAGAT	59.993	20	247	9570	9816	GGCACTTTGATCGGAAAAGA	60.192	20	CGGGACGACGTGTAAAAGAT	59.993	20	258	9559	9816	ATGGATTCTTTTCACAGGCG	60.074	20	TCAGCCATGTATGCTGGAAG	59.823	20	262	9698	9959
Gekko_transcript_139	2	p1	(G)11	11	10027	10037	ATCTTTTACACGTCGTCCCG	59.993	20	ACTGGTAACTAACGCGACCG	60.190	20	277	9797	10073	GCAGAACGGGGAGTAGAATG	59.694	20	GGCCAGTCAAAGACACTGGT	60.159	20	264	9824	10087	GCAGAACGGGGAGTAGAATG	59.694	20	ACTGGTAACTAACGCGACCG	60.190	20	250	9824	10073
Gekko_transcript_140	1	p1	(C)14	14	5574	5587	TGGCCAAGGAGTTGAGCTAT	59.836	20	TGTGGACTGACTTGGCTCAG	60.022	20	197	5490	5686	AAGAGCTGAGGGCCACACTA	60.012	20	AGCTCCTTCCCCTGCACTAT	60.233	20	280	5350	5629	GAGGGCCACACTAGGCATTA	60.096	20	GAACTTCAGCTCCTTCCCCT	59.817	20	280	5357	5636
Gekko_transcript_140	2	p1	(T)10	10	8871	8880	TCTGAATGCAAAGGTGATCG	59.799	20	ACATTGAAGCAGCAGCAGAA	59.746	20	193	8732	8924	TCTGAATGCAAAGGTGATCG	59.799	20	CATTGAAGCAGCAGCAGAAA	60.280	20	192	8732	8923	TCTGAATGCAAAGGTGATCG	59.799	20	GACATTGAAGCAGCAGCAGA	60.296	20	194	8732	8925
Gekko_transcript_142	1	p1	(G)11	11	6771	6781	CTCCTGCTGTGTCCAGTTCA	60.022	20	CCACAGGCCAACTTTTGTTT	60.008	20	238	6679	6916	CTCCTGCTGTGTCCAGTTCA	60.022	20	AGTTGCATCCAGCACTTTCC	60.263	20	149	6679	6827	CTCCTGCTGTGTCCAGTTCA	60.022	20	GTTGCATCCAGCACTTTCCT	60.263	20	148	6679	6826
Gekko_transcript_143	1	p1	(T)13	13	7438	7450	TAAGAATATCACCCCCGCTG	59.916	20	CATGTTCCACCGTGACTTTG	60.001	20	145	7404	7548	AACACTTGCCTTGAAATGCC	60.118	20	CATGTTCCACCGTGACTTTG	60.001	20	252	7297	7548	CAGGCAATGGTAAACCACCT	59.853	20	CATGTTCCACCGTGACTTTG	60.001	20	278	7271	7548
Gekko_transcript_143	2	p1	(T)12	12	10549	10560	TTCCCACCATAAAGTGCCTC	59.933	20	CATGTCAGGAACCTGATCTATAACC	60.140	25	145	10450	10594	GTGGAAGGCCTGCACTGTAT	60.142	20	CATGTCAGGAACCTGATCTATAACC	60.140	25	216	10379	10594	AGGAGGAGGAGGGAGTTCTG	59.801	20	CATGTCAGGAACCTGATCTATAACC	60.140	25	272	10323	10594
Gekko_transcript_144	1	p1	(C)10	10	1226	1235	GCACTGACACCTGGACACAC	60.216	20	AGCTGGTCGATGGTTCTGAT	59.685	20	247	1041	1287	GGGGTCCCTTTTCACCTAAA	60.159	20	CCATAATGGATTCCCTTCCA	59.576	20	277	987	1263	TCACCTAAACATTCCCCAGG	59.784	20	CCATAATGGATTCCCTTCCA	59.576	20	266	998	1263
Gekko_transcript_144	2	p3	(GGC)5	15	4346	4360	TCAGCATCTGTCCAAACTGG	59.831	20	TAGCATGAGAACCCACACCA	60.112	20	276	4109	4384	GGCAGACCAAAGTGATAGCC	59.700	20	TAGCATGAGAACCCACACCA	60.112	20	174	4211	4384	AAGTGATAGCCAGTCTGCCG	60.419	20	TAGCATGAGAACCCACACCA	60.112	20	165	4220	4384
Gekko_transcript_146	1	p3	(GCC)7	21	53	73	ACATCCGGGTTTTTCTTCCT	59.805	20	ACATGTCACCGTGGGAGACT	60.444	20	179	26	204	CATCCGGGTTTTTCTTCCTT	60.291	20	ACATGTCACCGTGGGAGACT	60.444	20	178	27	204	ATCCGGGTTTTTCTTCCTTC	59.397	20	ACATGTCACCGTGGGAGACT	60.444	20	177	28	204
Gekko_transcript_146	2	p1	(A)10	10	3463	3472	TGCAGGATCGTCAGTTCATC	59.794	20	TGACATATCCCAGCCAACAA	59.924	20	278	3331	3608	TTGTGTTCAGTGCAGCCAAT	60.310	20	CTACCCTCAGCACAGCATGA	60.008	20	246	3390	3635	GCTTTTGTGTTCAGTGCAGC	59.646	20	CTACCCTCAGCACAGCATGA	60.008	20	250	3386	3635
Gekko_transcript_146	3	p1	(C)10	10	5289	5298	TCCTTGGCTTTGTCTGCTTT	59.993	20	CTGGTGGATTCGAGAGAAGC	59.950	20	226	5233	5458	TCCTTGGCTTTGTCTGCTTT	59.993	20	TCCAACCTTCTGGTGGATTC	59.903	20	235	5233	5467	TTGGAAGTGTTGCCAGACAG	59.873	20	CTGGTGGATTCGAGAGAAGC	59.950	20	194	5265	5458
Gekko_transcript_147	1	p1	(C)11	11	7284	7294	AATGAAGGTTCCTTTGCGTG	60.110	20	TTCACGGAGGCTGAAGTTCT	59.989	20	196	7260	7455	GGGATCCAAGGAATGAAGGT	60.133	20	TTCACGGAGGCTGAAGTTCT	59.989	20	207	7249	7455	AATGAAGGTTCCTTTGCGTG	60.110	20	GTGAGAAGGAGAATCTGCGG	59.950	20	165	7260	7424
Gekko_transcript_147	2	p1	(C)12	12	7992	8003	CCCTCTCTTTGGATCAGCAG	59.943	20	GTGTGCCTGTTGTGTAACGG	60.072	20	258	7924	8181	CCTCTCTTTGGATCAGCAGG	59.943	20	GTGTGCCTGTTGTGTAACGG	60.072	20	257	7925	8181	CCTCTCTTTGGATCAGCAGG	59.943	20	ACCACATTACCACTGTGCCA	59.880	20	223	7925	8147
Gekko_transcript_147	3	p1	(G)17	17	9325	9341	AGAACCACAAGCACGGTTTT	59.639	20	TAAAGCAGCGGAAAAGGAAA	59.958	20	236	9205	9440	GGTTTTAACCGGAGCGTTCT	60.483	20	TAAAGCAGCGGAAAAGGAAA	59.958	20	222	9219	9440	AGAACCACAAGCACGGTTTT	59.639	20	AGGGATTGGGACAAACCTTC	60.169	20	174	9205	9378
Gekko_transcript_150	1	p1	(G)12	12	8839	8850	TCGCCTTCATAAAAACCTGTG	60.117	21	GCTTACGTCAGGAGAGAAGCA	59.772	21	271	8618	8888	TTTTTGTTCGATTGTCCAGC	58.747	20	GCTTACGTCAGGAGAGAAGCA	59.772	21	131	8758	8888	ATGGGAGGCACAGAATTTTT	58.504	20	GCTTACGTCAGGAGAGAAGCA	59.772	21	146	8743	8888
Gekko_transcript_151	1	p1	(T)14	14	2498	2511	AAAAGGGGTGATTCAGGGTC	60.169	20	CTGAGGGAAGAATACGGCTG	59.830	20	274	2418	2691	GAAAAGGGGTGATTCAGGGT	60.169	20	CTGAGGGAAGAATACGGCTG	59.830	20	275	2417	2691	GAAAAGGGGTGATTCAGGGT	60.169	20	GCCATCAAGGCCTCTCAATA	60.177	20	221	2417	2637
Gekko_transcript_151	2	p1	(G)10	10	5881	5890	AGAGGAGGAGACCATGAGCA	59.945	20	GGAAAGCTGGCAGAACAGAG	60.134	20	211	5724	5934	AGAGGAGGAGACCATGAGCA	59.945	20	CTCTGGAAAGCTGGCAGAAC	60.134	20	215	5724	5938	CGAGAGGAGGAGACCATGAG	59.937	20	GGAAAGCTGGCAGAACAGAG	60.134	20	213	5722	5934
Gekko_transcript_151	3	p2	(TA)7	14	7660	7673	CATTTTCTCTCCAGCTTGCC	59.955	20	TTCTATGCCTCATTCCCCAC	59.894	20	245	7503	7747	ATTTTCTCTCCAGCTTGCCA	59.955	20	TTCTATGCCTCATTCCCCAC	59.894	20	244	7504	7747	GCATTTTCTCTCCAGCTTGC	60.103	20	TTCTATGCCTCATTCCCCAC	59.894	20	246	7502	7747
Gekko_transcript_151	4	p1	(G)12	12	7836	7847	GTGGGGAATGAGGCATAGAA	59.894	20	TTGAAGTGGCATGTTTGGAA	60.088	20	181	7728	7908	GTGGGGAATGAGGCATAGAA	59.894	20	TAGGCAAGAAGTAAGGGCCA	59.839	20	215	7728	7942	GTGGGGAATGAGGCATAGAA	59.894	20	CAGGGGAAAAGGAGATGGTT	60.298	20	251	7728	7978
Gekko_transcript_151	5	p1	(T)10	10	8357	8366	TGGGAAGGATCAGGCACTAC	60.073	20	AGGGGCCTAATTTTCTTGGA	59.903	20	242	8278	8519	TGGGAAGGATCAGGCACTAC	60.073	20	ATCATCAGCTTCATCACCCC	59.893	20	117	8278	8394	ATTGGACCTTGGAGGAGCTT	60.074	20	ATCATCAGCTTCATCACCCC	59.893	20	252	8143	8394
Gekko_transcript_154	1	p2	(CT)6	12	3	14	--
Gekko_transcript_154	2	p1	(C)12	12	222	233	GGAAGAGGAAGCGACTCCAT	60.735	20	AGGGAGCAGATCTGGAAGGT	60.216	20	227	119	345	GGAAGAGGAAGCGACTCCAT	60.735	20	GAGCATGAAGATCAAAGCCC	59.780	20	207	119	325	GGAAGAGGAAGCGACTCCAT	60.735	20	GGAGCAGATCTGGAAGGTGA	60.349	20	225	119	343
Gekko_transcript_154	3	p1	(T)11	11	6954	6964	AGAGGCAGTCCTGCACTTGT	60.057	20	TGGGTTCCTCCCTACATCAG	59.920	20	212	6834	7045	AGAGGCAGTCCTGCACTTGT	60.057	20	CTGGGTTCCTCCCTACATCA	59.920	20	213	6834	7046	AGAGGCAGTCCTGCACTTGT	60.057	20	TGCTGATGTCTTTGCTCTGG	60.136	20	229	6834	7062
Gekko_transcript_154	4	p1	(T)11	11	10306	10316	CTGCTGTTTCAGTGCTGAGG	59.770	20	TGCCCTTGTTGAGAGACAGA	59.545	20	117	10261	10377	GTTTCAGTGCTGAGGGGAAA	60.232	20	TGCCCTTGTTGAGAGACAGA	59.545	20	112	10266	10377	TCAGTGCTGAGGGGAAAAAT	59.670	20	TGCCCTTGTTGAGAGACAGA	59.545	20	109	10269	10377
Gekko_transcript_155	1	p4	(TGTC)6	24	4281	4304	CCAAGAGTGGCACCAATTAAA	59.982	21	GTCATTCCAGCGGTCAATCT	60.081	20	227	4211	4437	AATGGATTGCAATTGGTTGA	58.820	20	GTCATTCCAGCGGTCAATCT	60.081	20	271	4167	4437	ATGGATTGCAATTGGTTGAA	58.820	20	GTCATTCCAGCGGTCAATCT	60.081	20	270	4168	4437
Gekko_transcript_155	2	p1	(T)16	16	4703	4718	AAGTTGCAATAGAATCGGCA	58.388	20	TGGTGGGTTAAGGGAGACTG	59.959	20	236	4675	4910	AAGTTGCAATAGAATCGGCA	58.388	20	TGGACAATTACCTGGTGGGT	60.088	20	248	4675	4922	TTGCAATAGAATCGGCATTT	58.253	20	TGGTGGGTTAAGGGAGACTG	59.959	20	233	4678	4910
Gekko_transcript_158	1	p3	(GAG)6	18	5354	5371	CACATCCAGGGAGATCCAGT	59.920	20	TGAATTTAGCTTTGGCCACC	60.074	20	252	5258	5509	ACATCCAGGGAGATCCAGTG	59.920	20	TGAATTTAGCTTTGGCCACC	60.074	20	251	5259	5509	CACATCCAGGGAGATCCAGT	59.920	20	CCCCCAGATTTTGACTTGAA	59.903	20	268	5258	5525
Gekko_transcript_162	1	p1	(T)13	13	1312	1324	TGTCACAGTTAGGTCGCTGC	60.056	20	TTACCCCAAAGCACTGAACC	59.971	20	238	1206	1443	TGTCACAGTTAGGTCGCTGC	60.056	20	CCGCTTAACAGCACACTGAA	60.050	20	214	1206	1419	TGTCACAGTTAGGTCGCTGC	60.056	20	TGCTCCTACTCCTCAAGGGA	59.943	20	171	1206	1376
Gekko_transcript_162	2	p3	(GGT)6	18	1569	1586	GGTTCAGTGCTTTGGGGTAA	59.971	20	GCCCAATAAAACCTGCCTTT	60.312	20	234	1424	1657	GGTTCAGTGCTTTGGGGTAA	59.971	20	CCTTTCCGTTTCCACCTTTT	60.324	20	219	1424	1642	TTCAGTGTGCTGTTAAGCGG	60.050	20	GCCCAATAAAACCTGCCTTT	60.312	20	258	1400	1657
Gekko_transcript_162	3	p1	(T)10	10	2085	2094	TTCGGTCATGTAAGTTCCCC	59.790	20	ACGTTTCAGCTTCGCTTGAT	60.022	20	240	1952	2191	CCTTTAACTGCCCCATCCTT	60.312	20	ACGTTTCAGCTTCGCTTGAT	60.022	20	205	1987	2191	CGCCTATGTGTCACTGTTCG	60.324	20	ACGTTTCAGCTTCGCTTGAT	60.022	20	256	1936	2191
Gekko_transcript_162	4	p1	(A)11	11	4838	4848	CCTTCTCACACTCTTCCCCA	60.229	20	GCACTTCCTGAATCCTGCTC	59.957	20	275	4753	5027	CCTTCTCACACTCTTCCCCA	60.229	20	GCTGAAAGCGATTCGTTACC	59.851	20	217	4753	4969	CCTTCTCACACTCTTCCCCA	60.229	20	CTGAATCCTGCTCCCTTCAC	59.803	20	268	4753	5020
Gekko_transcript_162	5	p1	(C)11	11	9087	9097	GCTAAAACTTCAGGGCAACG	59.883	20	GTTGGATCCTGACCCACAAT	59.636	20	165	8970	9134	AAACTTCAGGGCAACGTCAC	60.156	20	GTTGGATCCTGACCCACAAT	59.636	20	161	8974	9134	AGGACAGGTGGTGGAATTTG	59.820	20	GTTGGATCCTGACCCACAAT	59.636	20	269	8866	9134
Gekko_transcript_162	6	p1	(A)11	11	10133	10143	GCCGGATCCAATAGTTTCAA	59.901	20	ACACCAGTGTCAAACCCTGA	58.992	20	235	9954	10188	GACGAACCGTTTCTGCTCAC	60.844	20	AGGACTGACCGTGCTACTGG	60.321	20	249	10067	10315	GCCGGATCCAATAGTTTCAA	59.901	20	TCCTACACCAGTGTCAAACCC	59.876	21	239	9954	10192
Gekko_transcript_162	7	p1	(A)10	10	10455	10464	TCAGGTTGCTGAGTCCTGTG	60.022	20	CAAAACCCAAAATAGTTTTTATTCA	57.827	25	271	10228	10498	GTTGCCATGGTGACTGTACG	60.032	20	CAAAACCCAAAATAGTTTTTATTCA	57.827	25	245	10254	10498	ACGTTGCCATGGTGACTGTA	60.032	20	CAAAACCCAAAATAGTTTTTATTCA	57.827	25	247	10252	10498
Gekko_transcript_163	1	p4	(GCCC)5	20	46	65	GAAAGCAACAGGAAACCCC	59.517	19	CTCAAAGTCCTCGTCTTCGG	59.982	20	250	17	266	GAAAGCAACAGGAAACCCC	59.517	19	CTTCTTCCAGCTCCATCCTG	59.943	20	170	17	186	CGAAAGCAACAGGAAACCC	60.621	19	CTCAAAGTCCTCGTCTTCGG	59.982	20	251	16	266
Gekko_transcript_163	2	p1	(C)14	14	1398	1411	CTTCCTCAGGGAGAGACACG	59.978	20	CAGAAGCAACCTCAAAAGGG	59.846	20	254	1327	1580	CTTCCTCAGGGAGAGACACG	59.978	20	AGGGAACAGAAGCAACCTCA	59.844	20	260	1327	1586	CTTCCTCAGGGAGAGACACG	59.978	20	CAGGGAACAGAAGCAACCTC	59.844	20	261	1327	1587
Gekko_transcript_163	3	c	(T)10ctgctttggaggatagaaatagttccacgaggaatccaca(T)10	60	2893	2952	CTTCACCGGGACTAAGCAAG	59.869	20	TTATTCGAACAAGGGGTTGC	59.938	20	208	2828	3035	TGTTGGAGGCTGTGACGTAG	59.897	20	GACGCTTATTGCTTTTTGCC	59.859	20	236	2749	2984	CTGTTGGAGGCTGTGACGTA	59.897	20	GACGCTTATTGCTTTTTGCC	59.859	20	237	2748	2984
Gekko_transcript_163	4	p1	(G)13	13	6697	6709	GGGTTGCTCCAGGAATATCA	59.894	20	ACTCAAAGCCGCCTTAATCA	59.845	20	267	6665	6931	TGGGTTGCTCCAGGAATATC	59.894	20	ACTCAAAGCCGCCTTAATCA	59.845	20	268	6664	6931	CACTGGCATACCCACAACTG	60.025	20	CAGTTTGAAACAGCCATCCA	59.691	20	181	6646	6826
Gekko_transcript_163	5	c	(TA)6ttaaaaaaaaccaaatataagggagtcatttaggactccccttgctggaccttcaaacaagaaaccgaaggtttttcttttttctagaaagagtgatat(TA)21	153	7902	8054	GAAAACTCAATATTTTGCTGGGA	59.512	23	TATCCCCTCTTCATGCTTGG	60.029	20	272	7875	8146	GAAAACTCAATATTTTGCTGGGA	59.512	23	CCCCTCTTCATGCTTGGTTA	60.066	20	269	7875	8143	GAAAACTCAATATTTTGCTGGGA	59.512	23	CAGCAACGGACAAAACAAAA	59.746	20	236	7875	8110
Gekko_transcript_163	6	p1	(C)10	10	8419	8428	GTGCTTCAAGGAAGATTCGC	59.962	20	AAAGCCAAAAGCAGGACAGA	59.993	20	131	8375	8505	GTGCTTCAAGGAAGATTCGC	59.962	20	TGAAGCTCTCCCCCTACAGA	59.943	20	232	8375	8606	CTCCCCCAAATCTGTTTTCA	59.903	20	AAAGCCAAAAGCAGGACAGA	59.993	20	186	8320	8505
Gekko_transcript_163	7	p1	(C)12	12	9505	9516	TGTGGAGAAGCTCTCCCTGT	59.986	20	GTGAGAATTCCCAGCTCTGC	59.957	20	244	9309	9552	TGTGGAGAAGCTCTCCCTGT	59.986	20	GAGAATTCCCAGCTCTGCAC	59.957	20	242	9309	9550	ATCCTCCCCCTCTACCAAGA	59.890	20	AAGGAGCGTTGCTTTTTCAA	59.996	20	254	9423	9676
Gekko_transcript_164	1	p3	(CAG)5	15	6017	6031	GTCAAAGCAGGTGCAGTCAA	60.032	20	CCTCGTGTGGCTTTTCAAAT	60.110	20	135	5927	6061	GTCAAAGCAGGTGCAGTCAA	60.032	20	GGGTAACCACTTCACTCCCA	59.820	20	232	5927	6158	AAGCCACAGCAGTGGAGAAT	59.874	20	TCCAGGTTCCTTGTCTGTCC	60.088	20	155	5965	6119
Gekko_transcript_165	1	p1	(A)13	13	8759	8771	ACAGTGGTGGCACTGATTGA	60.162	20	TGACAAAACACCATCCCCTT	60.210	20	252	8654	8905	CAGTGGTGGCACTGATTGAC	60.162	20	TGACAAAACACCATCCCCTT	60.210	20	251	8655	8905	ACAGTGGTGGCACTGATTGA	60.162	20	TTGACAAAACACCATCCCCT	60.210	20	253	8654	8906
Gekko_transcript_166	1	p2	(GA)12	24	6	29	--
Gekko_transcript_166	2	p3	(GCC)5	15	213	227	CTTCGCTAGCCTCGGTTG	59.691	18	AGATCATGGAGGTGCTCGAC	60.231	20	219	167	385	CTAGCCTCGGTTGGGGAC	60.612	18	AGATCATGGAGGTGCTCGAC	60.231	20	214	172	385	GCTTCGCTAGCCTCGGTT	60.646	18	AGATCATGGAGGTGCTCGAC	60.231	20	220	166	385
Gekko_transcript_166	3	c	(C)16agctgctgtttggaagccaaggcagagaaaaaccctggtgtggccacagctagagaagagcaaaaaag(A)11	95	5107	5201	AAACAAACCAGGGCTGAGAA	59.711	20	GTTTGTCATGGTCTGCTTGC	59.297	20	221	5020	5240	AAAACAAACCAGGGCTGAGA	59.711	20	GTTTGTCATGGTCTGCTTGC	59.297	20	222	5019	5240	CAAACCAGGGCTGAGAAAGA	60.366	20	GTTTGTCATGGTCTGCTTGC	59.297	20	218	5023	5240
Gekko_transcript_166	4	p1	(G)17	17	9007	9023	GTCTGCAGCTGCCCTTAATC	59.985	20	TCTCAATACAAGGCCCAAGC	60.214	20	259	8799	9057	AAAGCCTAGAAGAGGGCTGG	59.976	20	TCTCAATACAAGGCCCAAGC	60.214	20	190	8868	9057	AGCCTAGAAGAGGGCTGGAG	60.110	20	TCTCAATACAAGGCCCAAGC	60.214	20	188	8870	9057
Gekko_transcript_166	5	p1	(T)10	10	10144	10153	CCACCACCTATGGTGACACA	60.285	20	CAGGAAAATTAGCATGACAGACA	59.280	23	260	9991	10250	CACCACCACCTATGGTGACA	60.285	20	CAGGAAAATTAGCATGACAGACA	59.280	23	262	9989	10250	AATTCCACCACCACCTATGG	59.526	20	CAGGAAAATTAGCATGACAGACA	59.280	23	267	9984	10250
Gekko_transcript_167	1	p1	(T)18	18	4855	4872	GCCACCAAACATTTAGCGAT	59.967	20	ACAGCATATTGGCAAGTCCC	59.962	20	147	4817	4963	GCCACCAAACATTTAGCGAT	59.967	20	AGCATATTGGCAAGTCCCTG	60.096	20	145	4817	4961	GCCACCAAACATTTAGCGAT	59.967	20	CAGCATATTGGCAAGTCCCT	60.096	20	146	4817	4962
Gekko_transcript_168	1	p4	(GGTT)5	20	6408	6427	ATAACATGAGGTGCCAAGCC	59.962	20	GCTTTTTGCAGAACACTCCC	59.859	20	211	6285	6495	ATTGTACTCCGGCCTTTCCT	59.962	20	GCTTTTTGCAGAACACTCCC	59.859	20	144	6352	6495	ATTGTACTCCGGCCTTTCCT	59.962	20	TTGACGCGTCTCAGAAAGTG	60.175	20	268	6352	6619
Gekko_transcript_168	2	p2	(CA)7	14	7746	7759	GCAAACCACCTCTGCTTCTC	59.997	20	GAGAAGTGGACCGGATGAAA	60.050	20	200	7671	7870	ACCTGCCTTGAAAAGCTGAA	59.993	20	GAGAAGTGGACCGGATGAAA	60.050	20	180	7691	7870	CCTGCCTTGAAAAGCTGAAG	60.125	20	GAGAAGTGGACCGGATGAAA	60.050	20	179	7692	7870
Gekko_transcript_169	1	p3	(CGC)5	15	74	88	AGAGAGCTCCCCTCTCCCC	62.196	19	AGCCAACAATCTGGGTATGC	59.962	20	223	43	265	AGAGAGCTCCCCTCTCCCC	62.196	19	GCAGCCAACAATCTGGGTAT	59.962	20	225	43	267	GAGAGCTCCCCTCTCCCC	61.268	18	AGCCAACAATCTGGGTATGC	59.962	20	222	44	265
Gekko_transcript_169	2	p3	(GCT)5	15	264	278	TCCGATGAACTTGGACAACC	60.903	20	TTGCCTTTCACCTCAGACCT	59.844	20	269	205	473	TCCGATGAACTTGGACAACC	60.903	20	GGTGGAGCTCTTTTCAGTGG	59.844	20	213	205	417	TCCTGTTGGTGAACTTTGGG	60.923	20	GGTGGAGCTCTTTTCAGTGG	59.844	20	237	181	417
Gekko_transcript_169	3	p2	(GT)8	16	4463	4478	CAAGGTGGCTGAGTTGGACT	60.298	20	AGAGAAGGGAGTGCTCGTTG	59.598	20	276	4355	4630	CAAGGTGGCTGAGTTGGACT	60.298	20	CAGAGAAGGGAGTGCTCGTT	59.598	20	277	4355	4631	CAAGGTGGCTGAGTTGGACT	60.298	20	AGTGCTCGTTGGATTCCATT	59.556	20	267	4355	4621
Gekko_transcript_169	4	p1	(T)12	12	4884	4895	GGCCACATTCCATTTCAAAC	60.177	20	GGAAAAGCAAGGGGATGAAT	60.265	20	205	4780	4984	TCCATCAGCATGATGCACTT	60.233	20	GGAAAAGCAAGGGGATGAAT	60.265	20	263	4722	4984	GACACAAACCTCCATCAGCA	59.682	20	GGAAAAGCAAGGGGATGAAT	60.265	20	273	4712	4984
Gekko_transcript_169	5	p1	(G)17	17	5053	5069	ATTCATCCCCTTGCTTTTCC	60.265	20	TGAGGAATCCCTACAGGCAC	60.073	20	136	4965	5100	CCGTTTGGTTAGAGAGTGGG	59.587	20	TGAGGAATCCCTACAGGCAC	60.073	20	178	4923	5100	CCCGTTTGGTTAGAGAGTGG	59.587	20	TGAGGAATCCCTACAGGCAC	60.073	20	179	4922	5100
Gekko_transcript_169	6	p1	(T)13	13	5376	5388	TTCTGCTCAAGGAAGGGAAA	59.926	20	GGCAAGGAAACCTGTTTGAG	59.711	20	263	5339	5601	TTTCTGCTCAAGGAAGGGAA	59.926	20	GGCAAGGAAACCTGTTTGAG	59.711	20	264	5338	5601	TTCTGCTCAAGGAAGGGAAA	59.926	20	TCACCACTGCCACTGGACTA	60.309	20	187	5339	5525
Gekko_transcript_169	7	p2	(CA)10	20	7008	7027	AGGGGTCCTCCTTCAGTGTT	59.968	20	GGACACCTGATTTCAGCCAT	59.934	20	179	6971	7149	AGGGGTCCTCCTTCAGTGTT	59.968	20	CGCTCACAACTTTATTGCCA	59.872	20	278	6971	7248	ATACCCTTCAGCAGCCAGAA	59.836	20	GGACACCTGATTTCAGCCAT	59.934	20	234	6916	7149
Gekko_transcript_169	8	p1	(A)10	10	7971	7980	TGATGTGAGGAGGCAGAGTG	59.980	20	AATGCTGGGAACTTGACCAC	59.973	20	276	7898	8173	TGATGTGAGGAGGCAGAGTG	59.980	20	GCTGGGAACTTGACCACATT	59.973	20	273	7898	8170	TTTCTGGAATCACCCAAAGG	59.903	20	AATGCTGGGAACTTGACCAC	59.973	20	241	7933	8173
Gekko_transcript_171	1	p3	(AGG)6	18	7392	7409	ACCTCCTTACGGGATCTGCT	60.096	20	CCGTTTCACCCTGTTCTGTT	60.005	20	271	7171	7441	AGAGTTCGTGGACATCCCAG	60.112	20	CCGTTTCACCCTGTTCTGTT	60.005	20	130	7312	7441	AGAGTTCGTGGACATCCCAG	60.112	20	AATGGAGCAGATCCCAGATG	60.034	20	214	7312	7525
Gekko_transcript_171	2	p3	(CAG)5	15	9302	9316	CCGAGGACAAGAGACAGGAG	59.978	20	CCATAGTGGTCCGCAAAGAT	59.955	20	219	9128	9346	CTCCGAGGACAAGAGACAGG	59.978	20	CCATAGTGGTCCGCAAAGAT	59.955	20	221	9126	9346	CAATATCATCACAGACGCGG	60.096	20	CCATAGTGGTCCGCAAAGAT	59.955	20	140	9207	9346
Gekko_transcript_173	1	p1	(A)10	10	3640	3649	AAATTTAGGGCACTCCCCAG	60.312	20	GGCTCCACCACACAGGTAAG	60.567	20	125	3595	3719	AAATTTAGGGCACTCCCCAG	60.312	20	AGGCTCCACCACACAGGTAA	60.567	20	126	3595	3720	CCATGCACAAGGAGAAATGA	59.648	20	GGCTCCACCACACAGGTAAG	60.567	20	251	3469	3719
Gekko_transcript_173	2	p1	(T)10	10	7606	7615	ACACAAAAACAGCTGCATGA	57.896	20	GACCCCGGCATACATAGAAA	59.784	20	280	7537	7816	AACACAAAAACAGCTGCATGA	59.381	21	CCCCGGCATACATAGAAACA	60.712	20	279	7536	7814	ACACAAAAACAGCTGCATGA	57.896	20	CCCCGGCATACATAGAAACA	60.712	20	278	7537	7814
Gekko_transcript_174	1	c	(AT)6ag(AT)6	26	832	857	ATATCGCTTGCACGAGGAAC	60.243	20	CCTTCGCTGATGGTCTCTTC	59.950	20	261	725	985	ATATCGCTTGCACGAGGAAC	60.243	20	ATCCGGTCTATGGACCCTTC	60.154	20	276	725	1000	CCGTTGGGAAGAGAAGACAC	59.697	20	ATCCGGTCTATGGACCCTTC	60.154	20	250	751	1000
Gekko_transcript_174	2	p1	(T)11	11	3611	3621	TGCACCTGGGTTTCAAAGAT	60.495	20	GAAAGAGCTGGATGGAAACG	59.813	20	230	3466	3695	TGCACCTGGGTTTCAAAGAT	60.495	20	GGAGTGAAAGAGCTGGATGG	59.803	20	235	3466	3700	TGCACCTGGGTTTCAAAGAT	60.495	20	GGGAGTGAAAGAGCTGGATG	59.803	20	236	3466	3701
Gekko_transcript_174	3	p2	(AT)7	14	4962	4975	AAAATGCATGTTGTGAGCCA	60.119	20	GAAGATGCCGACCAGATGAT	60.042	20	193	4896	5088	AAAATGCATGTTGTGAGCCA	60.119	20	TGCGGTCAGACTACGTGAAG	60.049	20	209	4896	5104	AAAATGCATGTTGTGAGCCA	60.119	20	GATGCGGTCAGACTACGTGA	59.862	20	211	4896	5106
Gekko_transcript_174	4	p1	(C)13	13	7793	7805	CCTCATTGCCAGCTCCTAAG	59.971	20	CTTGGACAGGTCACAGCAGA	60.022	20	141	7693	7833	GTCCCTGTTTTGGAGGAACA	59.943	20	CTTGGACAGGTCACAGCAGA	60.022	20	112	7722	7833	CAGTCCCTGTTTTGGAGGAA	60.081	20	CTTGGACAGGTCACAGCAGA	60.022	20	114	7720	7833
Gekko_transcript_174	5	p1	(G)11	11	8850	8860	AATCCTGAGAGCAGGGACAA	59.803	20	GCGTTCAGATGTGCAGAAAA	59.995	20	249	8823	9071	AATCCTGAGAGCAGGGACAA	59.803	20	TTGTTGCGAGCACAAGAATC	59.995	20	211	8823	9033	AATCCTGAGAGCAGGGACAA	59.803	20	TTCTTTGTTGTTGCGAGCAC	60.035	20	218	8823	9040
Gekko_transcript_174	6	p2	(AT)10	20	9985	10004	GCCGGCTGATTTTTGTCTTA	60.209	20	CGTATGGCCAGTTCACAATG	59.988	20	146	9885	10030	GACACTTCCTCGGTAGCCAA	60.255	20	CGTATGGCCAGTTCACAATG	59.988	20	169	9862	10030	ACACTTCCTCGGTAGCCAAA	59.734	20	CGTATGGCCAGTTCACAATG	59.988	20	168	9863	10030
Gekko_transcript_175	1	p1	(T)11	11	5895	5905	ATGTTCCCAGTTGCTTGGAG	60.111	20	TCGTTTCCAAGGCAGAGACT	59.989	20	189	5756	5944	AATTGTCCCAGTCACCCAAG	59.820	20	TCGTTTCCAAGGCAGAGACT	59.989	20	269	5676	5944	GTCCCAGTCACCCAAGTGAT	59.817	20	TCGTTTCCAAGGCAGAGACT	59.989	20	265	5680	5944
Gekko_transcript_175	2	p1	(T)11	11	6608	6618	GAGAGGAACAGCCTCAGCAG	60.284	20	CATGCAAGGCAGCTACAAAA	60.014	20	243	6407	6649	CTGAGAGGAACAGCCTCAGC	60.284	20	CATGCAAGGCAGCTACAAAA	60.014	20	245	6405	6649	GTTCCATGGCTCAATTCCAT	59.756	20	GCAGTATGCAAACGTGGCTA	59.902	20	252	6567	6818
Gekko_transcript_176	1	p1	(C)16	16	8447	8462	CATCTGGAATTTCGGACCAT	59.750	20	TGGAAAGCGGTAAGGAAATG	60.067	20	272	8317	8588	TGTGTCCATCTGGAATTTCG	59.496	20	TGGAAAGCGGTAAGGAAATG	60.067	20	278	8311	8588	CGTCTGCCAGTGCTAGATGT	59.064	20	TGGAAAGCGGTAAGGAAATG	60.067	20	230	8359	8588
Gekko_transcript_177	1	p1	(G)10	10	3900	3909	GCATACTTCTTGGCAGGACC	59.700	20	AACATGCCTCCTTGGAACAC	59.973	20	191	3869	4059	CTTCTTGGCAGGACCATTTC	59.670	20	AACATGCCTCCTTGGAACAC	59.973	20	186	3874	4059	AGATGTGTGGCTCCGTTACC	59.997	20	GTCACACGGCACACTTTCTG	60.357	20	203	3749	3951
Gekko_transcript_177	2	c	(CA)6ccc(CA)6	27	9937	9963	CGTTTCAGACCAGCTCCTTC	59.989	20	TCAAGCAAGCATCGCATAAC	59.983	20	214	9893	10106	CCAGCTCCTTCAAGTCGAAC	59.989	20	TCAAGCAAGCATCGCATAAC	59.983	20	205	9902	10106	CGTTTCAGACCAGCTCCTTC	59.989	20	CCCCACCCCACTTTAACTTT	60.082	20	138	9893	10030
Gekko_transcript_178	1	p3	(GAA)5	15	5243	5257	CTTGGCTTTGGCAGTGGTAT	60.132	20	CTTCTGAATTGTGCCCTGGT	60.111	20	260	5025	5284	ATCCTGGAGCCTCAGAATGA	59.761	20	CTTCTGAATTGTGCCCTGGT	60.111	20	202	5083	5284	CCTGGAGCCTCAGAATGAAA	60.331	20	CTTCTGAATTGTGCCCTGGT	60.111	20	200	5085	5284
Gekko_transcript_179	1	p1	(T)10	10	9887	9896	TTGCTAGGCTACCGTCTTGG	60.399	20	TCAGCAATGTGATGCTTTCC	59.805	20	212	9797	10008	GCTAGGCTACCGTCTTGGAA	59.476	20	GGCAATTTAAGCCAGACCAA	60.074	20	182	9799	9980	TAGGCTACCGTCTTGGAAGG	59.331	20	GGCAATTTAAGCCAGACCAA	60.074	20	180	9801	9980
Gekko_transcript_180	1	p1	(A)13	13	141	153	CTGTGTAGCTTGCACCCAGA	60.049	20	CGTTGCTGTATTCTGGGCAT	61.052	20	122	56	177	AGCTTGCACCCAGAAAGAGA	60.134	20	CGTTGCTGTATTCTGGGCAT	61.052	20	116	62	177	GTTCAGTCTGCGAGTGTGCT	59.210	20	GTCGTTGCTGTATTCTGGGC	60.667	20	161	19	179
Gekko_transcript_180	2	p1	(A)11	11	9479	9489	TGGCACTTTTGTTTTCTTGTTTT	60.063	23	GCAGTGAATTCCATGCGTTA	59.694	20	235	9395	9629	TGGCACTTTTGTTTTCTTGTTT	58.832	22	GCAGTGAATTCCATGCGTTA	59.694	20	235	9395	9629	TGGCACTTTTGTTTTCTTGTTTT	60.063	23	AGCTAGCACCACCTCCTGTG	60.466	20	255	9395	9649
Gekko_transcript_180	3	p1	(G)10	10	9776	9785	CATGGAATTCACTGCCACAG	60.112	20	CACTAGAAGCCCTCCCACAG	59.861	20	194	9615	9808	ATGGACAGCTTCAAGAGGGA	59.803	20	CACTAGAAGCCCTCCCACAG	59.861	20	153	9656	9808	TGGACAGCTTCAAGAGGGAT	59.803	20	CACTAGAAGCCCTCCCACAG	59.861	20	152	9657	9808
Gekko_transcript_182	1	c	(CA)6ccc(CA)6	27	9961	9987	CGTTTCAGACCAGCTCCTTC	59.989	20	TCAAGCAAGCATCGCATAAC	59.983	20	214	9917	10130	CCAGCTCCTTCAAGTCGAAC	59.989	20	TCAAGCAAGCATCGCATAAC	59.983	20	205	9926	10130	CGTTTCAGACCAGCTCCTTC	59.989	20	CCCCACCCCACTTTAACTTT	60.082	20	138	9917	10054
Gekko_transcript_184	1	p1	(C)11	11	663	673	AGGTTTTCAGCGACTTGGAA	59.853	20	ATTCTGCTCCTACCCAGCAA	59.836	20	130	569	698	AGGTTTTCAGCGACTTGGAA	59.853	20	AGGCCAGACTTGCTAATCCA	59.836	20	162	569	730	AGGTTTTCAGCGACTTGGAA	59.853	20	CAGGCCAGACTTGCTAATCC	59.836	20	163	569	731
Gekko_transcript_184	2	p2	(TG)7	14	6404	6417	CTTCTGCAGCGGTAGCTCTT	59.920	20	GGTGCACAAACATGCAGACT	59.758	20	125	6340	6464	CTTCTGCAGCGGTAGCTCTT	59.920	20	GCAACAGAGGGAAATCTTGG	59.670	20	189	6340	6528	CTTCTGCAGCGGTAGCTCTT	59.920	20	CAACAGAGGGAAATCTTGGC	59.670	20	188	6340	6527
Gekko_transcript_184	3	p1	(C)11	11	6543	6553	GCCAAGATTTCCCTCTGTTG	59.670	20	ACTAAGCCCAAAGGCTCTCC	59.848	20	261	6508	6768	CCAAGATTTCCCTCTGTTGC	59.670	20	ACTAAGCCCAAAGGCTCTCC	59.848	20	260	6509	6768	CCAAGATTTCCCTCTGTTGC	59.670	20	ACTTCAAGAGAGGAAGGCCC	59.817	20	220	6509	6728
Gekko_transcript_184	4	p3	(GCA)5	15	9934	9948	CTTACAAAAAGACGCACGCA	60.052	20	CGTGCTTCGGGAGTGTAGAT	60.277	20	152	9852	10003	TTACAAAAAGACGCACGCAC	59.918	20	CGTGCTTCGGGAGTGTAGAT	60.277	20	151	9853	10003	TGTGCTGGAGGTTCTGTACG	59.897	20	CGTGCTTCGGGAGTGTAGAT	60.277	20	128	9876	10003
Gekko_transcript_186	1	p2	(AG)7	14	71	84	CAGTGACAGTGCAAGGAACC	59.310	20	ATCCAATGGAGATGAATGCC	59.715	20	200	7	206	CCAGTGACAGTGCAAGGAAC	59.310	20	ATCCAATGGAGATGAATGCC	59.715	20	201	6	206	CCAGTGACAGTGCAAGGAAC	59.310	20	GTGATGGCTTTAGGGAATGC	59.533	20	229	6	234
Gekko_transcript_186	2	p1	(G)12	12	5596	5607	GCCAAAGCTGCAATCCTAAG	59.982	20	GGCATTAGGAAGAGTGGCAG	59.836	20	259	5386	5644	GCCAAAGCTGCAATCCTAAG	59.982	20	AGGCATTAGGAAGAGTGGCA	59.836	20	260	5386	5645	TTTCCTGGAACTAAAGCCCA	59.679	20	GGCATTAGGAAGAGTGGCAG	59.836	20	234	5411	5644
Gekko_transcript_187	1	p1	(G)10	10	8962	8971	CATGAGAGCCCACCGTAAGT	60.134	20	TACCCATGATGCTTTTGCAG	59.688	20	249	8748	8996	TTGAAAAACCCCATGAGAGC	60.051	20	ACCCATGATGCTTTTGCAGT	60.526	20	259	8737	8995	TGGCAAAAAGAGAATCTGGC	60.331	20	TACCCATGATGCTTTTGCAG	59.688	20	166	8831	8996
Gekko_transcript_188	1	p2	(GT)7	14	2561	2574	CTGTAGGGAAGAATGGCCTG	59.688	20	GGGCTAAAAGATCCAGAGGG	60.032	20	273	2444	2716	GCCTGCACCTTTTTGTCCTA	60.249	20	TTTTGAGCCTGGAAAAGGTG	60.220	20	151	2459	2609	CTGTAGGGAAGAATGGCCTG	59.688	20	TTTTGAGCCTGGAAAAGGTG	60.220	20	166	2444	2609
Gekko_transcript_188	2	p1	(C)12	12	8692	8703	AGGAGAAAAAGGAAGCCTGC	59.962	20	AATTAGCTGAGGGGGTGGAG	60.455	20	271	8664	8934	AGGAGAAAAAGGAAGCCTGC	59.962	20	TAATTAGCTGAGGGGGTGGA	59.523	20	272	8664	8935	TTTTCAAAAGCATTGGGAGG	60.046	20	CGGGTGTTGATTTTCTTTCC	59.406	20	272	8631	8902
Gekko_transcript_190	1	p3	(GCT)5	15	6909	6923	ATTTTGCATCTCACCCTGGA	60.461	20	CAAGAGGGTGGCATTTGAGT	60.111	20	277	6884	7160	CCAGAGGCAAGGTCTTCTGA	60.523	20	GGCAGAAGCAAGAGAAGGTG	60.134	20	169	6800	6968	CCAGAGGCAAGGTCTTCTGA	60.523	20	TGGCAGAAGCAAGAGAAGGT	60.134	20	170	6800	6969
Gekko_transcript_190	2	p2	(CT)6	12	9472	9483	AGCTTTGGCTCTATAGGGGG	59.704	20	CCCAGAGGGTAGATGCACTG	60.668	20	278	9233	9510	AGCTTTGGCTCTATAGGGGG	59.704	20	ATCCCAGAGGGTAGATGCAC	58.969	20	280	9233	9512	AGCTTTGGCTCTATAGGGGG	59.704	20	AGAGGGTAGATGCACTGCAAG	59.511	21	275	9233	9507
Gekko_transcript_192	1	p3	(TTA)7	21	210	230	ATGCCTCTTTGCAGCCTCTA	60.118	20	TAATCCTAGCAAGCCATCCG	60.188	20	161	180	340	ATGCCTCTTTGCAGCCTCTA	60.118	20	AGCTGGCACAAGGAGAAATG	60.397	20	106	180	285	ATGCCTCTTTGCAGCCTCTA	60.118	20	CAGCTGGCACAAGGAGAAAT	60.397	20	107	180	286
Gekko_transcript_192	2	p1	(C)15	15	412	426	CGGATGGCTTGCTAGGATTA	60.188	20	AGACTTTTCCCTCTCCTCGC	59.957	20	142	321	462	CGGATGGCTTGCTAGGATTA	60.188	20	GTGATGGACCTCTTCCTCCA	60.048	20	169	321	489	TTGCCCATTACCTCCATTTC	59.762	20	AGACTTTTCCCTCTCCTCGC	59.957	20	211	252	462
Gekko_transcript_192	3	p1	(T)10	10	4545	4554	AACTCATCCATGCCAAGGTC	59.934	20	AAAAACACACGCTCAAACCC	60.015	20	241	4432	4672	GAACTCATCCATGCCAAGGT	59.934	20	AAAAACACACGCTCAAACCC	60.015	20	242	4431	4672	AACTCATCCATGCCAAGGTC	59.934	20	ATGGGAAGAAAAACACACGC	59.978	20	249	4432	4680
Gekko_transcript_192	4	p1	(G)11	11	4715	4725	GGGTTTGAGCGTGTGTTTTT	60.015	20	AACCTCCATTGCAGAAAACG	60.110	20	108	4653	4760	GCGTGTGTTTTTCTTCCCAT	59.978	20	AACCTCCATTGCAGAAAACG	60.110	20	100	4661	4760	GGGTTTGAGCGTGTGTTTTT	60.015	20	AGGAGTGGGGAATCAAACCT	59.795	20	228	4653	4880
Gekko_transcript_192	5	p2	(AT)6	12	8952	8963	CCTTTGCACAGCCTGACATA	59.864	20	GTCCGTTTGTAGCCATTCGT	60.000	20	201	8899	9099	CCTTTGCACAGCCTGACATA	59.864	20	ACCACAGTCCGTTTGTAGCC	60.035	20	207	8899	9105	TTGGCCACCTATCAAATTCC	59.762	20	GTCCGTTTGTAGCCATTCGT	60.000	20	228	8872	9099
Gekko_transcript_192	6	p1	(T)11	11	10125	10135	CCCATGTGGTATGTATTCCG	58.572	20	GAGCTCACCACACTTCAGCA	60.187	20	245	10010	10254	CCCATGTGGTATGTATTCCG	58.572	20	TGAGCTCACCACACTTCAGC	60.187	20	246	10010	10255	CCCATGTGGTATGTATTCCGA	60.454	21	GAGCTCACCACACTTCAGCA	60.187	20	245	10010	10254
Gekko_transcript_194	1	p3	(CAG)7	21	1942	1962	CCTCAGCACCAGCTCTTCTT	59.745	20	CACCTGTGGTGGAGCTTGTA	59.745	20	111	1917	2027	CCTCAGCACCAGCTCTTCTT	59.745	20	CTTCTGCTGTATGGTGGCCT	60.277	20	267	1917	2183	TCCTCAGCACCAGCTCTTCT	60.284	20	CACCTGTGGTGGAGCTTGTA	59.745	20	112	1916	2027
Gekko_transcript_194	2	c	(CAG)5ctactgacccagcaggccaccatacagcagaagacggctgt(AGC)5	71	2137	2207	CCAGTACAAGCTCCACCACA	59.745	20	GTGGCAGGATCTGAGTTGGT	60.120	20	238	2004	2241	TCACAACAGTGCAACAGCAG	59.642	20	GTGGCAGGATCTGAGTTGGT	60.120	20	147	2095	2241	GGTCACAACAGTGCAACAGC	60.366	20	GTGGCAGGATCTGAGTTGGT	60.120	20	149	2093	2241
Gekko_transcript_194	3	p1	(T)10	10	4079	4088	AACTGGGGAAGCAGAAACCT	60.110	20	AGGAAAAGAGACTTTGGGGG	59.548	20	256	3883	4138	ACTGGGGAAGCAGAAACCTT	60.110	20	AGGAAAAGAGACTTTGGGGG	59.548	20	255	3884	4138	CAAACTGGGGAAGCAGAAAC	59.711	20	AGGAAAAGAGACTTTGGGGG	59.548	20	258	3881	4138
Gekko_transcript_194	4	p1	(G)16	16	6121	6136	GGGCTGTTCTCTTAAAGGGC	60.208	20	AACAAACAAATCCCTGCCTG	59.971	20	261	6080	6340	GGGCTGTTCTCTTAAAGGGC	60.208	20	CAACAAACAAATCCCTGCCT	59.971	20	262	6080	6341	GGGCTGTTCTCTTAAAGGGC	60.208	20	AGCAACAAACAAATCCCTGC	60.118	20	264	6080	6343
Gekko_transcript_197	1	p2	(AC)7	14	5111	5124	GTTTTCGCTTCCAGCATTTT	59.343	20	AAAACTGTGGCCTGAGATGG	60.111	20	246	4936	5181	GTTTTCGCTTCCAGCATTTT	59.343	20	CAAACAAAACTGTGGCCTGA	59.734	20	251	4936	5186	GAAATCACATAGTCGTGCCG	59.152	20	AAAACTGTGGCCTGAGATGG	60.111	20	174	5008	5181
Gekko_transcript_197	2	p1	(G)11	11	6763	6773	TTCCAACACAGCAAGCAAAG	60.027	20	ATGAGGTGGAAGAACGGTTG	59.966	20	171	6734	6904	TTCCAACACAGCAAGCAAAG	60.027	20	AGAACGGTTGCACCCACTAC	60.035	20	161	6734	6894	GGGGCAAAGATCATGAAAAA	59.878	20	ATGAGGTGGAAGAACGGTTG	59.966	20	246	6659	6904
Gekko_transcript_197	3	p1	(T)13	13	8918	8930	ATTTCCAGTGGATCTTCCCC	60.133	20	AACCCCTTTCTTTCTTCCCA	59.912	20	241	8827	9067	ATTTCCAGTGGATCTTCCCC	60.133	20	CAACCCCTTTCTTTCTTCCC	59.912	20	242	8827	9068	ATTTCCAGTGGATCTTCCCC	60.133	20	CCAACCCCTTTCTTTCTTCC	59.912	20	243	8827	9069
Gekko_transcript_198	1	p3	(GCA)5	15	43	57	--
Gekko_transcript_199	1	p3	(CCG)5	15	70	84	TCTCAGTCACGGTGGTTTTTC	60.141	21	GAATCGTACATCCCAGTCGG	60.340	20	160	46	205	CGTCTCAGTCACGGTGGTTT	61.163	20	GAATCGTACATCCCAGTCGG	60.340	20	162	44	205	CGTCTCAGTCACGGTGGTT	59.721	19	GAATCGTACATCCCAGTCGG	60.340	20	162	44	205
Gekko_transcript_199	2	p1	(C)12	12	3682	3693	TGTGGCAATAGGGATGACTG	59.522	20	TTCCCTATCGGGCTCTCTTC	60.673	20	266	3615	3880	TGTGGCAATAGGGATGACTG	59.522	20	ATTCCCTATCGGGCTCTCTT	59.151	20	267	3615	3881	TGTGGCAATAGGGATGACTG	59.522	20	CCTATCGGGCTCTCTTCAAC	58.886	20	263	3615	3877
Gekko_transcript_199	3	p4	(TGTT)5	20	4331	4350	GTTGGTGCATTGACATCAGG	59.967	20	TTTGCCTAATGGAAGGATGG	59.894	20	235	4213	4447	ATCACAATAAGCCCAGTGCC	59.962	20	TTTGCCTAATGGAAGGATGG	59.894	20	215	4233	4447	GTTGGTGCATTGACATCAGG	59.967	20	CCAACAAAACTTTGCCCAAT	59.839	20	182	4213	4394
Gekko_transcript_199	4	p1	(C)14	14	5879	5892	TCTTGGCTTCCCACCATTAG	60.066	20	CCCACGAACTCACCTTCCTA	60.103	20	200	5736	5935	CTCTTGGCTTCCCACCATTA	60.066	20	CCCACGAACTCACCTTCCTA	60.103	20	201	5735	5935	CTTCCCACCATTAGCAGCTC	59.836	20	CCCACGAACTCACCTTCCTA	60.103	20	194	5742	5935
Gekko_transcript_199	5	p3	(GCT)5	15	6112	6126	TAGGAAGGTGAGTTCGTGGG	60.103	20	ATGGGTTTTTCCCAAATCCT	59.510	20	272	5916	6187	TAGGAAGGTGAGTTCGTGGG	60.103	20	ATGAGAACTGACCGCACAGA	59.420	20	236	5916	6151	CTTGTGGTCAGATGACAGCC	59.261	20	AAGGATGCCAAACAATCCAG	59.933	20	271	6045	6315
Gekko_transcript_199	6	p1	(A)10	10	7673	7682	CTACAGGGATCGGGATTGAA	59.887	20	GACACCTATGGCACGGTTCT	59.997	20	278	7547	7824	TGGCAATTTGGGTCATTTTT	60.167	20	GACACCTATGGCACGGTTCT	59.997	20	251	7574	7824	TGGCAATTTGGGTCATTTTT	60.167	20	TCGGTGAATGTGGACACCTA	59.960	20	263	7574	7836
Gekko_transcript_199	7	p1	(T)14	14	8198	8211	AAGCTTCCTTCTTTCCTGCC	59.962	20	GCACACACTCGTTGCACTCT	60.104	20	256	8046	8301	AAGCTTCCTTCTTTCCTGCC	59.962	20	AGCACACACTCGTTGCACTC	60.104	20	257	8046	8302	CCTCATTCAAGTTTCTGGGC	59.670	20	GCACACACTCGTTGCACTCT	60.104	20	193	8109	8301
Gekko_transcript_199	8	c	(T)10gcaggcgccctactctt(A)14	41	9178	9218	CGTGAGGCAGTCCACCTTAT	60.134	20	GAAGAACGGAATGGACTGCT	59.288	20	246	9118	9363	CGTGAGGCAGTCCACCTTAT	60.134	20	AGGAAGAACGGAATGGACTG	59.137	20	248	9118	9365	ATTACATCTGTGTCCGCGTG	59.596	20	GAAGAACGGAATGGACTGCT	59.288	20	262	9102	9363
Gekko_transcript_204	1	p1	(A)11	11	4168	4178	AGCACTGCATAGTCCCCATC	60.104	20	TGGTACAATCCTATGTTCGCA	59.052	21	195	4021	4215	GAAAGCACTGCATAGTCCCC	59.700	20	TGGTACAATCCTATGTTCGCA	59.052	21	198	4018	4215	AAGCACTGCATAGTCCCCAT	59.579	20	TGGTACAATCCTATGTTCGCA	59.052	21	196	4020	4215
Gekko_transcript_204	2	p1	(A)10	10	5727	5736	TGGGGTCTCAAGAGGAAATG	60.042	20	CCCTAAATCCAGTCCTGCTG	59.688	20	226	5545	5770	CACTGGGGTCTCAAGAGGAA	60.229	20	CCCTAAATCCAGTCCTGCTG	59.688	20	229	5542	5770	TTCACTGGGGTCTCAAGAGG	60.229	20	CCCTAAATCCAGTCCTGCTG	59.688	20	231	5540	5770
Gekko_transcript_204	3	p1	(G)15	15	6701	6715	AGCACCTTTTGTGGAAGTGC	60.299	20	TTGAAGGGGCTTGACAGATT	59.670	20	127	6656	6782	AGCACCTTTTGTGGAAGTGC	60.299	20	TTTGAAGGGGCTTGACAGAT	59.670	20	128	6656	6783	AGCACCTTTTGTGGAAGTGC	60.299	20	CTTTGAAGGGGCTTGACAGA	60.366	20	129	6656	6784
Gekko_transcript_205	1	c	(GGT)6ggaggaggaggt(GGA)6	48	136	183	GCCACTGATGCATTTTTCAA	59.670	20	TCATGCAACATAATCCCGAA	59.891	20	279	113	391	TGAAGAATTGCCACTGATGC	59.805	20	ACCTCCTCCACCACCTTCTC	60.504	20	103	104	206	CACCCCCACTCTCTGAAGAA	60.229	20	ACCTCCTCCACCACCTTCTC	60.504	20	116	91	206
Gekko_transcript_205	2	p1	(T)10	10	9274	9283	GGTATTTGGAAGCAGCAGGA	60.214	20	TCAGATTTTGGGTTCCCAGT	59.381	20	273	9049	9321	GAGCCTTGAATGTGCAGAAA	59.002	20	TGAAGTTCATCCCAAGGTCC	59.903	20	228	9206	9433	AGAGCCTTGAATGTGCAGAAA	60.008	21	TGAAGTTCATCCCAAGGTCC	59.903	20	229	9205	9433
Gekko_transcript_206	1	p1	(G)11	11	5781	5791	AAAAGGGTTGGTGGCTTCTT	59.976	20	CAGTGTGCTTCAGCCCATAA	59.864	20	250	5702	5951	AAAAGGGTTGGTGGCTTCTT	59.976	20	AACTGAGATCCCTCAGCCAA	59.803	20	221	5702	5922	AAAAGGGTTGGTGGCTTCTT	59.976	20	TAGTGCAGTGTGCTTCAGCC	60.207	20	255	5702	5956
Gekko_transcript_206	2	c	(T)17(G)14	31	6492	6522	CCATTCGCCCTTGATGTTAT	59.784	20	CAAAGCCATGCTCTACCTCC	59.836	20	187	6442	6628	CCATTCGCCCTTGATGTTAT	59.784	20	AGCCATGCTCTACCTCCCTT	60.233	20	184	6442	6625	CCATTCGCCCTTGATGTTAT	59.784	20	AAGCCATGCTCTACCTCCCT	60.233	20	185	6442	6626
Gekko_transcript_206	3	p1	(C)19	19	9319	9337	ATTTGCTATGTTCCCTCCCC	60.152	20	TGCAATGGATCAGAGTCAGC	59.950	20	251	9214	9464	TGTTCCCTCCCCATTAGTTG	59.784	20	TGCAATGGATCAGAGTCAGC	59.950	20	243	9222	9464	ATTTGCTATGTTCCCTCCCC	60.152	20	CTTTTCCTCCTCCTGCAATG	59.807	20	264	9214	9477
Gekko_transcript_207	1	c	(AT)8acacat(AC)9	40	7397	7436	CAGGATAACCCAATCCCCTT	60.011	20	TTTTTAATCCTGTGGGCTGG	59.931	20	230	7284	7513	CCCCTTTGATAATCACCCCT	60.011	20	TTTTTAATCCTGTGGGCTGG	59.931	20	216	7298	7513	CAGGATAACCCAATCCCCTT	60.011	20	GCATGGTCTCAGGGAAAGAA	60.195	20	206	7284	7489
Gekko_transcript_207	2	p1	(G)11	11	7982	7992	AACTCTCAGACTGGGGCAGA	59.986	20	ATCGACAAGGTGTTTCTGGG	59.966	20	253	7938	8190	GAACTCTCAGACTGGGGCAG	59.986	20	ATCGACAAGGTGTTTCTGGG	59.966	20	254	7937	8190	AACTCTCAGACTGGGGCAGA	59.986	20	ATACCAGGTGCCATCAGGAG	59.950	20	117	7938	8054
Gekko_transcript_207	3	c	(A)13ttgggtccaatatacccaagctgcagataccgagg(A)10	58	9029	9086	ACCTCTGAGCTGTTTTTCGC	59.621	20	GGCTGAGTGAAGCATGTGAC	59.425	20	272	8873	9144	ACCTCTGAGCTGTTTTTCGC	59.621	20	CTGGCTGAGTGAAGCATGTG	60.616	20	274	8873	9146	ACCTCTGAGCTGTTTTTCGC	59.621	20	GAGACTGGCTGAGTGAAGCA	59.288	20	278	8873	9150
Gekko_transcript_211	1	p1	(C)16	16	9063	9078	TCTGATTTCGTTTGGAGCAA	59.395	20	ACCCTACATGCCACCAGTTC	59.851	20	242	8957	9198	TTGGTTTGGTTTTTGGAACA	58.889	20	ACCCTACATGCCACCAGTTC	59.851	20	216	8983	9198	GTCTGATTTCGTTTGGAGCA	58.850	20	ACCCTACATGCCACCAGTTC	59.851	20	243	8956	9198
Gekko_transcript_212	1	p3	(TGC)6	18	4235	4252	CAAAAACAGGAGCTGGAAGC	59.993	20	AGCGGAGCTTTGTAAGGTCA	60.015	20	258	4169	4426	CAAAAACAGGAGCTGGAAGC	59.993	20	TCAGCGGAGCTTTGTAAGGT	60.015	20	260	4169	4428	ATGGCATTGTTGGTGACGTA	59.847	20	TCAGCGGAGCTTTGTAAGGT	60.015	20	280	4149	4428
Gekko_transcript_215	1	c	(AT)8acacat(AC)9	40	7430	7469	CAGGATAACCCAATCCCCTT	60.011	20	TTTTTAATCCTGTGGGCTGG	59.931	20	230	7317	7546	CCCCTTTGATAATCACCCCT	60.011	20	TTTTTAATCCTGTGGGCTGG	59.931	20	216	7331	7546	CAGGATAACCCAATCCCCTT	60.011	20	GCATGGTCTCAGGGAAAGAA	60.195	20	206	7317	7522
Gekko_transcript_215	2	p1	(G)12	12	8015	8026	AACTCTCAGACTGGGGCAGA	59.986	20	ATCGACAAGGTGTTTCTGGG	59.966	20	254	7971	8224	GAACTCTCAGACTGGGGCAG	59.986	20	ATCGACAAGGTGTTTCTGGG	59.966	20	255	7970	8224	AACTCTCAGACTGGGGCAGA	59.986	20	ATACCAGGTGCCATCAGGAG	59.950	20	118	7971	8088
Gekko_transcript_215	3	c	(A)12ttgggtccaatatacccaagctgcaaataccgagg(A)10	57	9120	9176	TTCAGTACTGGGATCCAGGG	59.920	20	ACAGGTTAGGTTCCGCCTCT	60.132	20	259	9085	9343	TTCAGTACTGGGATCCAGGG	59.920	20	GGGAGAGTTGAAAACAGCCA	60.232	20	197	9085	9281	TTCAGTACTGGGATCCAGGG	59.920	20	CTCTCCCTAACAGCAACCCA	60.246	20	243	9085	9327
Gekko_transcript_218	1	p2	(AC)7	14	1650	1663	AGTTTATGGCATCGAGCACC	60.103	20	CTCAAGATCTCCAGCGAAGC	60.240	20	246	1552	1797	AGTTTATGGCATCGAGCACC	60.103	20	CTCCAGCGAAGCACTAGGAT	59.598	20	238	1552	1789	AGTTTATGGCATCGAGCACC	60.103	20	ATCTCCAGCGAAGCACTAGG	59.598	20	240	1552	1791
Gekko_transcript_218	2	p2	(CA)11	22	1901	1922	TACAGTCTGCATCTGCCAGG	60.008	20	TGGGGAGCAGTTCAAAATTC	60.051	20	229	1823	2051	TACAGTCTGCATCTGCCAGG	60.008	20	CCTATTGGGGAGCAGTTCAA	60.066	20	234	1823	2056	TACAGTCTGCATCTGCCAGG	60.008	20	CTATCAAGCCAGCCGTTTTC	59.845	20	170	1823	1992
Gekko_transcript_218	3	p4	(CCCA)5	20	2198	2217	GAATTTTGAACTGCTCCCCA	60.051	20	TGTTTTTCCAACTGCGTCTG	59.881	20	251	2032	2282	ACTTGCTCCTGTCTGCTGGT	60.057	20	TGTTTTTCCAACTGCGTCTG	59.881	20	111	2172	2282	GAATTTTGAACTGCTCCCCA	60.051	20	TGTTTCCCAAAAGCAACACA	60.127	20	233	2032	2264
Gekko_transcript_218	4	p1	(T)12	12	3190	3201	TGCAGAGAACTCTGTGGGTG	60.022	20	CCGTTCACTGTCAAAGAGCA	60.025	20	203	3142	3344	TGCAGAGAACTCTGTGGGTG	60.022	20	CGCCAGCTGGATTTTCTAAC	59.845	20	174	3142	3315	CAAAGCAACAAGCAACTCCA	60.027	20	CGCCAGCTGGATTTTCTAAC	59.845	20	256	3060	3315
Gekko_transcript_218	5	p1	(C)13	13	6596	6608	GAGCTGTTGCTCTTTCCACC	59.997	20	CCTCTGGTTGCTGATCCCTA	60.210	20	243	6409	6651	GGAGCTGTTGCTCTTTCCAC	59.997	20	CCTCTGGTTGCTGATCCCTA	60.210	20	244	6408	6651	CTTTCCACCAGTGCCAAAAT	59.971	20	CCTCTGGTTGCTGATCCCTA	60.210	20	232	6420	6651
Gekko_transcript_218	6	p1	(C)16	16	7152	7167	CCAAATGCTGCTTCTGTCAA	59.988	20	ATGGGAGTTGCTTCAACCTG	60.111	20	266	7042	7307	ATGAGCCAAATGCTGCTTCT	59.985	20	ATGGGAGTTGCTTCAACCTG	60.111	20	271	7037	7307	CCAAATGCTGCTTCTGTCAA	59.988	20	GGGAGTTGCTTCAACCTGAG	59.844	20	264	7042	7305
Gekko_transcript_218	7	p1	(T)10	10	7382	7391	CAGGTTGAAGCAACTCCCAT	60.111	20	TGCTTTCACAACTCCCCTCT	59.844	20	149	7288	7436	ACATTTGCTGCTTCCGTTCT	59.882	20	TGCTTTCACAACTCCCCTCT	59.844	20	199	7238	7436	CTCAGGTTGAAGCAACTCCC	59.844	20	TGCTTTCACAACTCCCCTCT	59.844	20	151	7286	7436
Gekko_transcript_218	8	p1	(C)10	10	8253	8262	TGACTGGCAAAACACTGAGC	60.032	20	TGCATTGAAAGTGGATTGGA	60.049	20	220	8210	8429	TGACTGGCAAAACACTGAGC	60.032	20	GCACTGGAAGTGCATTGAAA	59.847	20	230	8210	8439	TGACTGGCAAAACACTGAGC	60.032	20	CCATGGCAAAATTGAATGTG	59.786	20	106	8210	8315
Gekko_transcript_218	9	p1	(G)11	11	9657	9667	CATTTCCCCTTCAAAAGCAA	60.046	20	GGGCCAGTTGTTTCTTACCA	59.971	20	236	9627	9862	AGCCCTTACACCCTCCATCT	59.957	20	ACCCTCCAAGCTGCCTAAAT	60.096	20	201	9553	9753	CATTTCCCCTTCAAAAGCAA	60.046	20	ACCCTCCAAGCTGCCTAAAT	60.096	20	127	9627	9753
Gekko_transcript_219	1	p1	(C)10	10	4872	4881	TTGGTGTCATTTCCCCATTT	60.029	20	CCTGCTCCTGTGAGACATCA	59.980	20	134	4775	4908	TTGGTGTCATTTCCCCATTT	60.029	20	TAGCTGCCCTCCCTTCTGTA	59.971	20	270	4775	5044	GCTTCTGACCCTCATGCTTC	59.957	20	CCTGCTCCTGTGAGACATCA	59.980	20	235	4674	4908
Gekko_transcript_220	1	p1	(G)14	14	392	405	GACGTGGTACCTGCTGCTG	60.480	19	ATACACTGAGCGTCCGGTTC	60.142	20	262	286	547	GACGTGGTACCTGCTGCTG	60.480	19	AAGCTCGCATCTCTACTCCG	59.740	20	227	286	512	GACGTGGTACCTGCTGCTG	60.480	19	CTCGCATCTCTACTCCGCAT	60.526	20	224	286	509
Gekko_transcript_220	2	p1	(C)11	11	1751	1761	CAGCTGCACTTACGGCATTA	60.037	20	AAGAGTGGCCATTGTTGACC	59.973	20	261	1664	1924	GCTGTCTTTCTCCCATCTGC	59.957	20	AAGAGTGGCCATTGTTGACC	59.973	20	213	1712	1924	CAGCTGCACTTACGGCATTA	60.037	20	ATCGGTGACTGTCGATTTCC	59.934	20	157	1664	1820
Gekko_transcript_220	3	p1	(T)11	11	2664	2674	AAAACCCAACAGTTTGGCAG	60.008	20	CTCCCCTCCTCTGGGATAAC	59.890	20	279	2568	2846	AAAACCCAACAGTTTGGCAG	60.008	20	GGGATAACCTTGGCATGAAA	59.762	20	267	2568	2834	AAAAACCCAACAGTTTGGCA	60.378	20	CTCCCCTCCTCTGGGATAAC	59.890	20	280	2567	2846
Gekko_transcript_220	4	p2	(GT)6	12	8228	8239	TCCCACTGGAATCAGAATGA	59.009	20	GCAAACATGTCTCCAAGTGC	59.297	20	128	8143	8270	CCACTGGAATCAGAATGAGGA	60.058	21	GCAAACATGTCTCCAAGTGC	59.297	20	126	8145	8270	TCCCACTGGAATCAGAATGAG	60.058	21	GCAAACATGTCTCCAAGTGC	59.297	20	128	8143	8270
Gekko_transcript_220	5	p2	(TG)6	12	9206	9217	TGGGGTATTTGGGGAAAAAT	60.232	20	CTGTGACTGGCATCCTCAGA	59.980	20	235	9134	9368	CTGGGGTATTTGGGGAAAAA	60.873	20	CTGTGACTGGCATCCTCAGA	59.980	20	236	9133	9368	ACTCAAGCCTGGGGTATTTG	59.052	20	CTGTGACTGGCATCCTCAGA	59.980	20	244	9125	9368
Gekko_transcript_221	1	p3	(CTC)5	15	197	211	AGCTCTCTGCGCTCTGAGTC	60.190	20	AGGTCGTGGTGGTACTGAGC	60.182	20	238	54	291	AAAGGATTCCGAAAAGGTGC	60.431	20	AAAGGAAGGGGTCTGTCGAT	59.935	20	262	145	406	AAAGGGGAAGAGAGAAACCG	59.685	20	AGGTCGTGGTGGTACTGAGC	60.182	20	277	15	291
Gekko_transcript_221	2	p2	(GA)32	64	575	638	CAGAACTGTCCCGTTTGGTT	60.005	20	GAGACACCCGACCAAAAGAA	60.088	20	249	457	705	CAGAACTGTCCCGTTTGGTT	60.005	20	CGACCAAAAGAAGAAAGGCA	60.357	20	241	457	697	CAGAACTGTCCCGTTTGGTT	60.005	20	ACACCCGACCAAAAGAAGAA	59.569	20	246	457	702
Gekko_transcript_221	3	c	(GCG)5gaggaggtggtggtgttggtgtt(GGC)5	53	881	933	TTTCTTCTTTTGGTCGGGTG	60.081	20	TTTTGTGGGTATGGCTGGTT	60.227	20	279	682	960	TTCTTTTGGTCGGGTGTCTC	60.088	20	TTTTGTGGGTATGGCTGGTT	60.227	20	275	686	960	TCTTCTTTTGGTCGGGTGTC	60.088	20	TTTTGTGGGTATGGCTGGTT	60.227	20	277	684	960
Gekko_transcript_221	4	c	(A)10ggaactggttggtggtaaacttagtactggcttgggtgcaatagctaagctgcagaatagaatctgaacccagatgcaggctgc(A)14	108	9503	9610	CTTGGGCGCTAGAAATGAGA	60.481	20	GGCTTTACAAGACTGCACCC	59.740	20	272	9405	9676	TTGGGCGCTAGAAATGAGAG	60.481	20	GGCTTTACAAGACTGCACCC	59.740	20	271	9406	9676	TTGGGCGCTAGAAATGAGAG	60.481	20	ACAAGACTGCACCCAAAACA	59.187	20	265	9406	9670
Gekko_transcript_222	1	p1	(G)11	11	5038	5048	GCCCTTTATTAGGCCTGGAG	60.055	20	CCACACCCTCCCACTTACAC	60.275	20	216	4934	5149	CCTCCTTGACTTTCCCTTCC	60.045	20	TCATCATCATGTGTCCTGGG	60.339	20	216	4863	5078	GCCCTTTATTAGGCCTGGAG	60.055	20	TCATCATCATGTGTCCTGGG	60.339	20	145	4934	5078
Gekko_transcript_222	2	p1	(G)15	15	5930	5944	AGGCAATATGCAGGACCAAG	60.096	20	TAAATAGATTGGGGAGGGGG	59.971	20	266	5832	6097	GCAGTGGTGAGTTGCAAAGA	60.032	20	ACCCAGACTCACCGAAAGTG	60.151	20	275	5759	6033	GCAGTGGTGAGTTGCAAAGA	60.032	20	CACCCAGACTCACCGAAAGT	60.151	20	276	5759	6034
Gekko_transcript_222	3	p1	(C)12	12	6072	6083	AGGCAATATGCAGGACCAAG	60.096	20	TAAATAGATTGGGGAGGGGG	59.971	20	266	5832	6097	GCAGTGGTGAGTTGCAAAGA	60.032	20	ACCCAGACTCACCGAAAGTG	60.151	20	275	5759	6033	GCAGTGGTGAGTTGCAAAGA	60.032	20	CACCCAGACTCACCGAAAGT	60.151	20	276	5759	6034
Gekko_transcript_222	4	p2	(TC)28	56	6774	6829	GGCAGCTACCATGTCACAAA	59.722	20	CAGTCAGAAAGCCCCAACAT	60.111	20	255	6639	6893	GGCAGCTACCATGTCACAAA	59.722	20	AGACAGTCAGAAAGCCCCAA	59.844	20	258	6639	6896	GGCAGCTACCATGTCACAAA	59.722	20	AAGACAGTCAGAAAGCCCCA	59.844	20	259	6639	6897
Gekko_transcript_223	1	p2	(AC)7	14	5863	5876	TCACTTGCCTTGAAAACCCT	59.711	20	TTAACCAACATCCAGGCAAA	59.013	20	274	5810	6083	TCACTTGCCTTGAAAACCCT	59.711	20	CTTAACCAACATCCAGGCAAA	59.982	21	275	5810	6084	TCACTTGCCTTGAAAACCCT	59.711	20	GCTTAACCAACATCCAGGCA	61.032	20	276	5810	6085
Gekko_transcript_223	2	p1	(G)13	13	7075	7087	TGCTCTCCATCCAGACCTTT	59.803	20	TGTTTCTGAAGACCCCCATC	59.903	20	257	6953	7209	CCATCCAGACCTTTCAGGAG	59.649	20	TGTTTCTGAAGACCCCCATC	59.903	20	251	6959	7209	CTCCATCCAGACCTTTCAGG	59.649	20	TGTTTCTGAAGACCCCCATC	59.903	20	253	6957	7209
Gekko_transcript_224	1	p2	(GT)6	12	425	436	ACTGAGCCTGTGCAGGAGAT	60.017	20	AAGAATGGCAAGCAAACACC	60.118	20	262	314	575	ACTGAGCCTGTGCAGGAGAT	60.017	20	GGCACAGAGGTTTCTTTTGC	59.859	20	152	314	465	ACTGAGCCTGTGCAGGAGAT	60.017	20	CCTGCCACTGTCATGAAGAA	59.831	20	277	314	590
Gekko_transcript_224	2	c	(T)11(G)13	24	8303	8326	TACCCAGTTCTTTGGCTGCT	59.875	20	CTGTGCTGGTGGTAAAGCAA	59.904	20	263	8264	8526	TTGGCTGCTGTTCTGTTCTG	60.175	20	CTGTGCTGGTGGTAAAGCAA	59.904	20	252	8275	8526	TACCCAGTTCTTTGGCTGCT	59.875	20	TGAAGGCACATCTCATTCCA	60.201	20	134	8264	8397
Gekko_transcript_224	3	p2	(GT)8	16	9818	9833	GCGCAGGATAAGAGGAGATG	59.939	20	GCTGTATTCCCAGCTTCCAG	59.836	20	243	9640	9882	GCGCAGGATAAGAGGAGATG	59.939	20	AGCTGTATTCCCAGCTTCCA	59.836	20	244	9640	9883	TGCGCAGGATAAGAGGAGAT	59.939	20	AGCTGTATTCCCAGCTTCCA	59.836	20	245	9639	9883
Gekko_transcript_228	1	c	(AT)8acacat(AC)9	40	7387	7426	CAGGATAACCCAATCCCCTT	60.011	20	TTTTTAATCCTGTGGGCTGG	59.931	20	230	7274	7503	CCCCTTTGATAATCACCCCT	60.011	20	TTTTTAATCCTGTGGGCTGG	59.931	20	216	7288	7503	CAGGATAACCCAATCCCCTT	60.011	20	GCATGGTCTCAGGGAAAGAA	60.195	20	206	7274	7479
Gekko_transcript_228	2	p1	(G)11	11	7971	7981	AACTCTCAGACTGGGGCAGA	59.986	20	ATCGACAAGGTGTTTCTGGG	59.966	20	253	7927	8179	GAACTCTCAGACTGGGGCAG	59.986	20	ATCGACAAGGTGTTTCTGGG	59.966	20	254	7926	8179	AACTCTCAGACTGGGGCAGA	59.986	20	ATACCAGGTGCCATCAGGAG	59.950	20	117	7927	8043
Gekko_transcript_228	3	p1	(A)11	11	9018	9028	ATCTGCTTTGCATGCTCCTT	59.985	20	TCGGTATTTGCAGTTTGGGT	60.365	20	227	8834	9060	TGGGCAGTCCAGTTTAAAGG	60.103	20	TCGGTATTTGCAGTTTGGGT	60.365	20	208	8853	9060	CAGTTTAAAGGGACTGCCCA	60.103	20	TCGGTATTTGCAGTTTGGGT	60.365	20	199	8862	9060
Gekko_transcript_229	1	p1	(G)16	16	3560	3575	CGCCCTCTGGTAGTGAGAAG	60.005	20	CAAACATTTGGAAACTGCCC	60.344	20	194	3536	3729	CGCCCTCTGGTAGTGAGAAG	60.005	20	GATGCATTAATGGGCACACA	60.352	20	120	3536	3655	CGCCCTCTGGTAGTGAGAAG	60.005	20	GCTGGCTCCCATTAACAAAC	59.574	20	209	3536	3744
Gekko_transcript_229	2	p1	(C)13	13	6747	6759	CCCCATTGGTTGTTTCATTC	60.029	20	GAATTCTCAGCTCTGCTGGC	60.249	20	250	6611	6860	CCCCATTGGTTGTTTCATTC	60.029	20	GCCAGAATTCTCAGCTCTGC	60.249	20	254	6611	6864	CCCCATTGGTTGTTTCATTC	60.029	20	CTCTGCTGGCTGTTGCACTA	60.347	20	240	6611	6850
Gekko_transcript_230	1	p1	(C)14	14	4612	4625	GCTTCACCAGTTCTGAGCAA	59.165	20	CACCATACCCTACAACGGCT	59.875	20	180	4525	4704	ATAGGCTCAAGCCCAGCTTC	60.866	20	CACCATACCCTACAACGGCT	59.875	20	195	4510	4704	GCTTCACCAGTTCTGAGCAA	59.165	20	TTGGAGACATGGTGATCTGC	59.637	20	227	4525	4751
Gekko_transcript_230	2	p1	(G)18	18	7847	7864	CGCTGACTGCACAGAATAGC	59.770	20	CTCTGCATCGGCCTTTCTAC	59.978	20	185	7747	7931	CGCTGACTGCACAGAATAGC	59.770	20	TCTGCATCGGCCTTTCTACT	59.978	20	184	7747	7930	CGTATTGTCGCTGACTGCAC	60.481	20	TCTGCATCGGCCTTTCTACT	59.978	20	192	7739	7930
Gekko_transcript_230	3	p2	(AC)7	14	8505	8518	GGGGATAAAGGGCTAAATGC	59.772	20	CAACCCATTGAGGGGTATTG	60.044	20	260	8417	8676	GGGGATAAAGGGCTAAATGC	59.772	20	GCAGGAAAGATGAAGGCAAG	59.955	20	184	8417	8600	GGGGATAAAGGGCTAAATGC	59.772	20	AGCAGGAAAGATGAAGGCAA	59.955	20	185	8417	8601
Gekko_transcript_231	1	p3	(TGC)6	18	4239	4256	CAAAAACAGGAGCTGGAAGC	59.993	20	AGCGGAGCTTTGTAAGGTCA	60.015	20	258	4173	4430	CAAAAACAGGAGCTGGAAGC	59.993	20	TCAGCGGAGCTTTGTAAGGT	60.015	20	260	4173	4432	ATGGCATTGTTGGTGACGTA	59.847	20	TCAGCGGAGCTTTGTAAGGT	60.015	20	280	4153	4432
Gekko_transcript_233	1	p1	(T)11	11	1313	1323	TGTCACAGTTAGGTCGCTGC	60.056	20	TTACCCCAAAGCACTGAACC	59.971	20	236	1207	1442	TGTCACAGTTAGGTCGCTGC	60.056	20	CCGCTTAACAGCACACTGAA	60.050	20	212	1207	1418	TGTCACAGTTAGGTCGCTGC	60.056	20	TGCTCCTACTCCTCAAGGGA	59.943	20	169	1207	1375
Gekko_transcript_233	2	p3	(GGT)6	18	1568	1585	GGTTCAGTGCTTTGGGGTAA	59.971	20	GCCCAATAAAACCTGCCTTT	60.312	20	234	1423	1656	GGTTCAGTGCTTTGGGGTAA	59.971	20	CCTTTCCGTTTCCACCTTTT	60.324	20	219	1423	1641	TTCAGTGTGCTGTTAAGCGG	60.050	20	GCCCAATAAAACCTGCCTTT	60.312	20	258	1399	1656
Gekko_transcript_233	3	p1	(T)17	17	2084	2100	TTCGGTCATGTAAGTTCCCC	59.790	20	ACGTTTCAGCTTCGCTTGAT	60.022	20	238	1951	2188	CCTTTAACTGCCCCATCCTT	60.312	20	ACGTTTCAGCTTCGCTTGAT	60.022	20	203	1986	2188	CGCCTATGTGTCACTGTTCG	60.324	20	ACGTTTCAGCTTCGCTTGAT	60.022	20	254	1935	2188
Gekko_transcript_233	4	p1	(C)12	12	8611	8622	GCTAAAACTTCAGGGCAACG	59.883	20	GTTGGATCCTGACCCACAAT	59.636	20	166	8494	8659	AAACTTCAGGGCAACGTCAC	60.156	20	GTTGGATCCTGACCCACAAT	59.636	20	162	8498	8659	AGGACAGGTGGTGGAATTTG	59.820	20	GTTGGATCCTGACCCACAAT	59.636	20	270	8390	8659
Gekko_transcript_233	5	p1	(A)12	12	9659	9670	GCCGGATCCAATAGTTTCAA	59.901	20	ACACCAGTGTCAAACCCTGA	58.992	20	237	9479	9715	GCCGGATCCAATAGTTTCAA	59.901	20	TCCTACACCAGTGTCAAACCC	59.876	21	241	9479	9719	TCGCAATGAGCTTCTCAAAA	59.688	20	ACACCAGTGTCAAACCCTGA	58.992	20	273	9443	9715
Gekko_transcript_233	6	p1	(A)10	10	9982	9991	TCAGGTTGCTGAGTCCTGTG	60.022	20	CAAAACCCAAAATAGTTTTTATTCA	57.827	25	271	9755	10025	TCCTTTGTTTTCTTCCCCCT	59.912	20	CAAAACCCAAAATAGTTTTTATTCA	57.827	25	127	9899	10025	ACCAGTAGCACGGTCAGTCC	60.182	20	CAAAACCCAAAATAGTTTTTATTCA	57.827	25	204	9822	10025
Gekko_transcript_234	1	p2	(AC)6	12	5839	5850	AGTGGCAGAACACCTCTGCT	60.057	20	TTGAAGGCTAAATGGTGGCT	59.708	20	142	5763	5904	AGTGGCAGAACACCTCTGCT	60.057	20	CTTGAAGGCTAAATGGTGGC	59.708	20	143	5763	5905	TTGGATAGGAGGCCACAAAG	60.066	20	TTGAAGGCTAAATGGTGGCT	59.708	20	183	5722	5904
Gekko_transcript_235	1	c	(T)10(G)15	25	8233	8257	TACCCAGTTCTTTGGCTGCT	59.875	20	CTGTGCTGGTGGTAAAGCAA	59.904	20	264	8194	8457	TTGGCTGCTGTTCTGTTCTG	60.175	20	CTGTGCTGGTGGTAAAGCAA	59.904	20	253	8205	8457	TACCCAGTTCTTTGGCTGCT	59.875	20	TGAAGGCACATCTCATTCCA	60.201	20	135	8194	8328
Gekko_transcript_235	2	p2	(GT)8	16	9749	9764	GCGCAGGATAAGAGGAGATG	59.939	20	GCTGTATTCCCAGCTTCCAG	59.836	20	243	9571	9813	GCGCAGGATAAGAGGAGATG	59.939	20	AGCTGTATTCCCAGCTTCCA	59.836	20	244	9571	9814	TGCGCAGGATAAGAGGAGAT	59.939	20	AGCTGTATTCCCAGCTTCCA	59.836	20	245	9570	9814
Gekko_transcript_236	1	p3	(CCT)5	15	2607	2621	AGTCCTCTTCCTCCTCTGCC	59.952	20	AACAACCCTGTGTCCTGGAG	60.002	20	221	2519	2739	AGTCCTCTTCCTCCTCTGCC	59.952	20	ACAACGCCATTAAAAGTGCC	60.003	20	162	2519	2680	AGTCCTCTTCCTCCTCTGCC	59.952	20	TTTTTCCTCCCCAAAGTCCT	59.912	20	257	2519	2775
Gekko_transcript_236	2	p1	(T)10	10	3362	3371	CGTTTCGTATTCCAAAGGGA	59.931	20	GCCCTCAGCAGAGTCATTTC	59.957	20	238	3280	3517	CGTTTCGTATTCCAAAGGGA	59.931	20	CCCTCAGCAGAGTCATTTCC	59.803	20	237	3280	3516	CGTTTCGTATTCCAAAGGGA	59.931	20	GTAGTCAATTGGCCCTCAGC	59.700	20	249	3280	3528
Gekko_transcript_236	3	p2	(TC)6	12	3951	3962	TCTAGGAGTGAGGTGGTCGG	60.252	20	ACTTTGGCCCAGTGAGACAC	60.159	20	271	3782	4052	CTAGGAGTGAGGTGGTCGGA	60.252	20	ACTTTGGCCCAGTGAGACAC	60.159	20	270	3783	4052	TCTAGGAGTGAGGTGGTCGG	60.252	20	ACGTCTACTTTGGCCCAGTG	60.171	20	277	3782	4058
Gekko_transcript_236	4	p1	(T)10	10	4975	4984	TGTGTTCAAGAGATCGTGGC	59.837	20	TGCTTGGAGCAAAGGTTTTT	59.861	20	234	4797	5030	ACTTCTGCGCCTAACCCTCT	60.403	20	TGCTTGGAGCAAAGGTTTTT	59.861	20	213	4818	5030	TGTGTTCAAGAGATCGTGGC	59.837	20	AGAACTGCTTGGAGCAAAGG	59.615	20	239	4797	5035
Gekko_transcript_236	5	p1	(C)16	16	5691	5706	TGGGATTTGCAGATGCAGTA	60.220	20	AAAAATGTCCCCCACCAAAT	60.278	20	204	5628	5831	TGTCGTAGTGGATCTGTGCC	59.707	20	TCCCCCACCAAATTCTACTG	59.784	20	231	5594	5824	GTCGTAGTGGATCTGTGCCA	59.707	20	TCCCCCACCAAATTCTACTG	59.784	20	230	5595	5824
Gekko_transcript_236	6	p2	(GT)17	34	5849	5882	CAGTAGAATTTGGTGGGGGA	59.784	20	GCAGTAGCTTTGCCGCTATT	59.658	20	208	5805	6012	ATTTGGTGGGGGACATTTTT	60.278	20	GCAGTAGCTTTGCCGCTATT	59.658	20	201	5812	6012	AATTTGGTGGGGGACATTTT	60.278	20	GCAGTAGCTTTGCCGCTATT	59.658	20	202	5811	6012
Gekko_transcript_236	7	p1	(C)13	13	8134	8146	GCTTGCAGAAGCAGACCTTT	59.763	20	TCCTTACTGTGGCCCTTGTC	60.111	20	133	8095	8227	GCTTGCAGAAGCAGACCTTT	59.763	20	CTGTGCCAATGGAAGCACTA	59.864	20	197	8095	8291	GCTTGCAGAAGCAGACCTTT	59.763	20	AGAAGAGGAAAGTGAGGGGC	59.817	20	172	8095	8266
Gekko_transcript_236	8	p2	(GT)7	14	8858	8871	TCAGATGGGACCAAGATTCC	59.862	20	GATTGCAGGTTGGAAACCAT	59.797	20	254	8731	8984	CCTTCATTTGAGCACAACCA	59.691	20	GATTGCAGGTTGGAAACCAT	59.797	20	236	8749	8984	TGGGACCAAGATTCCTTCAT	59.336	20	GATTGCAGGTTGGAAACCAT	59.797	20	249	8736	8984
Gekko_transcript_239	1	p2	(TG)7	14	2882	2895	CTCTCAGACTCCTTCGGGTG	59.978	20	ATGGCAAACCACCTCTGAAC	59.973	20	155	2819	2973	TGGTGAAGGGTGGGGTATAA	60.044	20	ATGGCAAACCACCTCTGAAC	59.973	20	137	2837	2973	CTCTCAGACTCCTTCGGGTG	59.978	20	TGAAAACCCTTCAGGGTCAC	59.943	20	124	2819	2942
Gekko_transcript_239	2	p1	(C)11	11	3131	3141	CTTGACTTCGGAAGGGACTG	59.837	20	TTGCTGTACACTGCCCTGAG	60.049	20	254	3047	3300	GTTCAGAGGTGGTTTGCCAT	59.973	20	TCCCTTTTGATTTCGAGCAC	60.192	20	221	2954	3174	GTGACCCTGAAGGGTTTTCA	59.943	20	TCCCTTTTGATTTCGAGCAC	60.192	20	252	2923	3174
Gekko_transcript_239	3	p3	(AGA)5	15	3851	3865	TGGAGTCAGAAAGGCAGTCA	59.545	20	GGCAAGCCATAGTTCCGATA	60.060	20	252	3794	4045	CATACAAGATGCTCATGCGG	60.243	20	GAAGGGAAAGGAGTCTGCAA	59.405	20	186	3758	3943	TGCTCATGCGGAACTACTTG	60.011	20	TGTCAGAGCTCTCTCAGCCC	60.851	20	231	3767	3997
Gekko_transcript_239	4	p1	(A)10	10	9599	9608	CATGGAGAGCATGAGATGGA	59.743	20	TGAAATTGATGGATGCAGGA	60.009	20	106	9529	9634	TCATGGAGAGCATGAGATGG	59.743	20	TGAAATTGATGGATGCAGGA	60.009	20	107	9528	9634	GGCACCTGTAGGATTTTGGA	59.933	20	GCAACGGTAAACAAGGGAAG	59.609	20	234	9573	9806
Gekko_transcript_241	1	p1	(G)11	11	2808	2818	AGAGGAGGAGACCATGAGCA	59.945	20	GGAAAGCTGGCAGAACAGAG	60.134	20	212	2651	2862	AGAGGAGGAGACCATGAGCA	59.945	20	CTCTGGAAAGCTGGCAGAAC	60.134	20	216	2651	2866	CGAGAGGAGGAGACCATGAG	59.937	20	GGAAAGCTGGCAGAACAGAG	60.134	20	214	2649	2862
Gekko_transcript_241	2	p2	(TA)7	14	4587	4600	CATTTTCTCTCCAGCTTGCC	59.955	20	TTCTATGCCTCATTCCCCAC	59.894	20	245	4430	4674	ATTTTCTCTCCAGCTTGCCA	59.955	20	TTCTATGCCTCATTCCCCAC	59.894	20	244	4431	4674	GCATTTTCTCTCCAGCTTGC	60.103	20	TTCTATGCCTCATTCCCCAC	59.894	20	246	4429	4674
Gekko_transcript_241	3	p1	(G)12	12	4763	4774	GTGGGGAATGAGGCATAGAA	59.894	20	TTGAAGTGGCATGTTTGGAA	60.088	20	181	4655	4835	GTGGGGAATGAGGCATAGAA	59.894	20	TAGGCAAGAAGTAAGGGCCA	59.839	20	215	4655	4869	GTGGGGAATGAGGCATAGAA	59.894	20	CAGGGGAAAAGGAGATGGTT	60.298	20	251	4655	4905
Gekko_transcript_241	4	p1	(T)10	10	8251	8260	TAAAGCCATCCTCCTCCCTT	60.032	20	CACTTCCTCATTGCCTCCAC	60.656	20	156	8208	8363	GCTGGTTTTGCACAGATTCA	59.847	20	CACTTCCTCATTGCCTCCAC	60.656	20	200	8164	8363	CTGCATTTTGGGCACAAGTA	59.729	20	CACTTCCTCATTGCCTCCAC	60.656	20	277	8087	8363
Gekko_transcript_242	1	p2	(CA)6	12	2994	3005	TAAGAGTTGGGAGAGGCTGC	59.574	20	AACCACTGTACGGTTCCCAG	59.884	20	266	2863	3128	GTTGGCAACCCGACTTACAC	60.419	20	TGGTGCTAAATCACTGCTGG	59.864	20	257	2836	3092	TAAGAGTTGGGAGAGGCTGC	59.574	20	TGGTGCTAAATCACTGCTGG	59.864	20	230	2863	3092
Gekko_transcript_242	2	p1	(C)11	11	3663	3673	TCCCAAGAAGAAGCATAGCC	59.410	20	GCCCAATTTTGGCAGTGTAT	59.829	20	277	3480	3756	TCCCAAGAAGAAGCATAGCC	59.410	20	AGCCCAATTTTGGCAGTGTA	60.502	20	278	3480	3757	TCCCAAGAAGAAGCATAGCC	59.410	20	TAGCCCAATTTTGGCAGTGT	60.502	20	279	3480	3758
Gekko_transcript_242	3	p1	(G)18	18	7885	7902	TGCAGCTCCTAGGTGGAAGT	60.012	20	AAGGATGGCTTCAGAGCAAA	59.955	20	243	7784	8026	TGCAGCTCCTAGGTGGAAGT	60.012	20	AGAAGGATGGCTTCAGAGCA	60.096	20	245	7784	8028	TGCAGCTCCTAGGTGGAAGT	60.012	20	AGCCTCTGGCTCACACATTT	59.874	20	278	7784	8061
Gekko_transcript_243	1	c	(AT)8acacat(AC)9	40	7388	7427	CAGGATAACCCAATCCCCTT	60.011	20	TTTTTAATCCTGTGGGCTGG	59.931	20	230	7275	7504	CCCCTTTGATAATCACCCCT	60.011	20	TTTTTAATCCTGTGGGCTGG	59.931	20	216	7289	7504	CAGGATAACCCAATCCCCTT	60.011	20	GCATGGTCTCAGGGAAAGAA	60.195	20	206	7275	7480
Gekko_transcript_243	2	p1	(G)11	11	7972	7982	AACTCTCAGACTGGGGCAGA	59.986	20	ATCGACAAGGTGTTTCTGGG	59.966	20	253	7928	8180	GAACTCTCAGACTGGGGCAG	59.986	20	ATCGACAAGGTGTTTCTGGG	59.966	20	254	7927	8180	AACTCTCAGACTGGGGCAGA	59.986	20	ATACCAGGTGCCATCAGGAG	59.950	20	117	7928	8044
Gekko_transcript_243	3	p1	(A)11	11	8972	8982	TTCAGTACTGGGATCCAGGG	59.920	20	ACAGGTTAGGTTCCGCCTCT	60.132	20	257	8937	9193	TTCAGTACTGGGATCCAGGG	59.920	20	GGGAGAGTTGAAAACAGCCA	60.232	20	195	8937	9131	TTCAGTACTGGGATCCAGGG	59.920	20	CTCTCCCTAACAGCAACCCA	60.246	20	241	8937	9177
Gekko_transcript_245	1	p2	(AG)8	16	6000	6015	CTGGACTTGGATTGGCATTT	59.933	20	GTTGTGGGTGGTGGTTTTTC	60.111	20	183	5871	6053	CTGGACTTGGATTGGCATTT	59.933	20	GGTGGTGGTTTTTCCATCTG	60.210	20	177	5871	6047	CGCTGCACACTGTCTCATCT	60.211	20	GTTGTGGGTGGTGGTTTTTC	60.111	20	252	5802	6053
Gekko_transcript_245	2	p2	(CA)8	16	7701	7716	TGTGTGGACAAGATGTGCAA	59.705	20	GATCAGCAGAAGGGCTGAAG	60.096	20	252	7501	7752	TGTGTGGACAAGATGTGCAA	59.705	20	AGATCAGCAGAAGGGCTGAA	60.096	20	253	7501	7753	CCCGTAACCATTGTGTGATG	59.691	20	AGATCAGCAGAAGGGCTGAA	60.096	20	175	7579	7753
Gekko_transcript_245	3	p1	(T)12	12	9153	9164	CCCTCCCTCAGTTGTTTTCA	60.081	20	TTTCCCATGACTGAAGAGGG	60.042	20	273	9069	9341	CCCTCCCTCAGTTGTTTTCA	60.081	20	AGAGGGGAGAAAAATCCCAA	59.875	20	259	9069	9327	CCCTCCCTCAGTTGTTTTCA	60.081	20	AAGAGGGGAGAAAAATCCCA	59.875	20	260	9069	9328
Gekko_transcript_246	1	p1	(C)11	11	7286	7296	TTCTCCCTGTTTTTGCTGCT	59.993	20	CTGGTGCAGTGCAGTCACTT	60.096	20	193	7127	7319	AACTGGAAAACATGAACCGC	59.978	20	CACCAGTGCAGTAAGCCAAA	59.904	20	259	7216	7474	AACTGGAAAACATGAACCGC	59.978	20	CTGGTGCAGTGCAGTCACTT	60.096	20	104	7216	7319
Gekko_transcript_246	2	c	(C)11(A)11	22	7652	7673	ATTCACAGCTGATGCCTGG	59.803	19	TGGTACAGTGTTCCCAACCC	60.668	20	220	7604	7823	ACAGCTGATGCCTGGACAAC	61.292	20	TGGTACAGTGTTCCCAACCC	60.668	20	216	7608	7823	ACAGCTGATGCCTGGACAA	60.419	19	TGGTACAGTGTTCCCAACCC	60.668	20	216	7608	7823
Gekko_transcript_246	3	p1	(C)10	10	8125	8134	CCGTCACCCAACAAAGAAGT	60.005	20	ATTCTGCAGTGACAGGAGCC	60.418	20	257	8066	8322	ACCGTCACCCAACAAAGAAG	60.005	20	ATTCTGCAGTGACAGGAGCC	60.418	20	258	8065	8322	CATTGCATGATTCCAAGCAC	60.080	20	ACTGTCATGCATCTTGGGGT	60.395	20	230	7929	8158
Gekko_transcript_246	4	p1	(A)10	10	8571	8580	CGCTCATTCACCAAGAGAGA	59.112	20	GGAACACTGCACCAAACTGA	59.726	20	266	8369	8634	CCGCTCATTCACCAAGAGAG	60.934	20	GGAACACTGCACCAAACTGA	59.726	20	267	8368	8634	CGCTCATTCACCAAGAGAGA	59.112	20	AGGGAACACTGCACCAAACT	59.622	20	268	8369	8636
Gekko_transcript_247	1	p2	(CA)6	12	3007	3018	AGTGACCATCTGGAGGTTGG	59.962	20	TGGTGCTAAATCACTGCTGG	59.864	20	272	2834	3105	AGTGACCATCTGGAGGTTGG	59.962	20	ACTTGGCAGTACCGTCTTCG	60.312	20	249	2834	3082	AGTGACCATCTGGAGGTTGG	59.962	20	CCCCAAGATGCTTGAAAAAG	59.679	20	222	2834	3055
Gekko_transcript_247	2	p1	(C)17	17	3675	3691	GGCACATCCTGTTAATTGTGG	60.242	21	GCCCAATTTTGGCAGTGTAT	59.829	20	200	3575	3774	CCAAGAAGAAGCATAGCCTGA	59.601	21	GCCCAATTTTGGCAGTGTAT	59.829	20	280	3495	3774	GGCACATCCTGTTAATTGTGG	60.242	21	AGCCCAATTTTGGCAGTGTA	60.502	20	201	3575	3775
Gekko_transcript_249	1	p3	(GCT)6	18	6445	6462	AGAACTCGTTCCCTTTTCCC	59.553	20	CCCAAAGCCCAGTATGAAGA	60.066	20	235	6370	6604	AGAACTCGTTCCCTTTTCCC	59.553	20	CACAGAGACACACCGAGGAA	59.864	20	167	6370	6536	CACACTGCTCCTTCCTCTGA	59.125	20	CCCAAAGCCCAGTATGAAGA	60.066	20	254	6351	6604
Gekko_transcript_249	2	p1	(G)10	10	6774	6783	TCTTCATACTGGGCTTTGGG	60.066	20	TCTGGAGGGTCGTTCTGAGT	59.835	20	245	6585	6829	TCTTCATACTGGGCTTTGGG	60.066	20	TTTTCTGGAGGGTCGTTCTG	60.224	20	248	6585	6832	TCTTCATACTGGGCTTTGGG	60.066	20	GGTCGTTCTGAGTGGGAAGA	60.238	20	238	6585	6822
Gekko_transcript_249	3	p3	(CTC)5	15	8325	8339	CACGAGCATTCCTCCTCTTC	59.950	20	TCCCCACTGGAAACTAGCAC	60.111	20	271	8295	8565	CACGAGCATTCCTCCTCTTC	59.950	20	CTAGCACGGGCTCTTCTGAC	60.156	20	258	8295	8552	CACGAGCATTCCTCCTCTTC	59.950	20	ACTAGCACGGGCTCTTCTGA	60.156	20	259	8295	8553
Gekko_transcript_250	1	p2	(AT)19	38	9496	9533	CATTCGCTGCACCTATTGAA	59.833	20	GGACCATGTACAAATTAGGCG	59.352	21	261	9297	9557	CCACTGGGTTTGGATCATGT	60.634	20	GGACCATGTACAAATTAGGCG	59.352	21	180	9378	9557	CATTCGCTGCACCTATTGAA	59.833	20	CGCTTCTGTAAAATGAGGACC	58.847	21	277	9297	9573
Gekko_transcript_256	1	p1	(G)10	10	301	310	TAGAGAGGCCGAGCAAAGAG	59.853	20	AGTTCCAGGTCCTTCTGGGT	59.968	20	272	247	518	CTAGAGAGGCCGAGCAAAGA	59.853	20	AGTTCCAGGTCCTTCTGGGT	59.968	20	273	246	518	TAGAGAGGCCGAGCAAAGAG	59.853	20	GGTCCTTCTGGGTTCTCCTC	60.050	20	265	247	511
Gekko_transcript_256	2	p1	(G)12	12	5905	5916	GCAAATTCAAGCACCAGGTT	60.118	20	AATCTGCAGTTTGTTTGGGG	59.971	20	184	5775	5958	CCAGGTTCCTCCAACTCAAG	59.691	20	AATCTGCAGTTTGTTTGGGG	59.971	20	171	5788	5958	AAGCTTTCTATTCCCCCTGC	59.688	20	AATCTGCAGTTTGTTTGGGG	59.971	20	202	5757	5958
Gekko_transcript_257	1	p1	(C)11	11	9358	9368	GTCAACCTTGAGAAGGCCAC	59.703	20	GTCCTTTGCCTCAAAAGCTG	59.993	20	262	9206	9467	AAAGTTCGCCACACAAGGTT	59.639	20	GTCCTTTGCCTCAAAAGCTG	59.993	20	236	9232	9467	GTCAACCTTGAGAAGGCCAC	59.703	20	GTGTCCTTTGCCTCAAAAGC	59.859	20	264	9206	9469
Gekko_transcript_259	1	p1	(C)17	17	9011	9027	TCTGATTTCGTTTGGAGCAA	59.395	20	ACCCTACATGCCACCAGTTC	59.851	20	243	8905	9147	TTGGTTTGGTTTTTGGAACA	58.889	20	ACCCTACATGCCACCAGTTC	59.851	20	217	8931	9147	GTCTGATTTCGTTTGGAGCA	58.850	20	ACCCTACATGCCACCAGTTC	59.851	20	244	8904	9147
Gekko_transcript_261	1	p4	(CGCT)5	20	71	90	GCTCTCTCCGCTGCTGAC	59.970	18	TGTTCAGAGCCATTTTGCAG	59.988	20	268	19	286	GCTCTCTCCGCTGCTGAC	59.970	18	ACTTCGCAATGGAAACATCC	59.939	20	248	19	266	GCTCTCTCCGCTGCTGAC	59.970	18	CTTCGCAATGGAAACATCCT	60.074	20	247	19	265
Gekko_transcript_261	2	p1	(T)10	10	3107	3116	ACTCCATTGTGCATGTGGAA	59.967	20	GAGGCATTGACCCTCATCAT	59.893	20	199	3082	3280	ACTCCATTGTGCATGTGGAA	59.967	20	ATGAGGCATTGACCCTCATC	59.893	20	201	3082	3282	TGTTCCCAAGACATTCTCCC	59.903	20	GAGGCATTGACCCTCATCAT	59.893	20	233	3048	3280
Gekko_transcript_261	3	p1	(C)15	15	4849	4863	GCTTACTTGGTGAGCTTGGG	59.875	20	GGGCAGGATTCATGGTTCTA	59.894	20	112	4818	4929	CTTACTTGGTGAGCTTGGGC	59.875	20	GGGCAGGATTCATGGTTCTA	59.894	20	111	4819	4929	TCAGATCCTGCAACTCCCTT	59.803	20	GGGCAGGATTCATGGTTCTA	59.894	20	256	4674	4929
Gekko_transcript_262	1	c	(GAG)5aaggggaggggggaggaagctggagc(G)12	53	58	110	TCTTGTGCTAGCTTCGACCC	60.538	20	TGCAAACTTTCATCCGATTG	59.664	20	245	5	249	TCTTGTGCTAGCTTCGACCC	60.538	20	GAAGGGAAAGCGACAGAGAC	59.018	20	178	5	182	CGTTCTTGTGCTAGCTTCGAC	60.204	21	TGCAAACTTTCATCCGATTG	59.664	20	248	2	249
Gekko_transcript_262	2	p1	(T)16	16	2726	2741	TTTGATCATGCTAGAGGGGG	60.029	20	TTTTTGCCCAAACACATCAA	59.946	20	108	2663	2770	GCCATAAGCCTGAAGATTGG	59.668	20	TTTTTGCCCAAACACATCAA	59.946	20	270	2501	2770	CCATAAGCCTGAAGATTGGC	59.668	20	TTTTTGCCCAAACACATCAA	59.946	20	269	2502	2770
Gekko_transcript_262	3	p1	(A)12	12	7313	7324	GTGTCCCTAGGGGCTTCAGT	60.511	20	CTCTTCTGCATCTGCACTGG	59.726	20	111	7256	7366	GTGTCCCTAGGGGCTTCAGT	60.511	20	CAGAGGCTCCACTCTTCTGC	60.284	20	122	7256	7377	AGTGTCCCTAGGGGCTTCAG	60.640	20	CTCTTCTGCATCTGCACTGG	59.726	20	112	7255	7366
Gekko_transcript_262	4	p1	(G)10	10	7438	7447	CCAGTGCAGATGCAGAAGAG	59.726	20	TCCATGAAAAAGCAATGCAA	60.193	20	225	7347	7571	GCAGAAGAGTGGAGCCTCTG	60.284	20	TCCATGAAAAAGCAATGCAA	60.193	20	214	7358	7571	GCAGAAGAGTGGAGCCTCTG	60.284	20	CATTGCTCTCTCCTCCATCC	59.761	20	238	7358	7595
Gekko_transcript_262	5	p1	(T)11	11	8288	8298	GGTCCTGAGTCTGACCCAAA	60.088	20	GATTCAAGCTGACCAGCACA	59.992	20	183	8264	8446	GGTCCTGAGTCTGACCCAAA	60.088	20	AGCTGACCAGCACACAACAC	59.948	20	177	8264	8440	GGTCCTGAGTCTGACCCAAA	60.088	20	TGTGCTCGATTCAAGCTGAC	60.144	20	190	8264	8453
Gekko_transcript_262	6	p2	(CT)37	74	8669	8742	CTGGTGCTAACAAGCCAACA	59.904	20	AGATTTCCAACACCAGCAGC	60.263	20	192	8641	8832	CTGGTGCTAACAAGCCAACA	59.904	20	ACCAGCAGCCCTGTTCTATG	60.277	20	181	8641	8821	CTGGTGCTAACAAGCCAACA	59.904	20	CACCAGCAGCCCTGTTCTAT	60.277	20	182	8641	8822
Gekko_transcript_263	1	p1	(A)12	12	7705	7716	CTGCAGATTGCATGAAGCAT	59.979	20	CATGCCTCGGTGATTCCTAT	59.917	20	213	7634	7846	AGCGACACAGCTGACAGAGA	59.922	20	CATGCCTCGGTGATTCCTAT	59.917	20	254	7593	7846	GAGCGACACAGCTGACAGAG	59.922	20	CATGCCTCGGTGATTCCTAT	59.917	20	255	7592	7846
Gekko_transcript_263	2	p1	(T)14	14	9058	9071	CAGAGCACGATGGAGACAGA	60.138	20	TGCCACAAGATACTGAAGCG	60.011	20	172	8941	9112	CCTGTCATCTGGTGCTCAAA	59.831	20	TGCCACAAGATACTGAAGCG	60.011	20	149	8964	9112	CCAGATGGCCCATAAGGTAA	59.778	20	TGCCACAAGATACTGAAGCG	60.011	20	201	8912	9112
Gekko_transcript_263	3	p1	(T)10	10	9881	9890	AGATTCACTACGGCAGGGTG	60.134	20	AACAGATTGTTGTTGTTGTTTTAATTT	58.577	27	244	9677	9920	AACACTGCTTAGATTGCGGG	60.270	20	AACAGATTGTTGTTGTTGTTTTAATTT	58.577	27	220	9701	9920	AGATTCACTACGGCAGGGTG	60.134	20	ACAGATTGTTGTTGTTGTTTTAATTT	57.422	26	243	9677	9919
Gekko_transcript_264	1	p2	(GT)8	16	2032	2047	AACCTTTCGGTTGGCTAGGT	59.998	20	GGGAGGAAAAAGTGGAAAGC	60.053	20	253	1840	2092	GTGTTCTCAAAGAGCCACCC	59.703	20	GGGAGGAAAAAGTGGAAAGC	60.053	20	147	1946	2092	AACCTTTCGGTTGGCTAGGT	59.998	20	GGAGGGAGGAAAAAGTGGAA	60.414	20	256	1840	2095
Gekko_transcript_264	2	p1	(C)10	10	7199	7208	GCCCAGCAAAATTCTCTGAA	60.331	20	GGGCTAAGAACAGCCTAGCA	59.615	20	280	6969	7248	AACAAATGTGGGCCAGAGTG	60.954	20	CCCCCTTCTGAAGCTACTCC	60.204	20	260	7030	7289	AACAAATGTGGGCCAGAGTG	60.954	20	GGATGCTTGGGCTAAGAACA	60.214	20	227	7030	7256
Gekko_transcript_265	1	p1	(C)19	19	9358	9376	TGAAGCCGATGAAGTGTCAG	59.984	20	TTTGAAGGTGATGAGAGGGG	60.042	20	114	9292	9405	TGAAGCCGATGAAGTGTCAG	59.984	20	AAGGGCATGATTTGAAGGTG	59.933	20	124	9292	9415	TGAATTTCAGATGCAGGCAG	59.948	20	TTTGAAGGTGATGAGAGGGG	60.042	20	225	9181	9405
Gekko_transcript_267	1	c	(CCG)6ccagcagcaggaggactagcactgcccgagcatccatcccacgccagcctcagcaactgccttgcccagcacggactcggtt(GCC)7	121	843	963	GCTGTTTAAATAGGCGCTGG	59.875	20	CTGCTTAGGTCCTCAGGGTG	59.861	20	252	739	990	GGCTGTTTAAATAGGCGCTG	59.875	20	CTGCTTAGGTCCTCAGGGTG	59.861	20	253	738	990	ATTGCACATCTGAAACGCTG	59.871	20	CTGCTTAGGTCCTCAGGGTG	59.861	20	175	816	990
Gekko_transcript_269	1	p3	(TGC)6	18	4107	4124	CAAAAACAGGAGCTGGAAGC	59.993	20	AGCGGAGCTTTGTAAGGTCA	60.015	20	258	4041	4298	CAAAAACAGGAGCTGGAAGC	59.993	20	TCAGCGGAGCTTTGTAAGGT	60.015	20	260	4041	4300	ATGGCATTGTTGGTGACGTA	59.847	20	TCAGCGGAGCTTTGTAAGGT	60.015	20	280	4021	4300
Gekko_transcript_270	1	p2	(AC)6	12	1539	1550	CAAAGGCAGGCTAATCAAGC	59.982	20	GAAGAATGCAATCGTGAGCA	59.955	20	230	1439	1668	CAAAGGCAGGCTAATCAAGC	59.982	20	TGAAGAATGCAATCGTGAGC	59.955	20	231	1439	1669	CCCAGTAAGGGTCACCAGAA	59.959	20	GAAGAATGCAATCGTGAGCA	59.955	20	185	1484	1668
Gekko_transcript_270	2	p2	(AG)6	12	3580	3591	AAAAGGAGCTGGCAGTGAAA	59.993	20	CCGTCAAGTTCTTTGCTTCC	59.853	20	183	3470	3652	AAAAGGAGCTGGCAGTGAAA	59.993	20	TGCTTCCTGTTCCATTGTTG	59.691	20	170	3470	3639	CAGCTTGGAGGAAGGATCTG	59.943	20	TGCTTCCTGTTCCATTGTTG	59.691	20	241	3399	3639
Gekko_transcript_270	3	p1	(C)16	16	7854	7869	CACCCCCGTTAATTTTACCA	59.559	20	ATCCCCAAACCATGCTAGTG	59.813	20	279	7667	7945	CACCCCCGTTAATTTTACCA	59.559	20	CATCCCCAAACCATGCTAGT	59.813	20	280	7667	7946	CACCCCCGTTAATTTTACCA	59.559	20	TCCCCAAACCATGCTAGTGT	60.375	20	278	7667	7944
Gekko_transcript_270	4	p1	(C)13	13	9010	9022	TCCTTTTGAACCTCAGTGCC	60.232	20	CCACTGTGGCTTGCGTATAG	59.366	20	245	8806	9050	TTTGAACCTCAGTGCCACAA	60.278	20	CCACTGTGGCTTGCGTATAG	59.366	20	241	8810	9050	TTTTGAACCTCAGTGCCACA	60.278	20	CCACTGTGGCTTGCGTATAG	59.366	20	242	8809	9050
Gekko_transcript_271	1	c	(TGC)6tgtgcgtgcctgggctagctacgcgagcccgctgcaaggtcccctcctggcagt(CCA)6cccaaccaacaccgcctctccgccgcctcctcctcgccagctcgccaaaag(TCC)6	159	59	217	GTATCTCTGCGGGAGACTGC	59.981	20	AAGAACTTGGAGCTGAAGCG	59.757	20	249	10	258	GGTATCTCTGCGGGAGACTG	59.827	20	AAGAACTTGGAGCTGAAGCG	59.757	20	250	9	258	GTATCTCTGCGGGAGACTGC	59.981	20	GGGCTGGTCCACAAGTTATC	59.410	20	279	10	288
Gekko_transcript_275	1	p1	(A)11	11	7797	7807	TTATCCCCCATTCTCATTGC	59.722	20	TGTGCTTTGGACCACTTCAG	59.873	20	231	7726	7956	GCCTTGTGAAAGTTCCCTTG	59.711	20	TGTGCTTTGGACCACTTCAG	59.873	20	213	7744	7956	TGCCTTGTGAAAGTTCCCTT	59.711	20	TGTGCTTTGGACCACTTCAG	59.873	20	214	7743	7956
Gekko_transcript_275	2	p1	(T)10	10	8210	8219	TCTGAATCCAACCAAATTGC	58.547	20	CAGTGTCCATTGTCACACAAGA	59.641	22	272	8064	8335	TCTGAATCCAACCAAATTGC	58.547	20	TCAGTGTCCATTGTCACACAAG	59.641	22	273	8064	8336	AAAGCTGTCATGGCTGTGAA	59.445	20	TTTCTAATCACCATTTGGCATTT	59.741	23	278	7987	8264
Gekko_transcript_276	1	p3	(TCT)5	15	8192	8206	CAGAGTTCTCTCAGCCCCAC	59.986	20	ATAGCTTGACCGCCTCTGAA	59.978	20	164	8067	8230	CAGAGTTCTCTCAGCCCCAC	59.986	20	TAGCTTGACCGCCTCTGAAT	59.978	20	163	8067	8229	CCACCTACCTCACAGGGTGT	59.876	20	TAGCTTGACCGCCTCTGAAT	59.978	20	147	8083	8229
Gekko_transcript_276	2	p1	(G)11	11	8835	8845	AACCTTTTTCTGGCCCAAGT	59.976	20	TAGCCCTGTCATCACTTCCC	60.073	20	186	8771	8956	AACCTTTTTCTGGCCCAAGT	59.976	20	TCATCACTTCCCAGGCCTAC	60.073	20	178	8771	8948	TCACAGCCTGATTATGAGCG	59.972	20	TCATCACTTCCCAGGCCTAC	60.073	20	280	8669	8948
Gekko_transcript_278	1	p3	(CGC)5	15	274	288	AGCAGAACAATCGCCAGC	60.104	18	GCAGCCTCTCCTTTGTTCC	59.942	19	116	241	356	AGCAGAACAATCGCCAGC	60.104	18	CAGCCTCTCCTTTGTTCCC	59.788	19	115	241	355	AGCAGAACAATCGCCAGC	60.104	18	AGGCATCTTCAGGAGGCAG	60.504	19	220	241	460
Gekko_transcript_278	2	p1	(C)10	10	5650	5659	ATACCAGGTGCCATCAGGAG	59.950	20	ACATGGAATTCACTGCCACA	59.967	20	238	5586	5823	ATACCAGGTGCCATCAGGAG	59.950	20	CACATGGAATTCACTGCCAC	59.967	20	239	5586	5824	ATACCAGGTGCCATCAGGAG	59.950	20	GATGGGGCAAGTGATGTTCT	59.934	20	106	5586	5691
Gekko_transcript_278	3	p1	(C)11	11	6201	6211	AGTGTCCCTGACAAACGTCC	60.009	20	GCAGCAGATGACAGGATTCA	59.950	20	190	6089	6278	CTGATTCCACAGCTGAACGA	59.984	20	GCAGCAGATGACAGGATTCA	59.950	20	113	6166	6278	CTGATTCCACAGCTGAACGA	59.984	20	CAATGGCACCTGATGAAATG	59.924	20	256	6166	6421
Gekko_transcript_278	4	p1	(A)12	12	9268	9279	TCCCCCAGCATTTTAGTGTC	59.933	20	AAGCAGGTTGTTTTCGGATG	60.110	20	169	9173	9341	TCCCCCAGCATTTTAGTGTC	59.933	20	CAAGCAGGTTGTTTTCGGAT	60.110	20	170	9173	9342	AGGTCCCCCAGCATTTTAGT	59.827	20	AAGCAGGTTGTTTTCGGATG	60.110	20	172	9170	9341
Gekko_transcript_280	1	p1	(T)15	15	6032	6046	ATGAAGTGTTTGCACCTCCC	59.973	20	GCCTGCAAAAAGCTGTCTCT	59.763	20	151	5920	6070	ATGAAGTGTTTGCACCTCCC	59.973	20	TACAGAGCTGCCTGCAAAAA	59.752	20	160	5920	6079	TGTCGGTGGAAGAACTGTGA	60.285	20	GCCTGCAAAAAGCTGTCTCT	59.763	20	258	5813	6070
Gekko_transcript_280	2	p1	(T)11	11	6717	6727	GCATCATCCAAACAGCCATA	59.504	20	TGTCAGCTGGACAGGAAGAG	59.125	20	263	6552	6814	GCATCATCCAAACAGCCATA	59.504	20	GTGTCAGCTGGACAGGAAGA	58.968	20	264	6552	6815	GCATCATCCAAACAGCCATA	59.504	20	GTGTCAGCTGGACAGGAAGAG	60.041	21	264	6552	6815
Gekko_transcript_280	3	p1	(G)14	14	7362	7375	GAAGCAGAAGAGGATGGCTG	60.096	20	CAGCAAAAATACTGGGGCAT	59.960	20	230	7187	7416	CAGAAGCAGAAGAGGATGGC	60.096	20	CAGCAAAAATACTGGGGCAT	59.960	20	232	7185	7416	TCCAAGGGGAGTGTTCTCTG	60.229	20	CAGCAAAAATACTGGGGCAT	59.960	20	121	7296	7416
Gekko_transcript_281	1	p1	(G)13	13	4544	4556	ACATCACCGGAAGTGTGTCA	60.005	20	GCTCTCCCTCTTCTGTGTGG	59.986	20	227	4468	4694	TGACATCACCGGAAGTGTGT	60.005	20	GCTCTCCCTCTTCTGTGTGG	59.986	20	229	4466	4694	TGACATCACCGGAAGTGTGT	60.005	20	GAAGCAGCCAGGTAAGTTGC	60.022	20	271	4466	4736
Gekko_transcript_285	1	p1	(C)15	15	2060	2074	TGACTTGTGCTCTCTGTGGG	60.022	20	AAGCAGGTATCGCTGGAATG	60.235	20	274	1875	2148	TGACTTGTGCTCTCTGTGGG	60.022	20	CAAGCAGGTATCGCTGGAAT	60.235	20	275	1875	2149	TCTCTGTGGGGTGTGTCAAA	60.129	20	AAGCAGGTATCGCTGGAATG	60.235	20	264	1885	2148
Gekko_transcript_285	2	p1	(G)14	14	2807	2820	TGGACGAGCAGACAAAAGTG	60.025	20	CTGTGCATACCATGCTCACC	60.144	20	120	2762	2881	AAAGTGCATGTGTTGGGTGA	60.008	20	ACCAGATTTGAGAGAGGCCA	59.803	20	234	2776	3009	TGGACGAGCAGACAAAAGTG	60.025	20	ATACCATGCTCACCCTCCAC	59.810	20	114	2762	2875
Gekko_transcript_285	3	p1	(A)11	11	3853	3863	GGCTACGCATGGAACAAAAT	59.967	20	ACACCCTCTCTCAGGAGCAA	59.986	20	262	3788	4049	GGCTACGCATGGAACAAAAT	59.967	20	CACCCTCTCTCAGGAGCAAA	60.523	20	261	3788	4048	GGCTACGCATGGAACAAAAT	59.967	20	TTCCCACTGACCTGTGGAGT	60.563	20	195	3788	3982
Gekko_transcript_285	4	p1	(C)10	10	4673	4682	ATTTTGCTCAGCTGGAAGGA	59.955	20	TGTGCTCCAATAGGGGTTCT	59.550	20	205	4504	4708	ATGCAGAACGAACCATGTCA	60.120	20	TGTGCTCCAATAGGGGTTCT	59.550	20	269	4440	4708	GAAGGAAGGCAGTTTGTTGC	59.859	20	TGTGCTCCAATAGGGGTTCT	59.550	20	191	4518	4708
Gekko_transcript_285	5	p1	(C)17	17	6608	6624	TCTTTCCATCAGTGCTGTGC	59.992	20	CTAGATGGCTGGGGAGTTCA	60.210	20	244	6493	6736	TCTTTCCATCAGTGCTGTGC	59.992	20	TAGATGGCTGGGGAGTTCAG	60.210	20	243	6493	6735	ATCAGTGCTGTGCCTCTGTG	60.055	20	TAGATGGCTGGGGAGTTCAG	60.210	20	236	6500	6735
Gekko_transcript_285	6	c	(C)10aacctttgtagcaaaggacatttgagaatgattgaagaaaaagtggggaaaccctgtgaagtgcatgaacgcatcatgttgcagtggggaagcaga(C)12	118	6749	6866	CTGTGTGGACAGTGTCTGGG	60.198	20	TTCACAAGGGTTATTTGCCC	59.801	20	239	6670	6908	CTGAACTCCCCAGCCATCTA	60.210	20	TTCACAAGGGTTATTTGCCC	59.801	20	193	6716	6908	ATATCTGAACTCCCCAGCCA	59.508	20	TTCACAAGGGTTATTTGCCC	59.801	20	197	6712	6908
Gekko_transcript_285	7	p2	(TA)7	14	9553	9566	TCATGGTTCATTTTGCCTCA	60.049	20	GAAGAGTGGGTCAGTTGGGA	60.088	20	243	9430	9672	CCACACCGACCATTTCTTCT	59.966	20	GTTGGGAACTGGACATTTGG	60.210	20	206	9454	9659	TCATGGTTCATTTTGCCTCA	60.049	20	GTTGGGAACTGGACATTTGG	60.210	20	230	9430	9659
Gekko_transcript_287	1	p2	(GA)20	40	371	410	CAGAACTGTCCCGTTTGGTT	60.005	20	GAGACACCCGACCAAAAGAA	60.088	20	225	253	477	CAGAACTGTCCCGTTTGGTT	60.005	20	CGACCAAAAGAAGAAAGGCA	60.357	20	217	253	469	CAGAACTGTCCCGTTTGGTT	60.005	20	ACACCCGACCAAAAGAAGAA	59.569	20	222	253	474
Gekko_transcript_287	2	c	(GCG)5gaggaggtggtggtgttggtgtt(GGC)5	53	653	705	TTTCTTCTTTTGGTCGGGTG	60.081	20	TTTTGTGGGTATGGCTGGTT	60.227	20	279	454	732	TTCTTTTGGTCGGGTGTCTC	60.088	20	TTTTGTGGGTATGGCTGGTT	60.227	20	275	458	732	TCTTCTTTTGGTCGGGTGTC	60.088	20	TTTTGTGGGTATGGCTGGTT	60.227	20	277	456	732
Gekko_transcript_287	3	c	(A)10ggaactggttggtggtaaacttagtactggcttgggtgcaatagctaagctgcagaatagaatctgaacccagatgcaggctgc(A)14	108	9275	9382	CTTGGGCGCTAGAAATGAGA	60.481	20	GGCTTTACAAGACTGCACCC	59.740	20	272	9177	9448	TTGGGCGCTAGAAATGAGAG	60.481	20	GGCTTTACAAGACTGCACCC	59.740	20	271	9178	9448	TTGGGCGCTAGAAATGAGAG	60.481	20	ACAAGACTGCACCCAAAACA	59.187	20	265	9178	9442
Gekko_transcript_289	1	p2	(TA)10	20	4408	4427	GCTATGCTGCAGAACAAGCA	60.310	20	GCTGACCAGAAAAGCACCTC	59.997	20	253	4213	4465	TTCAGCTGTCCCAAAAGGAT	59.670	20	GCTGACCAGAAAAGCACCTC	59.997	20	105	4361	4465	ATTCAGCTGTCCCAAAAGGA	59.670	20	GCTGACCAGAAAAGCACCTC	59.997	20	106	4360	4465
Gekko_transcript_290	1	c	(GCC)7ttttgcactgaggaggcgccgagtgagccagcgagcgaggcagg(AGC)7	86	36	121	GAAGGGCTTGGAGAGGAGAC	60.336	20	CCGCACTCTCATACTTCCGA	61.336	20	280	4	283	GAAGGGCTTGGAGAGGAGAC	60.336	20	AGAAAGGGGAAGGACGGAG	60.571	19	240	4	243	GAAGGGCTTGGAGAGGAGAC	60.336	20	CCGCACTCTCATACTTCCG	59.405	19	280	4	283
Gekko_transcript_290	2	p1	(G)11	11	5379	5389	TCCCACCGGACTGTGTAAAT	60.232	20	TATGGCACAAAGCAGCAGAC	60.019	20	188	5255	5442	GAGGCGCAGGGTAGATACAA	60.235	20	TATGGCACAAAGCAGCAGAC	60.019	20	135	5308	5442	GCGGAGCTATTCACACCACT	60.285	20	TATGGCACAAAGCAGCAGAC	60.019	20	275	5168	5442
Gekko_transcript_290	3	p1	(G)10	10	5547	5556	GTCTGCTGCTTTGTGCCATA	60.019	20	GAAAGCGATCTGTCTCGTCC	59.957	20	207	5423	5629	GTCTGCTGCTTTGTGCCATA	60.019	20	GGAAAGCGATCTGTCTCGTC	59.957	20	208	5423	5630	CAGAGTCTGCTGCTTTGTGC	59.929	20	GAAAGCGATCTGTCTCGTCC	59.957	20	211	5419	5629
Gekko_transcript_290	4	p1	(C)19	19	5921	5939	GATAATCCGAAGTGGCGAAA	60.038	20	AGAAATGTGCCAACTGAGGC	60.263	20	197	5830	6026	GATAATCCGAAGTGGCGAAA	60.038	20	TGAGGCCTGATCCTGATCTC	60.312	20	183	5830	6012	GAAATACAGCAGTCACGGCA	59.871	20	AGAAATGTGCCAACTGAGGC	60.263	20	242	5785	6026
Gekko_transcript_290	5	c	(TG)12agt(GA)11	49	6222	6270	CTACTGTCTCCAGCCTTGCC	60.012	20	GCACTGACATGATACGACGG	60.144	20	207	6156	6362	CCTACTGTCTCCAGCCTTGC	60.012	20	GCACTGACATGATACGACGG	60.144	20	208	6155	6362	GCCTACTGTCTCCAGCCTTG	60.012	20	GCACTGACATGATACGACGG	60.144	20	209	6154	6362
Gekko_transcript_290	6	p2	(AT)7	14	6893	6906	GGAAGTTTGGGTTGCTGAAA	60.088	20	TTGTGTTTCTGCTGTCAGGC	60.032	20	264	6733	6996	GGAAGTTTGGGTTGCTGAAA	60.088	20	CATGGGTTGTGTTTCTGCTG	60.152	20	270	6733	7002	TCCACCTTCCTGTTGAGGAG	60.229	20	TTGTGTTTCTGCTGTCAGGC	60.032	20	239	6758	6996
Gekko_transcript_290	7	p2	(GT)12	24	8124	8147	TGGGGAATTGGTTATTGCAT	60.016	20	CACCCCTCCCTTTTGATTTT	60.159	20	231	8041	8271	TGGGGAATTGGTTATTGCAT	60.016	20	TTTAAAAACACCCCGATGGA	60.160	20	214	8041	8254	GTTTAAACTCGCACTGGGGA	60.110	20	CACCCCTCCCTTTTGATTTT	60.159	20	245	8027	8271
Gekko_transcript_290	8	p1	(G)13	13	9340	9352	CAGGAGGAGCAGTGGAGATT	59.405	20	CCCCAAAAGACAAGGACAAA	59.942	20	265	9243	9507	GAGGCCTAAAGGCACTGGTA	59.336	20	CCCCAAAAGACAAGGACAAA	59.942	20	229	9279	9507	ACCTGCTTTCTTCTGGAGGC	60.903	20	CCCCAAAAGACAAGGACAAA	59.942	20	244	9264	9507
Gekko_transcript_290	9	p1	(A)10	10	9738	9747	ATTTGGTCAGCCCTGTTCAC	59.973	20	GACGTCTTCCACTCTTTGTTTT	57.518	22	188	9597	9784	ACATTTGGTCAGCCCTGTTC	59.973	20	GACGTCTTCCACTCTTTGTTTT	57.518	22	190	9595	9784	AACATTTGGTCAGCCCTGTT	59.454	20	GACGTCTTCCACTCTTTGTTTT	57.518	22	191	9594	9784
Gekko_transcript_293	1	p1	(G)14	14	231	244	TACGATGAGGACAACGGTGA	60.112	20	AAGGGACGAACTCACACCAG	60.151	20	140	149	288	TGCCTCTTGGAGACTCTGGT	59.986	20	GGCTAAGGGACGAACTCACA	60.255	20	280	13	292	CCTCTTGGAGACTCTGGTCG	59.978	20	GGCTAAGGGACGAACTCACA	60.255	20	278	15	292
Gekko_transcript_293	2	p1	(C)10	10	2239	2248	CCTCCCACTCCTTGGTGTAA	59.959	20	AGATGACTGGTGGATCCTGG	59.920	20	162	2214	2375	CCTCCCACTCCTTGGTGTAA	59.959	20	GACTGGTGGATCCTGGAAAA	59.903	20	158	2214	2371	CCTCCCACTCCTTGGTGTAA	59.959	20	ATGACTGGTGGATCCTGGAA	60.326	20	160	2214	2373
Gekko_transcript_293	3	p1	(A)13	13	9333	9345	TTTGCTTTGGATGTGTGACC	59.547	20	TCCAAGGGAGTTGGTTTTTG	59.942	20	151	9310	9460	TTTGCTTTGGATGTGTGACC	59.547	20	CAAGGCCAATTTGTTTCCAT	59.801	20	120	9310	9429	TTTGCTTTGGATGTGTGACC	59.547	20	TTGCAGCTGCTCAGAAATTG	60.280	20	197	9310	9506
Gekko_transcript_299	1	p1	(T)12	12	3019	3030	CCCATCACAAGAGCATCTCA	59.787	20	CGAGCTCCAAGGAATACCAG	59.830	20	256	2849	3104	TGTGCAGAGTAGCTGGGAGA	59.726	20	CGAGCTCCAAGGAATACCAG	59.830	20	181	2924	3104	TGTGCAGAGTAGCTGGGAGA	59.726	20	CTGACCTGATTAGCCCAGGA	60.210	20	264	2924	3187
Gekko_transcript_299	2	p1	(C)11	11	7658	7668	CTCTTCTCCACTCCGACTGC	60.135	20	ATACTTTCCCATAACCGCCC	60.041	20	209	7566	7774	CAAAGGCCAGCATCAGAGAT	60.362	20	ATACTTTCCCATAACCGCCC	60.041	20	272	7503	7774	CTCTTCTCCACTCCGACTGC	60.135	20	ATAGATCCACCCCAAGCACA	60.340	20	250	7566	7815
Gekko_transcript_299	3	p1	(A)10	10	7830	7839	GGGCGGTTATGGGAAAGTAT	60.041	20	CACTTTGATGCATCGTTTGG	60.111	20	159	7755	7913	GGGCGGTTATGGGAAAGTAT	60.041	20	CTGCACTTTGATGCATCGTT	59.871	20	162	7755	7916	GGGCGGTTATGGGAAAGTAT	60.041	20	GTGGGACTCGTGACTGTGTG	60.207	20	213	7755	7967
Gekko_transcript_299	4	p1	(T)10	10	8754	8763	AGTTTGCAAGGGACACTGCT	59.914	20	GCCCTCTCTCTATCCAACCC	60.037	20	128	8723	8850	AGTTTGCAAGGGACACTGCT	59.914	20	GGCCCTCTCTCTATCCAACC	60.037	20	129	8723	8851	CCCCCAAATCTCCAGGTATT	60.011	20	TGTCAACTTGGTCACCTCCA	60.129	20	261	8529	8789
Gekko_transcript_300	1	p3	(GGA)6	18	139	156	GAGAAACGCCCTAGCAGAAA	59.592	20	GAAAGACAAACGCGAGTCCT	59.478	20	170	69	238	GAAACGCCCTAGCAGAAAGA	59.592	20	GAAAGACAAACGCGAGTCCT	59.478	20	168	71	238	TAGCAGAAAGAAGGGAACGC	59.592	20	GAAAGACAAACGCGAGTCCT	59.478	20	159	80	238
Gekko_transcript_300	2	p1	(C)14	14	301	314	GAGGACTCGCGTTTGTCTTT	59.478	20	TCTCCGTCTTGATGAGGGTC	60.199	20	219	218	436	AGGACTCGCGTTTGTCTTTC	59.478	20	TCTCCGTCTTGATGAGGGTC	60.199	20	218	219	436	AGGACTCGCGTTTGTCTTTC	59.478	20	TTCTCCGTCTTGATGAGGGT	59.655	20	219	219	437
Gekko_transcript_300	3	c	(T)10aatttgt(A)12	29	2253	2281	TTTCATCAGGAGGGACCAAA	60.430	20	ATGCGGATAAAACTTGCAGC	60.238	20	174	2230	2403	TTTTCATCAGGAGGGACCAA	60.430	20	ATGCGGATAAAACTTGCAGC	60.238	20	175	2229	2403	ATTTTCATCAGGAGGGACCA	59.336	20	ATGCGGATAAAACTTGCAGC	60.238	20	176	2228	2403
Gekko_transcript_300	4	p1	(C)14	14	4458	4471	CAGCTGAGTCCTTCCACACA	60.022	20	CTCCATCCCTCAAATCTCCA	60.003	20	232	4407	4638	CAGCTGAGTCCTTCCACACA	60.022	20	TCCATCCCTCAAATCTCCAG	60.003	20	231	4407	4637	CAGCTGAGTCCTTCCACACA	60.022	20	AGGCTCCATCCCTCAAATCT	60.037	20	235	4407	4641
Gekko_transcript_300	5	p1	(T)11	11	5852	5862	GGTCTCGCGCAAAAATAAAG	59.853	20	CCACCACAGACCACAAGATG	59.997	20	237	5691	5927	AGGTCTCGCGCAAAAATAAA	59.853	20	CCACCACAGACCACAAGATG	59.997	20	238	5690	5927	AGGTCTCGCGCAAAAATAAA	59.853	20	CTGTGTTTGAATGGCACCAC	60.008	20	254	5690	5943
Gekko_transcript_300	6	p1	(A)13	13	7649	7661	CCAATCTGTTTGCACTTTGGT	60.023	21	CAGAAAAGAAAGCTGGTGGC	59.993	20	254	7578	7831	CCAATCTGTTTGCACTTTGGT	60.023	21	GGTGGCTCTGGATAACTGGA	60.073	20	240	7578	7817	CCAATCTGTTTGCACTTTGGT	60.023	21	AAGCTGGTGGCTCTGGATAA	59.836	20	245	7578	7822
Gekko_transcript_300	7	p1	(G)14	14	8706	8719	GAGACTGAATGTTTGACTCCAGC	60.303	23	GGCACAAATGTACGAAGGTG	59.050	20	260	8535	8794	GAGACTGAATGTTTGACTCCAGC	60.303	23	AGGCACAAATGTACGAAGGTG	60.045	21	261	8535	8795	GAGACTGAATGTTTGACTCCAGC	60.303	23	GGCACAAATGTACGAAGGTGT	59.912	21	260	8535	8794
Gekko_transcript_300	8	c	(G)12aaccttaaaaagcaggattttttaaaaa(AAG)5aaaaaagcaggtgctttttaggaaaaaaaaagaaaaaccaaactcaagtgaggtagcttagagatgtagcgatgtctgttgtctgtgtgttt(A)11	158	9412	9569	TGCCGTTGAACTATTTTCCA	59.157	20	CAGTGTGGGAGGGACTGTTT	60.002	20	239	9357	9595	TGCCGTTGAACTATTTTCCA	59.157	20	AGGAATCCAACTCCACTCCC	60.314	20	270	9357	9626	TGCCGTTGAACTATTTTCCA	59.157	20	GGAATCCAACTCCACTCCCT	60.314	20	269	9357	9625
Gekko_transcript_302	1	p1	(T)16	16	6062	6077	ATGAAGTGTTTGCACCTCCC	59.973	20	GCCTGCAAAAAGCTGTCTCT	59.763	20	152	5950	6101	ATGAAGTGTTTGCACCTCCC	59.973	20	TACAGAGCTGCCTGCAAAAA	59.752	20	161	5950	6110	TGTCGGTGGAAGAACTGTGA	60.285	20	GCCTGCAAAAAGCTGTCTCT	59.763	20	259	5843	6101
Gekko_transcript_302	2	p1	(T)11	11	6748	6758	GCATCATCCAAACAGCCATA	59.504	20	TGTCAGCTGGACAGGAAGAG	59.125	20	263	6583	6845	GCATCATCCAAACAGCCATA	59.504	20	GTGTCAGCTGGACAGGAAGA	58.968	20	264	6583	6846	GCATCATCCAAACAGCCATA	59.504	20	GTGTCAGCTGGACAGGAAGAG	60.041	21	264	6583	6846
Gekko_transcript_302	3	p1	(G)12	12	7394	7405	GAAGCAGAAGAGGATGGCTG	60.096	20	CAGCAAAAATACTGGGGCAT	59.960	20	228	7219	7446	CAGAAGCAGAAGAGGATGGC	60.096	20	CAGCAAAAATACTGGGGCAT	59.960	20	230	7217	7446	TCCAAGGGGAGTGTTCTCTG	60.229	20	CAGCAAAAATACTGGGGCAT	59.960	20	119	7328	7446
Gekko_transcript_306	1	p1	(G)10	10	5510	5519	ACATGGAATTCACTGCCACA	59.967	20	ATACCAGGTGCCATCAGGAG	59.950	20	235	5348	5582	CACATGGAATTCACTGCCAC	59.967	20	ATACCAGGTGCCATCAGGAG	59.950	20	236	5347	5582	ATAGGGACTCTGGGGCAAGT	59.957	20	ATACCAGGTGCCATCAGGAG	59.950	20	117	5466	5582
Gekko_transcript_306	2	p1	(G)12	12	7865	7876	ACCCCACCCTAAAAGGAATG	60.046	20	CCTCAGAGTTCTGTCCTGCC	59.986	20	271	7809	8079	CACCCCACCCTAAAAGGAAT	60.046	20	CCTCAGAGTTCTGTCCTGCC	59.986	20	272	7808	8079	ACCCCACCCTAAAAGGAATG	60.046	20	GCAGGGACAGGATAATTGGA	59.894	20	119	7809	7927
Gekko_transcript_307	1	p1	(A)16	16	4655	4670	GGCCCCTGTTAGGAGTCTTC	60.074	20	TGTATGCAAGAAAGGGGAGG	60.066	20	277	4545	4821	GGCCCCTGTTAGGAGTCTTC	60.074	20	AGGGGAGTGGTTTTCCTGAC	60.349	20	260	4545	4804	TTTAAAGTGGAGGCTGAGGG	59.308	20	TGTATGCAAGAAAGGGGAGG	60.066	20	213	4609	4821
Gekko_transcript_307	2	p1	(C)13	13	5846	5858	CCACTAGCCTCCTCTTGGTG	59.861	20	ACTTCCAAAAAGGCCCAGAT	59.940	20	153	5752	5904	CCACTAGCCTCCTCTTGGTG	59.861	20	ATCGGAAGCACCACACTTTC	60.119	20	131	5752	5882	GCTGGATGCCTCAATCAGTT	60.226	20	ACTTCCAAAAAGGCCCAGAT	59.940	20	260	5645	5904
Gekko_transcript_307	3	c	(CTC)6ttt(CTTCTC)9	75	7445	7519	CTGAGACACCTTTGGGTGGT	60.002	20	ACCTATGGGCACCACGTTAG	59.875	20	268	7401	7668	GTGAAGGGCGGGGTATAAAT	60.041	20	ACCTATGGGCACCACGTTAG	59.875	20	250	7419	7668	CTGAGACACCTTTGGGTGGT	60.002	20	CTGGCCCCAGAGTTGAGATA	60.210	20	218	7401	7618
Gekko_transcript_307	4	p1	(T)10	10	7802	7811	TAGAAAGCAGGTGGGGTCAG	60.246	20	GCCGCCGTTTACTTACAGTC	59.775	20	279	7726	8004	GAGATTTGATCAGCTGTGCG	59.552	20	CAGCTTAGAGGGAGCATTGG	59.971	20	268	7779	8046	GAGATTTGATCAGCTGTGCG	59.552	20	GCTTAGAGGGAGCATTGGTG	59.836	20	266	7779	8044
Gekko_transcript_309	1	p2	(CA)10	20	75	94	CCAGACAAGCCTGAGTCACA	60.022	20	TTCCCTCCCTCCTTCTGATT	60.008	20	215	29	243	CCAGACAAGCCTGAGTCACA	60.022	20	TTTCCCTCCCTCCTTCTGAT	60.008	20	216	29	244	CCAGACAAGCCTGAGTCACA	60.022	20	GCTGCTGTTGTTTAGGGCTC	60.022	20	195	29	223
Gekko_transcript_309	2	p3	(GAT)5	15	3162	3176	AATGACCTGAAAGTGGCACC	59.973	20	AGTTCCCACAGGGACATCAG	59.962	20	180	3041	3220	AATGACCTGAAAGTGGCACC	59.973	20	CAATCTCTGCAGTTCCCACA	59.831	20	190	3041	3230	AATGACCTGAAAGTGGCACC	59.973	20	GTTCCCACAGGGACATCAGT	59.817	20	179	3041	3219
Gekko_transcript_309	3	p1	(T)12	12	5712	5723	CCAGGTGGAACCCTAAGACA	59.959	20	GATGGCTTTTGCTGGTGATT	60.081	20	275	5678	5952	AACTCCACTGGGAGGAGGAT	59.929	20	GATAGGGGCTGGGGACTTAG	59.919	20	273	5649	5921	TTTGAAACTCCACTGGGAGG	60.081	20	GATAGGGGCTGGGGACTTAG	59.919	20	278	5644	5921
Gekko_transcript_309	4	p2	(AT)7	14	6174	6187	AGCACCACCTACAGTGCCTT	59.792	20	AGGCCACCTGTTTGCTTCTA	59.875	20	189	6096	6284	AGCACCACCTACAGTGCCTT	59.792	20	TAAGGCCACCTGTTTGCTTC	60.249	20	191	6096	6286	TGTGTAAAATCCCCTGCTGA	59.123	20	AGGCCACCTGTTTGCTTCTA	59.875	20	253	6032	6284
Gekko_transcript_316	1	p1	(G)11	11	2586	2596	GAACTCTCAGTCTGGGGCAG	59.986	20	GGGAGTGATACCACAGCCAT	59.810	20	221	2541	2761	TGGTTTAAAGCAGGAGGTGG	60.103	20	GTGGGGCCAAGACACTAGAA	60.111	20	204	2427	2630	GAACTCTCAGTCTGGGGCAG	59.986	20	CCATCAGGAGATCCAGCAGT	60.223	20	108	2541	2648
Gekko_transcript_316	2	c	(TA)26cacacacacatat(AC)6	77	3608	3684	TGTTCAGTTGCGTGAACACC	60.767	20	TCTGCCAAATGGACTCCTTC	60.195	20	147	3583	3729	TGTTCAGTTGCGTGAACACC	60.767	20	TGCCAAATGGACTCCTTCAT	60.461	20	145	3583	3727	TGATTCTGTTCAGTTGCGTGA	60.443	21	TCTGCCAAATGGACTCCTTC	60.195	20	153	3577	3729
Gekko_transcript_318	1	p2	(TG)8	16	961	976	ATGGAACCCAAGTGAAGACG	59.966	20	GCTCCGTGCAATATGGATCT	60.066	20	191	922	1112	CAGTGGCAATACACGAATGG	59.988	20	TTCACAAGGCAACTTTTCCC	60.088	20	236	765	1000	ATGGAACCCAAGTGAAGACG	59.966	20	ACATCGAGGAGTCAAATCGG	60.073	20	162	922	1083
Gekko_transcript_318	2	p1	(T)14	14	1417	1430	AGCAAAAGGCTGAAGAACCA	59.993	20	ACAGCCTGGAAAGCAACTGT	59.914	20	275	1196	1470	CAGCAAAAGGCTGAAGAACC	59.993	20	ACAGCCTGGAAAGCAACTGT	59.914	20	276	1195	1470	GCAAAAGGCTGAAGAACCAG	59.993	20	ACAGCCTGGAAAGCAACTGT	59.914	20	274	1197	1470
Gekko_transcript_318	3	p1	(A)12	12	4181	4192	TGTCGCCTTGCAACATCTTA	60.401	20	AAGGGTTCAAATCCCTCCAC	60.169	20	279	4150	4428	TGTCGCCTTGCAACATCTTA	60.401	20	CACGGGCATGAATTCACTAA	59.542	20	262	4150	4411	GCATTTCTCTTCTGTCGCCT	59.579	20	CACGGGCATGAATTCACTAA	59.542	20	274	4138	4411
Gekko_transcript_318	4	c	(C)12attttgtactgaagtaggaacacaagacagaagaa(GAG)5	62	7907	7968	CCTCTGGTTTGTGACCCAGT	60.002	20	CACAGGATGTCTGTTGTGGG	59.997	20	214	7828	8041	CCTCTGGTTTGTGACCCAGT	60.002	20	TCTCAGAGCTCTCTCAGCCC	59.969	20	243	7828	8070	CCTCTGGTTTGTGACCCAGT	60.002	20	AGGATGTCTGTTGTGGGGAG	59.962	20	211	7828	8038
Gekko_transcript_318	5	p3	(TCT)5	15	9589	9603	AAGGTGTCTGTTGTGGGGAG	60.002	20	GTCGCATAAAAGTTGGGGAA	59.938	20	232	9493	9724	CAGAGTTCTCTCAGCCCCAC	59.986	20	GTCGCATAAAAGTTGGGGAA	59.938	20	261	9464	9724	GGAGTTTGTAAGCCGCTCTG	60.015	20	GTCGCATAAAAGTTGGGGAA	59.938	20	201	9524	9724
Gekko_transcript_320	1	c	(TA)14ttt(TG)6	43	99	141	CTCCCCGTCCCTACAAAACT	60.353	20	GGAAAAGGGGTAACTCAGGC	59.940	20	239	45	283	CTCCCCGTCCCTACAAAACT	60.353	20	AAAGGTCACTGGAATCCCCT	59.795	20	276	45	320	GACGCGAATGTGTTTCTCAG	59.445	20	GGAAAAGGGGTAACTCAGGC	59.940	20	272	12	283
Gekko_transcript_320	2	p1	(A)10	10	6125	6134	AACTGTGCAGCCAAGGTTTT	59.780	20	GCAATGGCTTGAAAATGGTT	59.945	20	132	6066	6197	ACTGTGCAGCCAAGGTTTTT	59.780	20	GCAATGGCTTGAAAATGGTT	59.945	20	131	6067	6197	ACTGTGCAGCCAAGGTTTTT	59.780	20	AATGGCTTGAAAATGGTTGC	59.945	20	129	6067	6195
Gekko_transcript_321	1	p2	(TG)6	12	3254	3265	ACGCACCCAGAGAGAGAAAA	59.989	20	AGAGACGGACACCTCCTCAA	59.835	20	210	3178	3387	AACGCACCCAGAGAGAGAAA	59.989	20	AGAGACGGACACCTCCTCAA	59.835	20	211	3177	3387	ACGCACCCAGAGAGAGAAAA	59.989	20	AAGAGACGGACACCTCCTCA	59.835	20	211	3178	3388
Gekko_transcript_322	1	p1	(A)12	12	7474	7485	CTGCAGATTGCATGAAGCAT	59.979	20	CATGCCTCGGTGATTCCTAT	59.917	20	213	7403	7615	AGCGACACAGCTGACAGAGA	59.922	20	CATGCCTCGGTGATTCCTAT	59.917	20	254	7362	7615	GAGCGACACAGCTGACAGAG	59.922	20	CATGCCTCGGTGATTCCTAT	59.917	20	255	7361	7615
Gekko_transcript_322	2	p1	(T)15	15	8827	8841	CAGAGCACGATGGAGACAGA	60.138	20	TGCCACAAGATACTGAAGCG	60.011	20	173	8710	8882	CCTGTCATCTGGTGCTCAAA	59.831	20	TGCCACAAGATACTGAAGCG	60.011	20	150	8733	8882	CCAGATGGCCCATAAGGTAA	59.778	20	TGCCACAAGATACTGAAGCG	60.011	20	202	8681	8882
Gekko_transcript_322	3	p1	(T)10	10	9651	9660	--
Gekko_transcript_323	1	p1	(A)12	12	5203	5214	TGCTTGTTTATACATTGTGGCA	59.145	22	TTGTGTTTCAAAGTGGCTGC	59.888	20	248	5025	5272	TGCTTGTTTATACATTGTGGCA	59.145	22	AAAGTGGCTGCGAAGAAGAA	60.132	20	239	5025	5263	TGCTTGTTTATACATTGTGGCA	59.145	22	AGATCCATCTTTCACAGCCG	60.218	20	220	5025	5244
Gekko_transcript_325	1	p2	(AG)6	12	338	349	AACGTCTAGCGGAGCAACAT	59.904	20	ACGGTTCAGCAAAGAGAGGA	59.989	20	133	284	416	AACGTCTAGCGGAGCAACAT	59.904	20	TTTTGGAGAGACCGATCACC	60.050	20	236	284	519	AACGTCTAGCGGAGCAACAT	59.904	20	CGGTTCAGCAAAGAGAGGAG	60.126	20	132	284	415
Gekko_transcript_327	1	p3	(GGC)5	15	43	57	GAGAACAACGTTGGCGGG	62.643	18	AGGCAGTGCTAAGCTTTTCG	59.791	20	168	18	185	GGAGAACAACGTTGGCGG	62.643	18	AGGCAGTGCTAAGCTTTTCG	59.791	20	169	17	185	GAGAACAACGTTGGCGGG	62.643	18	GCAGTGCTAAGCTTTTCGGT	59.660	20	166	18	183
Gekko_transcript_327	2	p1	(T)14	14	7311	7324	CAGGTTGCATGCCAAGAACT	61.236	20	CTTTTGCCCTCCAATGAAAA	60.046	20	279	7267	7545	CAGGTTGCATGCCAAGAACT	61.236	20	TTTTGCCCTCCAATGAAAAC	59.916	20	278	7267	7544	AAATTGAAATGCAAGTGCCC	59.945	20	TGTAGGGATTTGCACTGTGTG	59.624	21	252	7190	7441
Gekko_transcript_327	3	p1	(T)14	14	8056	8069	GGAGAGGTGATGGGCATAAA	59.894	20	GGGCAATAGGAACAGGAACA	59.933	20	174	7949	8122	AATGTCTGGCAGGAGAGGTG	60.261	20	GGGCAATAGGAACAGGAACA	59.933	20	185	7938	8122	GGAGAGGTGATGGGCATAAA	59.894	20	CTGAGGGCAATAGGAACAGG	59.688	20	178	7949	8126
Gekko_transcript_327	4	p2	(CA)8	16	8337	8352	GCCGCACAGATAACGTCTTT	60.278	20	TAAGCAAGAATGCATCACCG	59.833	20	245	8230	8474	GCCGCACAGATAACGTCTTT	60.278	20	CGACCCAGAAGAAAATCAGC	59.813	20	227	8230	8456	GCCGCACAGATAACGTCTTT	60.278	20	ACAAAGGCATCAGGCAGTTT	59.740	20	278	8230	8507
Gekko_transcript_327	5	p1	(G)10	10	9403	9412	TGGCGACGTAAGTTCAACAG	59.904	20	GGCAAATGGGAGGTACGATA	59.784	20	241	9302	9542	CTGGCGACGTAAGTTCAACA	59.904	20	GGCAAATGGGAGGTACGATA	59.784	20	242	9301	9542	ATTGCTGCCATCTATGAGCC	60.207	20	GGCAAATGGGAGGTACGATA	59.784	20	221	9322	9542
Gekko_transcript_332	1	p2	(AT)17	34	9526	9559	CATTCGCTGCACCTATTGAA	59.833	20	GGACCATGTACAAATTAGGCG	59.352	21	257	9327	9583	CCACTGGGTTTGGATCATGT	60.634	20	GGACCATGTACAAATTAGGCG	59.352	21	176	9408	9583	CATTCGCTGCACCTATTGAA	59.833	20	CGCTTCTGTAAAATGAGGACC	58.847	21	273	9327	9599
Gekko_transcript_335	1	p1	(T)11	11	7287	7297	CAGGTTGCATGCCAAGAACT	61.236	20	CTTTTGCCCTCCAATGAAAA	60.046	20	278	7241	7518	CAGGTTGCATGCCAAGAACT	61.236	20	TTTTGCCCTCCAATGAAAAC	59.916	20	277	7241	7517	CCATCCATGTACGCCTTTCT	59.955	20	TGTAGGGATTTGCACTGTGTG	59.624	21	278	7137	7414
Gekko_transcript_335	2	p1	(T)13	13	8029	8041	GGAGAGGTGATGGGCATAAA	59.894	20	GGGCAATAGGAACAGGAACA	59.933	20	173	7922	8094	AATGTCTGGCAGGAGAGGTG	60.261	20	GGGCAATAGGAACAGGAACA	59.933	20	184	7911	8094	GGAGAGGTGATGGGCATAAA	59.894	20	CTGAGGGCAATAGGAACAGG	59.688	20	177	7922	8098
Gekko_transcript_335	3	p2	(CA)9	18	8309	8326	GCCGCACAGATAACGTCTTT	60.278	20	TAAGCAAGAATGCATCACCG	59.833	20	247	8202	8448	GCCGCACAGATAACGTCTTT	60.278	20	CGACCCAGAAGAAAATCAGC	59.813	20	229	8202	8430	GCCGCACAGATAACGTCTTT	60.278	20	ACAAAGGCATCAGGCAGTTT	59.740	20	280	8202	8481
Gekko_transcript_335	4	p1	(G)13	13	9377	9389	TGGCGACGTAAGTTCAACAG	59.904	20	GGCAAATGGGAGGTACGATA	59.784	20	244	9276	9519	CTGGCGACGTAAGTTCAACA	59.904	20	GGCAAATGGGAGGTACGATA	59.784	20	245	9275	9519	ATTGCTGCCATCTATGAGCC	60.207	20	GGCAAATGGGAGGTACGATA	59.784	20	224	9296	9519
Gekko_transcript_336	1	p2	(AT)18	36	9499	9534	CATTCGCTGCACCTATTGAA	59.833	20	GGACCATGTACAAATTAGGCG	59.352	21	259	9300	9558	CCACTGGGTTTGGATCATGT	60.634	20	GGACCATGTACAAATTAGGCG	59.352	21	178	9381	9558	CATTCGCTGCACCTATTGAA	59.833	20	CGCTTCTGTAAAATGAGGACC	58.847	21	275	9300	9574
Gekko_transcript_337	1	p1	(C)20	20	8673	8692	AAAGCCACAGGCACAAGTCT	59.914	20	CCACTAGAGGCCATCTTGGA	60.210	20	249	8540	8788	TCTGCCCTGCAAATACATGA	60.220	20	CCACTAGAGGCCATCTTGGA	60.210	20	270	8519	8788	TCTGCCCTGCAAATACATGA	60.220	20	TAGAGGCCATCTTGGACCTG	60.210	20	266	8519	8784
Gekko_transcript_337	2	p1	(C)10	10	8844	8853	TGCTTAGACGGTTGGTCTCC	60.255	20	AGGATTCCAAAGGTTCCCAC	60.169	20	232	8654	8885	CAACAGGTGACCCTTTAGGC	59.592	20	CAGGCGTCTTTAGAAGGTGG	59.869	20	272	8819	9090	CAACAGGTGACCCTTTAGGC	59.592	20	CCAGGCGTCTTTAGAAGGTG	59.869	20	273	8819	9091
Gekko_transcript_337	3	p1	(A)10	10	9014	9023	GTGGGAACCTTTGGAATCCT	60.169	20	CAGTGTGGTAGCAATGGGTG	60.025	20	280	8866	9145	GTGGGAACCTTTGGAATCCT	60.169	20	CAGGCGTCTTTAGAAGGTGG	59.869	20	225	8866	9090	GTGGGAACCTTTGGAATCCT	60.169	20	CCAGGCGTCTTTAGAAGGTG	59.869	20	226	8866	9091
Gekko_transcript_338	1	p1	(C)12	12	275	286	CGAGACTCTGTGAAGGAGGG	59.978	20	TCCCTTAACCGGTCATTGAG	59.926	20	198	222	419	GCGAGACTCTGTGAAGGAGG	60.135	20	TCCCTTAACCGGTCATTGAG	59.926	20	199	221	419	CGAGACTCTGTGAAGGAGGG	59.978	20	TCGATGTCATGTTTTCGCTC	59.805	20	137	222	358
Gekko_transcript_338	2	p1	(T)15	15	8998	9012	GCAACTTCTTGGCCAGACTC	59.997	20	CACAAAAGGCAAGCAGTGAA	60.027	20	151	8921	9071	GCAACTTCTTGGCCAGACTC	59.997	20	TGCAGCCAACCACAAAATTA	60.111	20	273	8921	9193	GCAACTTCTTGGCCAGACTC	59.997	20	GCCTTTGCTGAAACACCTTC	59.859	20	171	8921	9091
Gekko_transcript_341	1	p1	(G)12	12	9252	9263	TTTCCCCTTCTAACAGCAGC	59.452	20	CTGCCACACTAGCTGAACCA	60.049	20	175	9194	9368	GCAGCTTCCTTGCTGAGGTA	60.678	20	CTGCCACACTAGCTGAACCA	60.049	20	160	9209	9368	CCTTTCCCCTTCTAACAGCA	59.308	20	CTGCCACACTAGCTGAACCA	60.049	20	177	9192	9368
Gekko_transcript_343	1	p2	(AT)17	34	9480	9513	CATTCGCTGCACCTATTGAA	59.833	20	GGACCATGTACAAATTAGGCG	59.352	21	257	9281	9537	CCACTGGGTTTGGATCATGT	60.634	20	GGACCATGTACAAATTAGGCG	59.352	21	176	9362	9537	CATTCGCTGCACCTATTGAA	59.833	20	CGCTTCTGTAAAATGAGGACC	58.847	21	273	9281	9553
Gekko_transcript_344	1	p3	(CAG)9	27	161	187	TTGTGAGTGAAAGAGGTGCG	60.025	20	CCTTCTCCTGGCGATAATGA	60.170	20	217	55	271	TTGTGAGTGAAAGAGGTGCG	60.025	20	GCGATAATGAGCGGGTAGAG	59.829	20	207	55	261	TTGTGAGTGAAAGAGGTGCG	60.025	20	ATAATGAGCGGGTAGAGCGA	59.829	20	204	55	258
Gekko_transcript_345	1	p2	(GA)6	12	9114	9125	TGAGTCACCGAAGAAATGGA	59.215	20	TCATTTAGGGGGAAAAAGCA	59.520	20	261	9083	9343	TCGGCAGAAGGGACGTAATA	60.597	20	GGGGGAAAAAGCATTAAGGT	59.311	20	275	9062	9336	TGAGTCACCGAAGAAATGGA	59.215	20	GGGGGAAAAAGCATTAAGGT	59.311	20	254	9083	9336
Gekko_transcript_350	1	p3	(GCG)6	18	31	48	--
Gekko_transcript_350	2	p1	(C)19	19	1037	1055	TTGAGACCTCTCCGTTTTGG	60.224	20	TGCACGGTTCTCTGTTGTTC	59.880	20	160	931	1090	TTTTAGTGGAGTCGCCCAAG	60.241	20	TGCACGGTTCTCTGTTGTTC	59.880	20	189	902	1090	TCTGGCCCGTTCTTTTAGTG	60.241	20	TGCACGGTTCTCTGTTGTTC	59.880	20	201	890	1090
Gekko_transcript_350	3	p1	(T)10	10	4812	4821	GCTGTTTCCTCTCAGCCAAC	59.997	20	TACGTTCTTCTCCTGCCGTT	59.875	20	258	4592	4849	GCTGTTTCCTCTCAGCCAAC	59.997	20	CGTTCTTCTCCTGCCGTTAC	59.875	20	256	4592	4847	GCTGTTTCCTCTCAGCCAAC	59.997	20	ACGTTCTTCTCCTGCCGTTA	59.875	20	257	4592	4848
Gekko_transcript_350	4	p1	(C)10	10	7188	7197	TGACATGTAGCCAGCAGCTC	60.168	20	CAGAGCACAGTCCCCACTTT	60.298	20	120	7139	7258	GTTAGCTTTATGGGGGAGGG	59.793	20	CAGAGCACAGTCCCCACTTT	60.298	20	165	7094	7258	AGTGGTAGGGGGCAGGTAAC	60.247	20	CAGAGCACAGTCCCCACTTT	60.298	20	220	7039	7258
Gekko_transcript_350	5	p1	(A)11	11	8563	8573	TTTCGGGATATGAGCTTTCG	60.167	20	AGGGAAGGAGCTTTCAGGAG	59.950	20	165	8477	8641	CATCGGAGAGGTGGAAAAGA	60.187	20	AGGGAAGGAGCTTTCAGGAG	59.950	20	128	8514	8641	TCATCGGAGAGGTGGAAAAG	60.187	20	AGGGAAGGAGCTTTCAGGAG	59.950	20	129	8513	8641
Gekko_transcript_351	1	p1	(A)13	13	5095	5107	ACACGATCACGGTACACGAA	60.032	20	AAAACCACAAATGCGCTGAT	60.511	20	251	4881	5131	CATCAGGCAACCAGGAACTT	60.111	20	AAAACCACAAATGCGCTGAT	60.511	20	164	4968	5131	AAAGAAGGGTTGACGCAGTG	60.291	20	AAAACCACAAATGCGCTGAT	60.511	20	102	5030	5131
Gekko_transcript_351	2	p1	(C)12	12	5403	5414	TGACTTCAGTGCACCAAGGA	60.440	20	CTGGTAGCATGCACTCCTGA	60.008	20	175	5283	5457	TGACTTCAGTGCACCAAGGA	60.440	20	CGTCTTGTCTGAATGGAGCA	59.984	20	274	5283	5556	TTTCTCTTTCTCCCTGCCAC	59.405	20	CTGGTAGCATGCACTCCTGA	60.008	20	141	5317	5457
Gekko_transcript_351	3	p2	(TA)8	16	7130	7145	TAACATGGGCGTGTTTCAGA	60.111	20	AAGCTGCAGAATCGGTCAGT	60.020	20	171	7019	7189	CACAGTGCCATCCTAAGCAA	59.864	20	AAGCTGCAGAATCGGTCAGT	60.020	20	252	6938	7189	TTGTGTCACAGTGCCATCCT	60.162	20	AAGCTGCAGAATCGGTCAGT	60.020	20	258	6932	7189
Gekko_transcript_351	4	p4	(GTTT)6	24	7315	7338	CCGATTCTGCAGCTTCTTTT	59.592	20	CGGAGAGATTCTTCCTCACC	58.816	20	191	7175	7365	GACCGATTCTGCAGCTTCTT	59.579	20	CGGAGAGATTCTTCCTCACC	58.816	20	193	7173	7365	TCCTGCAATGACAGGGAACT	60.656	20	CGGAGAGATTCTTCCTCACC	58.816	20	256	7110	7365
Gekko_transcript_352	1	p3	(CAG)10	30	79	108	AGATTCCCCGGCTTGTACTT	59.962	20	CCTTCTCCTGGCGATAATGA	60.170	20	145	48	192	AGATTCCCCGGCTTGTACTT	59.962	20	ATAATGAGCGGGTAGAGCGA	59.829	20	132	48	179	AGATTCCCCGGCTTGTACTT	59.962	20	GCGATAATGAGCGGGTAGAG	59.829	20	135	48	182
Gekko_transcript_355	1	p1	(C)11	11	345	355	GTGATACACCCACCACACCA	60.138	20	AGACGAGAAGGCTCTCCCTC	60.096	20	263	186	448	GTGATACACCCACCACACCA	60.138	20	GAGACGAGAAGGCTCTCCCT	60.096	20	264	186	449	TGATACACCCACCACACCAG	60.285	20	AGACGAGAAGGCTCTCCCTC	60.096	20	262	187	448
Gekko_transcript_355	2	p3	(GCT)5	15	515	529	TCTCGCAACCATCCCTATTC	60.036	20	TTCTCAGTAGCAGGCAGGGT	60.012	20	136	462	597	AGGGAGAGCCTTCTCGTCTC	60.096	20	TTCTCAGTAGCAGGCAGGGT	60.012	20	168	430	597	GAGGGAGAGCCTTCTCGTCT	60.096	20	TTCTCAGTAGCAGGCAGGGT	60.012	20	169	429	597
Gekko_transcript_355	3	p3	(CAG)5	15	7569	7583	CACTCCAACCCTCAGCTGTT	60.298	20	GGCATTCCCAAGTGATTCAT	59.756	20	275	7505	7779	CACTCCAACCCTCAGCTGTT	60.298	20	ATTCATGTTCTGCATGGCTG	59.679	20	144	7505	7648	TCTCAGGTCTCCCAGCTCTC	59.663	20	ATTCATGTTCTGCATGGCTG	59.679	20	196	7453	7648
Gekko_transcript_355	4	c	(CAG)6caaggagcgggaccagggctggggccaggcatggccaaccataaccagttccagcagccccagggagtcgggtacccc(CAG)5	111	7827	7937	TGAATCACTTGGGAATGCCT	60.461	20	ATTTCCTTGCTGCATCTGCT	59.985	20	215	7761	7975	GAATCACTTGGGAATGCCTC	59.488	20	ATTTCCTTGCTGCATCTGCT	59.985	20	214	7762	7975	TGAATCACTTGGGAATGCCT	60.461	20	CCCATATTTCCTTGCTGCAT	59.923	20	220	7761	7980
Gekko_transcript_355	5	p1	(T)10	10	8860	8869	ACCAAATGGCTCCCTTCTCT	60.074	20	TCACCCTTTTTGTCCTCCAG	60.081	20	209	8820	9028	ACCAAATGGCTCCCTTCTCT	60.074	20	TGCAGTAGATGTGTGGGGAA	60.112	20	142	8820	8961	ACCAAATGGCTCCCTTCTCT	60.074	20	TTGCAGTAGATGTGTGGGGA	60.112	20	143	8820	8962
Gekko_transcript_356	1	p1	(C)12	12	297	308	AGACTCTGTGAAGGAGGGCA	59.986	20	TCCCTTAACCGGTCATTGAG	59.926	20	193	248	440	CGAGACTCTGTGAAGGAGGG	59.978	20	TCCCTTAACCGGTCATTGAG	59.926	20	195	246	440	GCGAGACTCTGTGAAGGAGG	60.135	20	TCCCTTAACCGGTCATTGAG	59.926	20	196	245	440
Gekko_transcript_356	2	p1	(T)15	15	8919	8933	GCAACTTCTTGGCCAGACTC	59.997	20	TGCAGCCAACCACAAAATTA	60.111	20	270	8843	9112	GCAACTTCTTGGCCAGACTC	59.997	20	GCCTTTGCTGAAACACCTTC	59.859	20	167	8843	9009	GCAACTTCTTGGCCAGACTC	59.997	20	ACACCTTCCACAAAGGCAAG	60.149	20	155	8843	8997
Gekko_transcript_357	1	p1	(A)10	10	9454	9463	TTGTGAAGACAACCCACAGC	59.726	20	AATCTGCAATGTCAGCAGCA	60.572	20	154	9361	9514	TTGTGAAGACAACCCACAGC	59.726	20	TCTGCAATGTCAGCAGCATA	59.128	20	152	9361	9512	TTGTGAAGACAACCCACAGC	59.726	20	AAATCTGCAATGTCAGCAGC	59.031	20	155	9361	9515
Gekko_transcript_358	1	p1	(G)11	11	7864	7874	ACTCTCAACCACATTTGCCC	59.973	20	CAGGAACAAGCCCAACAAAT	59.971	20	277	7645	7921	ACTCTCAACCACATTTGCCC	59.973	20	AGGAACAAGCCCAACAAATG	59.971	20	276	7645	7920	CTCAACCACATTTGCCCTCT	60.111	20	CAGGAACAAGCCCAACAAAT	59.971	20	274	7648	7921
Gekko_transcript_360	1	c*	(TC)7(C)11*	24	67	90	CATTTTGACGACGGGTTCTC	60.495	20	TCTTCACGGTTCCTCTCAGC	60.533	20	109	15	123	CATTTTGACGACGGGTTCTC	60.495	20	TCCTCTCTTCACGGTTCCTC	59.380	20	114	15	128	CATTTTGACGACGGGTTCTC	60.495	20	TCCTCCTCTCTTCACGGTTC	59.380	20	117	15	131
Gekko_transcript_360	2	p3	(AGG)6	18	1102	1119	AAAGGCAGGAGCACAAAAGA	59.993	20	GCTTTAACCTGACTGCTGGC	60.022	20	236	1079	1314	AGAAAGGCAGGAGCACAAAA	59.993	20	GCTTTAACCTGACTGCTGGC	60.022	20	238	1077	1314	GAAAGGCAGGAGCACAAAAG	59.993	20	GCTTTAACCTGACTGCTGGC	60.022	20	237	1078	1314
Gekko_transcript_360	3	p1	(A)11	11	7718	7728	CAGAAGCTGTTCCTTCTTCCA	59.601	21	GAGAAGGATTTTGCCCATTG	59.505	20	279	7575	7853	CAGAAGCTGTTCCTTCTTCCA	59.601	21	GAGAAGGATTTTGCCCATTGT	60.313	21	279	7575	7853	AGGCCATCACATTCAGAAGC	60.226	20	GCTAGTCCAGAAAGTACCTGCC	59.438	22	239	7562	7800
Gekko_transcript_361	1	p3	(GCG)6	18	6	23	--
Gekko_transcript_361	2	p1	(C)12	12	1010	1021	TCGGCTCCTACCTTCACATC	60.218	20	TGCACGGTTCTCTGTTGTTC	59.880	20	279	778	1056	TTGAGACCTCTCCGTTTTGG	60.224	20	TGCACGGTTCTCTGTTGTTC	59.880	20	151	906	1056	TTTTAGTGGAGTCGCCCAAG	60.241	20	TGCACGGTTCTCTGTTGTTC	59.880	20	180	877	1056
Gekko_transcript_361	3	p1	(C)10	10	7173	7182	AGTCTTTGGCCTTTCCCACT	60.110	20	TCTCCTGTATGGCTTCTGGG	60.210	20	105	7117	7221	AGTCTTTGGCCTTTCCCACT	60.110	20	ACAGAGCACAGTCCCCACTT	59.756	20	127	7117	7243	AGTCTTTGGCCTTTCCCACT	60.110	20	CAGAGCACAGTCCCCACTTT	60.298	20	126	7117	7242
Gekko_transcript_361	4	p3	(AAT)5	15	7327	7341	AAAGTGGGGACTGTGCTCTG	60.298	20	CGATGAGGAAAACGAAAAGC	59.823	20	262	7223	7484	CTATCCCCTCTTCCGCAAAT	60.411	20	CGATGAGGAAAACGAAAAGC	59.823	20	214	7271	7484	ATCACTATCCCCTCTTCCGC	60.431	20	CGATGAGGAAAACGAAAAGC	59.823	20	218	7267	7484
Gekko_transcript_361	5	p1	(A)11	11	8551	8561	TTTCGGGATATGAGCTTTCG	60.167	20	AGGGAAGGAGCTTTCAGGAG	59.950	20	165	8465	8629	CATCGGAGAGGTGGAAAAGA	60.187	20	AGGGAAGGAGCTTTCAGGAG	59.950	20	128	8502	8629	TCATCGGAGAGGTGGAAAAG	60.187	20	AGGGAAGGAGCTTTCAGGAG	59.950	20	129	8501	8629
Gekko_transcript_362	1	p1	(C)12	12	7247	7258	AATGAAGGTTCCTTTGCGTG	60.110	20	TTCACGGAGGCTGAAGTTCT	59.989	20	197	7223	7419	GGGATCCAAGGAATGAAGGT	60.133	20	TTCACGGAGGCTGAAGTTCT	59.989	20	208	7212	7419	AATGAAGGTTCCTTTGCGTG	60.110	20	GTGAGAAGGAGAATCTGCGG	59.950	20	166	7223	7388
Gekko_transcript_362	2	p1	(C)12	12	7956	7967	CCCTCTCTTTGGATCAGCAG	59.943	20	GTGTGCCTGTTGTGTAACGG	60.072	20	258	7888	8145	CCTCTCTTTGGATCAGCAGG	59.943	20	GTGTGCCTGTTGTGTAACGG	60.072	20	257	7889	8145	CCTCTCTTTGGATCAGCAGG	59.943	20	ACCACATTACCACTGTGCCA	59.880	20	223	7889	8111
Gekko_transcript_365	1	p1	(C)13	13	5116	5128	GGAGAATGGCTTGTGAAGGA	60.195	20	GGGATTTCCCAATCCAGAGT	60.133	20	250	4906	5155	GGAGAATGGCTTGTGAAGGA	60.195	20	AGGGATTTCCCAATCCAGAG	60.264	20	251	4906	5156	TCCTACATGTTGCAACCCAG	59.566	20	GGGATTTCCCAATCCAGAGT	60.133	20	270	4886	5155
Gekko_transcript_365	2	p3	(GCT)6	18	5852	5869	GACAGAGCCTGTTTTCTGGC	59.997	20	GCCCTTTAGTCTAGCCCCAT	59.576	20	279	5701	5979	AGCCTGTTTTCTGGCATCTG	60.397	20	GCCCTTTAGTCTAGCCCCAT	59.576	20	274	5706	5979	CAGAGCCTGTTTTCTGGCAT	60.397	20	GCCCTTTAGTCTAGCCCCAT	59.576	20	277	5703	5979
Gekko_transcript_365	3	p1	(C)13	13	6808	6820	CCTGTATCAAAGCCATGCAA	59.688	20	TCCTTGAAGGGCGAGTAATAA	58.841	21	279	6754	7032	CCTGTATCAAAGCCATGCAA	59.688	20	ATCCTTGAAGGGCGAGTAAT	57.757	20	280	6754	7033	CCTGTATCAAAGCCATGCAA	59.688	20	ATCCTTGAAGGGCGAGTAATAA	59.145	22	280	6754	7033
Gekko_transcript_367	1	p3	(GGA)6	18	24	41	--
Gekko_transcript_367	2	p1	(C)15	15	186	200	GAGGACTCGCGTTTGTCTTT	59.478	20	TCTCCGTCTTGATGAGGGTC	60.199	20	220	103	322	AGGACTCGCGTTTGTCTTTC	59.478	20	TCTCCGTCTTGATGAGGGTC	60.199	20	219	104	322	AGGACTCGCGTTTGTCTTTC	59.478	20	TTCTCCGTCTTGATGAGGGT	59.655	20	220	104	323
Gekko_transcript_367	3	p1	(A)12	12	2116	2127	TCATCAGGAGGGACCAAATC	59.862	20	ATGCGGATAAAACTTGCAGC	60.238	20	171	2079	2249	TTTCATCAGGAGGGACCAAA	60.430	20	ATGCGGATAAAACTTGCAGC	60.238	20	173	2077	2249	TTTTCATCAGGAGGGACCAA	60.430	20	ATGCGGATAAAACTTGCAGC	60.238	20	174	2076	2249
Gekko_transcript_367	4	p1	(C)13	13	4304	4316	CAGCTGAGTCCTTCCACACA	60.022	20	CTCCATCCCTCAAATCTCCA	60.003	20	231	4253	4483	CAGCTGAGTCCTTCCACACA	60.022	20	TCCATCCCTCAAATCTCCAG	60.003	20	230	4253	4482	CAGCTGAGTCCTTCCACACA	60.022	20	AGGCTCCATCCCTCAAATCT	60.037	20	234	4253	4486
Gekko_transcript_367	5	p1	(T)12	12	5697	5708	GGTCTCGCGCAAAAATAAAG	59.853	20	CCACCACAGACCACAAGATG	59.997	20	238	5536	5773	AGGTCTCGCGCAAAAATAAA	59.853	20	CCACCACAGACCACAAGATG	59.997	20	239	5535	5773	AGGTCTCGCGCAAAAATAAA	59.853	20	CTGTGTTTGAATGGCACCAC	60.008	20	255	5535	5789
Gekko_transcript_367	6	p1	(A)13	13	7494	7506	CCAATCTGTTTGCACTTTGGT	60.023	21	CAGAAAAGAAAGCTGGTGGC	59.993	20	254	7423	7676	CCAATCTGTTTGCACTTTGGT	60.023	21	GGTGGCTCTGGATAACTGGA	60.073	20	240	7423	7662	CCAATCTGTTTGCACTTTGGT	60.023	21	AAGCTGGTGGCTCTGGATAA	59.836	20	245	7423	7667
Gekko_transcript_367	7	p1	(G)15	15	8551	8565	GAGACTGAATGTTTGACTCCAGC	60.303	23	GGCACAAATGTACGAAGGTG	59.050	20	261	8380	8640	GAGACTGAATGTTTGACTCCAGC	60.303	23	AGGCACAAATGTACGAAGGTG	60.045	21	262	8380	8641	GAGACTGAATGTTTGACTCCAGC	60.303	23	GGCACAAATGTACGAAGGTGT	59.912	21	261	8380	8640
Gekko_transcript_367	8	c	(G)13aaccttaaaaagcaggattttttaaaaa(AAG)5aaaaaagcaggtgctttttaggaaaaaaaagaaaaaccaaactcaagtgaggtagcttagagatgtagcgatgtctgttgtctgtgtgttt(A)11	158	9261	9418	TGCCGTTGAACTATTTTCCA	59.157	20	CAGTGTGGGAGGGACTGTTT	60.002	20	241	9204	9444	TGCCGTTGAACTATTTTCCA	59.157	20	AGGAATCCAACTCCACTCCC	60.314	20	272	9204	9475	TGCCGTTGAACTATTTTCCA	59.157	20	GGAATCCAACTCCACTCCCT	60.314	20	271	9204	9474
Gekko_transcript_368	1	p1	(G)12	12	2568	2579	TTACAAGGCACAGCAAGCAC	60.058	20	CCCTCTCTCTGGTTCCTTCA	59.375	20	240	2423	2662	TTCGCTCACCTAATTCACCC	60.074	20	CCCTCTCTCTGGTTCCTTCA	59.375	20	166	2497	2662	TCTGCTGAAGGTCTTGGCTT	60.134	20	CCCTCTCTCTGGTTCCTTCA	59.375	20	131	2532	2662
Gekko_transcript_368	2	p1	(G)11	11	8632	8642	CATCAATGTTGTGTCCATTGC	59.838	21	GCATGCCTTGTGCTCTTGTA	60.019	20	264	8542	8805	TGTGCATATGTGAACCAGCA	59.701	20	CTGGTAGATGGATTGGCTGA	58.670	20	273	8451	8723	TGTGCATATGTGAACCAGCA	59.701	20	TCTGGTAGATGGATTGGCTG	58.670	20	274	8451	8724
Gekko_transcript_368	3	p1	(T)12	12	9068	9079	TGGTGGTGTTCAAGGATTTCT	59.439	21	AACACGCCAAGAAGCTTACG	60.440	20	240	8937	9176	TGGTGGTGTTCAAGGATTTC	58.387	20	AACACGCCAAGAAGCTTACG	60.440	20	240	8937	9176	GTGGTGGTGTTCAAGGATTTC	59.298	21	AACACGCCAAGAAGCTTACG	60.440	20	241	8936	9176
Gekko_transcript_368	4	p1	(T)10	10	9382	9391	GCCTGAGATTTTCCCTTTCC	60.017	20	CCCCTCTAACAGTCTGAAGCA	59.482	21	253	9214	9466	GCCTGAGATTTTCCCTTTCC	60.017	20	TTCCCCTCTAACAGTCTGAAGC	59.886	22	255	9214	9468	GCAGCCTGAGATTTTCCCTT	60.713	20	CCCCTCTAACAGTCTGAAGCA	59.482	21	256	9211	9466
Gekko_transcript_371	1	p2	(AC)8	16	1015	1030	AAGGCACTGCAAGAGGTCAT	59.874	20	TCACAAAAAGCTTCTGGCCT	59.993	20	244	990	1233	AAGGCACTGCAAGAGGTCAT	59.874	20	GCATAAGACCAGTGGGGAGA	60.073	20	121	990	1110	CAGAAAGCACTGATGGTGGA	59.831	20	GCATAAGACCAGTGGGGAGA	60.073	20	187	924	1110
Gekko_transcript_371	2	p4	(TTTA)5	20	1718	1737	TGTTTATCGGCTGCTTACCC	60.096	20	CTTCGGCACTTAGTTGCCTC	60.015	20	225	1583	1807	CTGCATTGTAGAAAACCGCA	59.872	20	CTTCGGCACTTAGTTGCCTC	60.015	20	133	1675	1807	CTGCATTGTAGAAAACCGCA	59.872	20	GGCCAAATAACATCGAATGG	60.153	20	269	1675	1943
Gekko_transcript_371	3	p1	(C)15	15	3418	3432	ATTTGCCTGTCATGATGTGG	59.374	20	CTGTCCTTGTTCTGGAAGCC	59.844	20	216	3358	3573	ATTTGCCTGTCATGATGTGG	59.374	20	CCTGTCCTTGTTCTGGAAGC	59.844	20	217	3358	3574	ATTTGCCTGTCATGATGTGG	59.374	20	TGTCCTTGTTCTGGAAGCCT	59.844	20	215	3358	3572
Gekko_transcript_374	1	p1	(T)10	10	6479	6488	TTTCCCAATTTCAGTGGAGC	60.051	20	TGAAATTATCGCACCAGCAA	60.215	20	193	6382	6574	TTTCCCAATTTCAGTGGAGC	60.051	20	GTGAAATTATCGCACCAGCA	59.694	20	194	6382	6575	TCAGTGGAGCTGCTGATGTT	59.577	20	TGAAATTATCGCACCAGCAA	60.215	20	183	6392	6574
Gekko_transcript_374	2	p1	(G)11	11	8067	8077	ATGTGGCAATTACATCGGGT	60.081	20	TAATCGCCTAGTGGGGAATG	59.916	20	214	7956	8169	GATGCATTGATCCTGTGTGC	60.088	20	TAATCGCCTAGTGGGGAATG	59.916	20	178	7992	8169	TGTGGCAATTACATCGGGTA	59.809	20	TAATCGCCTAGTGGGGAATG	59.916	20	213	7957	8169
Gekko_transcript_374	3	p1	(A)10	10	9201	9210	TCCGCTCTTTTCTTTATCCC	58.393	20	TTCAAATTCGGGTTTCTCAAA	59.551	21	229	9112	9340	CCGCTCTTTTCTTTATCCCTC	59.342	21	TTCAAATTCGGGTTTCTCAAA	59.551	21	228	9113	9340	TCCGCTCTTTTCTTTATCCCT	59.342	21	TTCAAATTCGGGTTTCTCAAA	59.551	21	229	9112	9340
Gekko_transcript_383	1	p1	(C)13	13	7809	7821	GCTGATCCTTTGCTTTTTCG	59.960	20	TGATCTCCATGAAATGCTGC	59.763	20	206	7670	7875	TGGAGGGGAGGAGAAGTTTT	60.045	20	TGATCTCCATGAAATGCTGC	59.763	20	103	7773	7875	GCTGATCCTTTGCTTTTTCG	59.960	20	CCTCTCAGCAACCCACTGAT	60.261	20	222	7670	7891
Gekko_transcript_384	1	p1	(C)13	13	7876	7888	GCTGATCCTTTGCTTTTTCG	59.960	20	TGATCTCCATGAAATGCTGC	59.763	20	206	7737	7942	TGGAGGGGAGGAGAAGTTTT	60.045	20	TGATCTCCATGAAATGCTGC	59.763	20	103	7840	7942	GCTGATCCTTTGCTTTTTCG	59.960	20	CCTCTCAGCAACCCACTGAT	60.261	20	222	7737	7958
Gekko_transcript_385	1	p1	(T)15	15	5598	5612	TCAGTGCCATAAGCCTTTCA	59.420	20	CAAGAACAAGCTCACACACCTC	59.953	22	248	5391	5638	TCAGTGCCATAAGCCTTTCA	59.420	20	AAGAACAAGCTCACACACCTCA	59.953	22	247	5391	5637	AACAACAACAACGAAAAGGTGA	59.557	22	CTCTGACCCCTTGTTTCCAG	59.691	20	190	5504	5693
Gekko_transcript_385	2	c	(TA)6aaatatatatatac(AT)7	40	5818	5857	CTCTGAGCTGGAAACAAGGG	59.982	20	TTTTTCCTGGTTTTGGCTTG	60.081	20	279	5667	5945	CTCTGAGCTGGAAACAAGGG	59.982	20	AGCTGGATTAACTCACCCCC	60.328	20	219	5667	5885	CTGGAAACAAGGGGTCAGAG	59.691	20	TTGTTTTTCCTGGTTTTGGC	59.953	20	275	5674	5948
Gekko_transcript_385	3	p3	(TAT)6	18	6149	6166	TCCACTCCCCTCACATTAGC	60.073	20	GCTGAACGCAGAGATTAGCA	59.326	20	243	5972	6214	TCCACTCCCCTCACATTAGC	60.073	20	TGGACAAATATTGCCCATTG	59.232	20	269	5972	6240	TCCACTCCCCTCACATTAGC	60.073	20	TATTGCCCATTGGTTTCTGC	60.837	20	261	5972	6232
Gekko_transcript_385	4	c	(C)10accccggtcttctctcagggctttaaaaagacaaatcaaacaagcgtttct(C)11	72	8587	8658	CCCCTCCTCACATTCACAAC	60.363	20	TTCCTTTCGATGCTTTCACA	59.395	20	279	8442	8720	CCCCTCCTCACATTCACAAC	60.363	20	TCCTTTCGATGCTTTCACAG	58.999	20	278	8442	8719	CCCCTCCTCACATTCACAAC	60.363	20	TCGATGCTTTCACAGTCACG	61.023	20	273	8442	8714
Gekko_transcript_387	1	p1	(C)14	14	4360	4373	GTCCTTGTGAAAGGCCGTAG	59.734	20	TCCAACCATCAGAATGCAAA	60.049	20	275	4218	4492	CCGTAGCCTTCAGTCTTGCT	59.639	20	TCCAACCATCAGAATGCAAA	60.049	20	261	4232	4492	AGGCCGTAGCCTTCAGTCTT	60.403	20	TCCAACCATCAGAATGCAAA	60.049	20	264	4229	4492
Gekko_transcript_387	2	p1	(T)11	11	8665	8675	GTGGCCTGCTGGAGTAAAAG	59.875	20	TTCCCACACAAAGAGCAGTG	59.873	20	206	8495	8700	TGGCCTGCTGGAGTAAAAGT	59.875	20	TTCCCACACAAAGAGCAGTG	59.873	20	205	8496	8700	GTGGCCTGCTGGAGTAAAAG	59.875	20	TGATTGTGTGTTTGGGGAAA	59.792	20	240	8495	8734
Gekko_transcript_389	1	p2	(TG)6	12	7366	7377	ATCTGAAACCGCAGTATGCC	60.103	20	CCCTTTCTCTGCAAGCATGT	60.397	20	206	7198	7403	ATCTGAAACCGCAGTATGCC	60.103	20	CCTTTCTCTGCAAGCATGTG	59.591	20	205	7198	7402	ATACCTGCAAAGTGTTCGCC	60.140	20	CCCTTTCTCTGCAAGCATGT	60.397	20	155	7249	7403
Gekko_transcript_389	2	p1	(T)10	10	7571	7580	TGCTTGCAGAGAAAGGGTCT	60.134	20	TACAATGCACAGGGACCTCA	60.112	20	277	7387	7663	TGCATTGGCAAGACATCACT	60.272	20	TACAATGCACAGGGACCTCA	60.112	20	219	7445	7663	ACATGCTTGCAGAGAAAGGG	60.397	20	TACAATGCACAGGGACCTCA	60.112	20	280	7384	7663
Gekko_transcript_391	1	p1	(C)14	14	6570	6583	TCATGCTCCTTGCTTTGTGA	60.539	20	AGACCTTCCAGAACTGCTGC	59.604	20	226	6450	6675	TCATGCTCCTTGCTTTGTGA	60.539	20	CTTCCAGAACTGCTGCCAAT	60.397	20	222	6450	6671	TTGCTTTGTGATTCTTCCCA	59.247	20	AGACCTTCCAGAACTGCTGC	59.604	20	217	6459	6675
Gekko_transcript_391	2	p1	(T)11	11	7209	7219	GCGCTTCACACACACAAGTT	59.953	20	ATTGCAACGCTGAGTTTTCC	60.257	20	248	7078	7325	GCGCTTCACACACACAAGTT	59.953	20	CACCATATTGCAACGCTGAG	60.280	20	254	7078	7331	GCGCTTCACACACACAAGTT	59.953	20	AACGCTGAGTTTTCCACAGC	60.440	20	243	7078	7320
Gekko_transcript_392	1	p3	(GGC)6	18	25	42	GAGGCCGGGAAGAGAAGG	62.210	18	TCGATCCCGTTCATCTTTGT	60.461	20	264	1	264	GGAGGCCGGGAAGAGAAG	62.210	18	TCGATCCCGTTCATCTTTGT	60.461	20	265	0	264	GGAGGCCGGGAAGAGAAG	62.210	18	CTCGATCCCGTTCATCTTTG	60.594	20	266	0	265
Gekko_transcript_393	1	p1	(G)13	13	1992	2004	CATAAAGCCCACCTTCCAAA	59.931	20	CCAACCTCCAGGTAGAACCA	59.959	20	108	1956	2063	CAGGCCTTTGTGAGGAACTC	59.844	20	CCAACCTCCAGGTAGAACCA	59.959	20	248	1816	2063	CTGAATAGGGTTGCCAGCTC	59.836	20	CCAACCTCCAGGTAGAACCA	59.959	20	215	1849	2063
Gekko_transcript_393	2	p3	(GGA)5	15	2291	2305	AGGTTGGCTACCCTAGGCAT	59.983	20	GTGAAGGGCGGGGTATAAAT	60.041	20	279	2057	2335	AGCTGAGTGGGTGATTTTGG	60.111	20	GTGAAGGGCGGGGTATAAAT	60.041	20	207	2129	2335	AGTGGGTGATTTTGGACCAG	59.820	20	GTGAAGGGCGGGGTATAAAT	60.041	20	202	2134	2335
Gekko_transcript_393	3	p2	(GT)9	18	5219	5236	GTAAATCTTGCCCTCTCCCC	59.903	20	GTGTGGAAAGGAAGAGCCAG	59.844	20	264	5040	5303	GTAAATCTTGCCCTCTCCCC	59.903	20	TGGAAAGGAAGAGCCAGGTA	59.807	20	261	5040	5300	GTAAATCTTGCCCTCTCCCC	59.903	20	GACACTGCTTAAATTGCCCC	59.574	20	221	5040	5260
Gekko_transcript_394	1	p1	(T)11	11	4695	4705	TTTCAAGGTGGCTGGTTTCT	59.711	20	CACTCTGCCGTTCCCTAAAG	59.869	20	165	4585	4749	TTCAAGGTGGCTGGTTTCTT	59.711	20	CACTCTGCCGTTCCCTAAAG	59.869	20	164	4586	4749	TAGGTTTCAAGGTGGCTGGT	59.592	20	CACTCTGCCGTTCCCTAAAG	59.869	20	169	4581	4749
Gekko_transcript_394	2	p1	(C)12	12	5679	5690	AAATAGACAGCGGGCTCGTA	59.867	20	TGGATTGCAAGGAACAAACA	60.088	20	264	5450	5713	CCCCTCCTGTAGAGCTCCTT	59.834	20	CCCTTGGAGCAAAACAAAAA	60.081	20	206	5656	5861	GGGGAAAGAAGAGCAGAACC	60.190	20	TGGATTGCAAGGAACAAACA	60.088	20	235	5479	5713
Gekko_transcript_394	3	p1	(C)13	13	7700	7712	CTTCTTGCCACCAGTTGTGA	59.873	20	CAGAAGGGGAGTCTGCAAAG	59.982	20	124	7672	7795	CTTCTTGCCACCAGTTGTGA	59.873	20	GAAGAGGAGGTTCATGCTGC	59.957	20	189	7672	7860	CTTTGAACGGAGGACTCTGG	59.837	20	CAGAAGGGGAGTCTGCAAAG	59.982	20	253	7543	7795
Gekko_transcript_394	4	p1	(T)10	10	8329	8338	TTTGCAGAACTCCCATTTCC	60.051	20	CACAACCCTCAAGGACCACT	60.002	20	250	8159	8408	CCCATTTCCAGAAGGGTTTT	60.159	20	CACAACCCTCAAGGACCACT	60.002	20	239	8170	8408	GCAGAACTCCCATTTCCAGA	60.195	20	CACAACCCTCAAGGACCACT	60.002	20	247	8162	8408
Gekko_transcript_394	5	p1	(T)20	20	8530	8549	AGTGGTCCTTGAGGGTTGTG	60.002	20	TGTCCAGCAGAGGATGACTG	59.980	20	221	8389	8609	AGTGGTCCTTGAGGGTTGTG	60.002	20	TCACTGTCCAGCAGAGGATG	59.980	20	225	8389	8613	AGTGGTCCTTGAGGGTTGTG	60.002	20	CACTGTCCAGCAGAGGATGA	59.980	20	224	8389	8612
Gekko_transcript_394	6	p2	(TC)20	40	9103	9142	TGTGTCTCTCGCACACTTCC	60.030	20	TGTCTCTGGAGGGCTTCAAT	59.803	20	192	9024	9215	GTGTCTCTCGCACACTTCCA	60.030	20	TGTCTCTGGAGGGCTTCAAT	59.803	20	191	9025	9215	GAAAAGGGCACCATAGCAAA	60.074	20	TGTCTCTGGAGGGCTTCAAT	59.803	20	159	9057	9215
Gekko_transcript_394	7	p1	(C)14	14	9300	9313	TTTTGCAGAATTGAAGCCCT	59.823	20	TGAGGGTCATGTTGGTCAAA	59.935	20	168	9187	9354	ATTGAAGCCCTCCAGAGACA	59.803	20	TGAGGGTCATGTTGGTCAAA	59.935	20	159	9196	9354	TTTTGCAGAATTGAAGCCCT	59.823	20	AGCTGAGGGTCATGTTGGTC	60.120	20	171	9187	9357
Gekko_transcript_395	1	p3	(GCC)6	18	123	140	ACATGACCCTTTGCGAGTTC	60.119	20	GGGAGCAAGAACAAGAGTCG	59.989	20	216	36	251	ACATGACCCTTTGCGAGTTC	60.119	20	CGTAACCAGAGCAAAGCTCC	60.015	20	198	36	233	TGTTGCTCGGTCATGTTAGC	59.871	20	GGGAGCAAGAACAAGAGTCG	59.989	20	179	73	251
Gekko_transcript_396	1	p1	(T)11	11	4975	4985	AAGTGGGTGGTAGGAGCCTT	59.994	20	ATGCCTGTATGCTCCCTCAC	60.104	20	162	4906	5067	AAGTGGGTGGTAGGAGCCTT	59.994	20	GCCTGTATGCTCCCTCACAT	60.104	20	160	4906	5065	TTCAAGTGGGTGGTAGGAGC	60.111	20	GCCTGTATGCTCCCTCACAT	60.104	20	163	4903	5065
Gekko_transcript_397	1	p1	(C)12	12	7137	7148	ATATGAAATAGGGGCTGGGG	59.999	20	CAGCACCACCACATGAAAAC	60.008	20	243	7020	7262	TTTCGATAACCAAACCGGAG	59.931	20	CAGCACCACCACATGAAAAC	60.008	20	172	7091	7262	CTTTCGATAACCAAACCGGA	59.931	20	CAGCACCACCACATGAAAAC	60.008	20	173	7090	7262
Gekko_transcript_397	2	p1	(G)12	12	8839	8850	GGGACGATCGGAGAGTATCA	60.034	20	TGGGTGGGTAGAAGAAGGTG	59.959	20	194	8731	8924	GGGACGATCGGAGAGTATCA	60.034	20	TGGGTAGAAGAAGGTGTGGC	60.111	20	190	8731	8920	GGGACGATCGGAGAGTATCA	60.034	20	GGGTAGAAGAAGGTGTGGCA	60.111	20	189	8731	8919
Gekko_transcript_397	3	p1	(G)13	13	8972	8984	CACCTTCTTCTACCCACCCA	59.959	20	CACCGTTTGTGGAGGAAAAT	59.830	20	130	8905	9034	CACCTTCTTCTACCCACCCA	59.959	20	AATGTGTGGTGGCAATTTCA	59.823	20	262	8905	9166	TGCCACACCTTCTTCTACCC	60.111	20	CACCGTTTGTGGAGGAAAAT	59.830	20	135	8900	9034
Gekko_transcript_397	4	p1	(G)12	12	9133	9144	ATTTTCCTCCACAAACGGTG	59.830	20	GTTTCCCCTTTGAAATCCGT	60.166	20	265	9015	9279	TAAAGGTTAGCCATTGCCGT	59.609	20	CACTTCAGTCCACAGGGGTT	60.002	20	247	9056	9302	GTAAAGGTTAGCCATTGCCG	59.609	20	CACTTCAGTCCACAGGGGTT	60.002	20	248	9055	9302
Gekko_transcript_399	1	p1	(C)13	13	4937	4949	GGAGAATGGCTTGTGAAGGA	60.195	20	GGGATTTCCCAATCCAGAGT	60.133	20	250	4727	4976	GGAGAATGGCTTGTGAAGGA	60.195	20	AGGGATTTCCCAATCCAGAG	60.264	20	251	4727	4977	TCCTACATGTTGCAACCCAG	59.566	20	GGGATTTCCCAATCCAGAGT	60.133	20	270	4707	4976
Gekko_transcript_399	2	p3	(GCT)6	18	5673	5690	GACAGAGCCTGTTTTCTGGC	59.997	20	GCCCTTTAGTCTAGCCCCAT	59.576	20	279	5522	5800	AGCCTGTTTTCTGGCATCTG	60.397	20	GCCCTTTAGTCTAGCCCCAT	59.576	20	274	5527	5800	CAGAGCCTGTTTTCTGGCAT	60.397	20	GCCCTTTAGTCTAGCCCCAT	59.576	20	277	5524	5800
Gekko_transcript_399	3	p1	(C)14	14	6629	6642	CCTGTATCAAAGCCATGCAA	59.688	20	TCCTTGAAGGGCGAGTAATAA	58.841	21	280	6575	6854	CCTGTATCAAAGCCATGCAA	59.688	20	CCTTGAAGGGCGAGTAATAA	57.023	20	279	6575	6853	GCCTCATGCAGTGAGAATCA	59.950	20	CACTATTCTCATGGCCAGTTTTT	59.552	23	172	6512	6683
Gekko_transcript_400	1	p1	(T)10	10	3445	3454	AATATACATGGGGGAGGGGT	59.242	20	ATGAAGGCCTTTCCCAACAT	60.693	20	146	3337	3482	GGCGGGACTTGGCTATACTC	60.978	20	ATGAAGGCCTTTCCCAACAT	60.693	20	111	3372	3482	AAATATACATGGGGGAGGGG	59.734	20	ATGAAGGCCTTTCCCAACA	60.445	19	147	3336	3482
Gekko_transcript_400	2	p1	(T)10	10	6726	6735	TGCAAAAATGAGTTGTTGGG	59.561	20	TATTTTCACAGGGAGGCTGG	60.066	20	200	6616	6815	CAAAAATGAGTTGTTGGGCA	59.561	20	TATTTTCACAGGGAGGCTGG	60.066	20	198	6618	6815	GCAAAAATGAGTTGTTGGGC	60.490	20	TATTTTCACAGGGAGGCTGG	60.066	20	199	6617	6815
Gekko_transcript_400	3	c	(GT)9ggctgtagtaggagagaggaaccacacaagggg(GT)10	71	7337	7407	TGTCACCACAAAATGGCTGT	60.008	20	CAGCAACACACCAAGCTCAT	59.905	20	235	7290	7524	TGTCACCACAAAATGGCTGT	60.008	20	AATGGCGCTTCAGGTCATAC	60.103	20	267	7290	7556	TGTCACCACAAAATGGCTGT	60.008	20	TCTTAAATGGCGCTTCAGGT	59.845	20	272	7290	7561
Gekko_transcript_401	1	p3	(CTG)5	15	110	124	GCAGCTGCTGATCTCTGACA	60.460	20	CAGGCTTCCCATTCTTTGAA	60.184	20	208	74	281	GCAGCTGCTGATCTCTGACA	60.460	20	CTGCTCCTGGTGTTTCACCT	60.298	20	164	74	237	GCAGCTGCTGATCTCTGACA	60.460	20	TCTCTGCTCCTGGTGTTTCA	59.545	20	167	74	240
Gekko_transcript_401	2	p1	(G)19	19	4537	4555	CTCCTTTTCCTTTTGAGGGG	60.040	20	GGCTCTCTGTGATTTGGAGG	59.803	20	266	4314	4579	ATGTTTGTGGATGGTTGGGT	59.950	20	GGCTCTCTGTGATTTGGAGG	59.803	20	232	4348	4579	TCCTTTTCCTTTTGAGGGGT	59.912	20	GGCTCTCTGTGATTTGGAGG	59.803	20	265	4315	4579
Gekko_transcript_401	3	p2	(TC)7	14	6260	6273	AGAGTGGGCCAGACTTGAAA	59.844	20	GCTCTGCCATTACATGTGGA	59.679	20	271	6128	6398	GAGTGGGCCAGACTTGAAAA	60.232	20	GCTCTGCCATTACATGTGGA	59.679	20	270	6129	6398	TCCCAACAGTAATTGGGCAT	60.192	20	TCAGCCCTTCAGATTGGATT	59.629	20	244	6230	6473
Gekko_transcript_403	1	p3	(GGC)8	24	41	64	GAGAAGAACTGCCAAGAGCG	60.277	20	TTTCTGGAACACCACCATCA	59.935	20	121	13	133	GAGAAGAACTGCCAAGAGCG	60.277	20	TCTGGAACACCACCATCAGA	60.088	20	119	13	131	GAGAAGAACTGCCAAGAGCG	60.277	20	ATACGTTCAGCAGTGAGGGC	60.285	20	215	13	227
Gekko_transcript_404	1	p1	(C)14	14	3074	3087	TCTTCTTCATCAAGTGGGGC	60.195	20	CCAGCAACCCTCCACTAAAA	60.103	20	263	2849	3111	TCTTCTTCATCAAGTGGGGC	60.195	20	GACCAGCAACCCTCCACTAA	60.111	20	265	2849	3113	TGAGTACATGGCTGGGGATT	60.340	20	CCAGCAACCCTCCACTAAAA	60.103	20	210	2902	3111
Gekko_transcript_404	2	p1	(G)15	15	5218	5232	GTATCTGAACAGGGAGGGCA	60.073	20	GGCAGAAACAATCCTTTGGA	60.051	20	122	5185	5306	GTATCTGAACAGGGAGGGCA	60.073	20	CAATCCTTTGGAAAGGGACA	59.903	20	114	5185	5298	GTATCTGAACAGGGAGGGCA	60.073	20	TGCAGTAGCCAAATCACCTG	59.864	20	269	5185	5453
Gekko_transcript_404	3	p1	(C)17	17	7840	7856	TGGCATCACATTCTTTCTGC	59.805	20	CCAAAAGGCTCTGCATCTTC	59.955	20	251	7635	7885	CTCATTGACGCTTATGGGCT	60.235	20	CCAAAAGGCTCTGCATCTTC	59.955	20	174	7712	7885	CCCAGCTCATTGACGCTTAT	60.235	20	CCAAAAGGCTCTGCATCTTC	59.955	20	179	7707	7885
Gekko_transcript_404	4	c	(G)12aaggacaatactcaggaaaatacttatccccccacccctacccccacttttctaaattgcctgataattgagagtcccgatttgtaagtcat(C)15	119	8031	8149	GATGCTTTCCCTCAGGATCA	60.158	20	AACCAGGAGCTGCCAAGTAA	59.875	20	193	7983	8175	GATGCTTTCCCTCAGGATCA	60.158	20	CAGTGTCACAGCGGAGAAGA	60.178	20	232	7983	8214	GATGCTTTCCCTCAGGATCA	60.158	20	TGTCACAGCGGAGAAGAGAA	59.701	20	229	7983	8211
Gekko_transcript_405	1	p3	(GGC)6	18	31	48	GAGGCCGGGAAGAGAAGG	62.210	18	TCGATCCCGTTCATCTTTGT	60.461	20	264	7	270	GGAGGCCGGGAAGAGAAG	62.210	18	TCGATCCCGTTCATCTTTGT	60.461	20	265	6	270	GGAGGCCGGGAAGAGAAG	62.210	18	CTCGATCCCGTTCATCTTTG	60.594	20	266	6	271
Gekko_transcript_405	2	p3	(GAG)6	18	488	505	GACCTCTACGAGGACTTGCG	60.012	20	CATTCTGTAGGCGGTGGAAT	59.955	20	223	337	559	CCTCATCTCTCTGCTGGAGG	60.088	20	CATTCTGTAGGCGGTGGAAT	59.955	20	191	369	559	CCTCATCTCTCTGCTGGAGG	60.088	20	CATCATTGCGAATGTTCACC	59.931	20	254	369	622
Gekko_transcript_407	1	p1	(T)10	10	9195	9204	TGCTGCAGAAACTCAAACCA	60.574	20	TCAATGCCAACAATTAGCCA	60.073	20	213	9111	9323	GCTGCAGAAACTCAAACCAA	59.050	20	TCAATGCCAACAATTAGCCA	60.073	20	212	9112	9323	GCTGCAGAAACTCAAACCAAG	60.045	21	TCAATGCCAACAATTAGCCA	60.073	20	212	9112	9323
Gekko_transcript_408	1	p1	(C)13	13	4062	4074	TCTTTTCATCGAAAGGGGTG	60.044	20	TTTCCAGCATGTCAGCTTTG	59.988	20	251	3989	4239	TCTTTTCATCGAAAGGGGTG	60.044	20	GCCAACAAGATTTCCAGCAT	60.081	20	261	3989	4249	TCTTTTCATCGAAAGGGGTG	60.044	20	CAGCATGTCAGCTTTGGTGT	59.905	20	247	3989	4235
Gekko_transcript_408	2	p1	(C)16	16	4622	4637	TTGGAATGTCCCCCTATGAA	60.126	20	CCTTGGGCCAGTTACACCTA	59.986	20	240	4517	4756	TGGAATGTCCCCCTATGAAA	60.126	20	CCTTGGGCCAGTTACACCTA	59.986	20	239	4518	4756	TTGGAATGTCCCCCTATGAA	60.126	20	CATCAATGGGTAACCTTGGG	60.044	20	253	4517	4769
Gekko_transcript_409	1	p1	(T)10	10	9176	9185	TGCTGCAGAAACTCAAACCA	60.574	20	TCAATGCCAACAATTAGCCA	60.073	20	213	9092	9304	GCTGCAGAAACTCAAACCAA	59.050	20	TCAATGCCAACAATTAGCCA	60.073	20	212	9093	9304	GCTGCAGAAACTCAAACCAAG	60.045	21	TCAATGCCAACAATTAGCCA	60.073	20	212	9093	9304
Gekko_transcript_410	1	p1	(T)10	10	3352	3361	AATATACATGGGGGAGGGGT	59.242	20	ATGAAGGCCTTTCCCAACAT	60.693	20	146	3244	3389	GGCGGGACTTGGCTATACTC	60.978	20	ATGAAGGCCTTTCCCAACAT	60.693	20	111	3279	3389	AAATATACATGGGGGAGGGG	59.734	20	ATGAAGGCCTTTCCCAACA	60.445	19	147	3243	3389
Gekko_transcript_410	2	p1	(T)10	10	6635	6644	TGCAAAAATGAGTTGTTGGG	59.561	20	TATTTTCACAGGGAGGCTGG	60.066	20	200	6525	6724	CAAAAATGAGTTGTTGGGCA	59.561	20	TATTTTCACAGGGAGGCTGG	60.066	20	198	6527	6724	GCAAAAATGAGTTGTTGGGC	60.490	20	TATTTTCACAGGGAGGCTGG	60.066	20	199	6526	6724
Gekko_transcript_410	3	c	(GT)9ggctgtagtaggagagaggaaccacacaaggggg(GT)10	72	7247	7318	TGTCACCACAAAATGGCTGT	60.008	20	CAGCAACACACCAAGCTCAT	59.905	20	236	7200	7435	TGTCACCACAAAATGGCTGT	60.008	20	AATGGCGCTTCAGGTCATAC	60.103	20	268	7200	7467	TGTCACCACAAAATGGCTGT	60.008	20	TCTTAAATGGCGCTTCAGGT	59.845	20	273	7200	7472
Gekko_transcript_412	1	p1	(T)10	10	5692	5701	ATGTAGTCTGGTCCCACCCA	60.238	20	CATTCAAGGGACCTCAGGAA	60.042	20	130	5624	5753	TAGTCTGGTCCCACCCATGT	60.238	20	CATTCAAGGGACCTCAGGAA	60.042	20	127	5627	5753	TGTAGTCTGGTCCCACCCAT	60.238	20	CATTCAAGGGACCTCAGGAA	60.042	20	129	5625	5753
Gekko_transcript_414	1	p1	(A)10	10	2743	2752	GTGTGTCCCCCTAGGTCTCA	59.962	20	TTGGATGTCAGCAGTGGAAG	59.831	20	192	2635	2826	GTGTGTCCCCCTAGGTCTCA	59.962	20	CTTGGATGTCAGCAGTGGAA	59.831	20	193	2635	2827	TGTGTCCCCCTAGGTCTCAG	60.104	20	TTGGATGTCAGCAGTGGAAG	59.831	20	191	2636	2826
Gekko_transcript_414	2	p2	(AC)15	30	3017	3046	ATTTGGGTGCGTGTAGGTGT	60.299	20	ACAATGGCATGGATTTCACA	59.781	20	148	2977	3124	ATTTGGGTGCGTGTAGGTGT	60.299	20	ACCCAAGAGATCCCCTTGAC	60.314	20	274	2977	3250	ATTTGGGTGCGTGTAGGTGT	60.299	20	CAATGGCATGGATTTCACAA	60.321	20	147	2977	3123
Gekko_transcript_414	3	c	(A)10ctgctgaaacttttcttaatcaagaatattcaaatgtaattatacaaagcaaaacaatattgtacactaacctatttagaaagctgaacttatgcta(AT)11	129	3421	3549	CGTGTGATGAGACGATGCTC	60.436	20	ATCCACACACACTCACTCGC	59.744	20	240	3357	3596	CGTGTGATGAGACGATGCTC	60.436	20	CACACACACTCACTCGCACA	60.593	20	237	3357	3593	TTTGCAGATGCTAAATGGGA	59.257	20	CACACACACTCACTCGCACA	60.593	20	280	3314	3593
Gekko_transcript_414	4	p3	(TTC)8	24	5298	5321	AAGTGCTTTGGCTGGATCAC	60.263	20	AATCCCATCCCACCCATAAT	60.096	20	171	5213	5383	GCTGGCCAACATCTTTGTCT	60.263	20	AATCCCATCCCACCCATAAT	60.096	20	255	5129	5383	CACGCCCTTTCTCACAAACT	60.291	20	AATCCCATCCCACCCATAAT	60.096	20	154	5230	5383
Gekko_transcript_414	5	p1	(G)11	11	8670	8680	GGAGTCCAGTGGCACCTTTA	60.111	20	TTTTCCAACCTGAATCTGGC	60.051	20	196	8511	8706	GGAGTCCAGTGGCACCTTTA	60.111	20	TCCAGGAGTTTTCCAACCTG	60.081	20	204	8511	8714	GGAGTCCAGTGGCACCTTTA	60.111	20	CCAGGAGTTTTCCAACCTGA	60.081	20	203	8511	8713
Gekko_transcript_414	6	p1	(C)12	12	9195	9206	TAAAAATCCAGCATCCCTGC	60.038	20	GGATGCTACAGGTTTGCGAT	60.103	20	274	9011	9284	CATCCCTGCCTGTTTGATTT	59.933	20	GGATGCTACAGGTTTGCGAT	60.103	20	263	9022	9284	CTCATTCTTCGCTTGCTTCC	60.096	20	GGATGCTACAGGTTTGCGAT	60.103	20	128	9157	9284
Gekko_transcript_418	1	p3	(GAG)5	15	8	22	--
Gekko_transcript_418	2	c*	(CCCG)5ccctgccttcg(C)12(CCT)5*	56	128	183	GCTCGCTCTCTCCCTCTCTC	60.923	20	GTTGGGGGACTTTGACTCCT	60.349	20	245	57	301	GCTCGCTCTCTCCCTCTCTC	60.923	20	GTGTTGGGGGACTTTGACTC	59.405	20	247	57	303	GCTCGCTCTCTCCCTCTCTC	60.923	20	TCGGACCATTTCTCTTCCTC	59.213	20	276	57	332
Gekko_transcript_418	3	p3	(TCT)5	15	5801	5815	GTGAAGGGCGGGGTATAAAT	60.041	20	CTTGGGCTCTCTACACCAGC	60.012	20	263	5769	6031	GTGAAGGGCGGGGTATAAAT	60.041	20	CCTTGGGCTCTCTACACCAG	59.861	20	264	5769	6032	CTACTTTGGGCAGTGAAGGG	59.728	20	CTTGGGCTCTCTACACCAGC	60.012	20	275	5757	6031
Gekko_transcript_418	4	p1	(C)10	10	9182	9191	AGGTACACATGGCAGCCTTC	60.142	20	CCCTACGGGACTAGATGCTG	59.711	20	268	8963	9230	AGGTACACATGGCAGCCTTC	60.142	20	GTGCCCCTACGGGACTAGAT	60.349	20	272	8963	9234	AGGTACACATGGCAGCCTTC	60.142	20	CCCCTACGGGACTAGATGCT	60.476	20	269	8963	9231
Gekko_transcript_420	1	p1	(G)10	10	132	141	GTCTTCTCCGCCCTCAAATC	61.106	20	TTCTGCAACTGCTGGTATCG	60.011	20	244	88	331	AAAGAGCCTGAGGTGGCATA	59.836	20	GTGGAGGGAGTCGGGTAGAG	61.041	20	201	24	224	AAAGAGCCTGAGGTGGCATA	59.836	20	GTGGAGGGAGTCGGGTAGA	60.056	19	201	24	224
Gekko_transcript_420	2	p3	(GGC)7	21	258	278	GTCTTCTCCGCCCTCAAATC	61.106	20	TTCTGCAACTGCTGGTATCG	60.011	20	244	88	331	AAAGAGCCTGAGGTGGCATA	59.836	20	GTGGAGGGAGTCGGGTAGAG	61.041	20	201	24	224	AAAGAGCCTGAGGTGGCATA	59.836	20	GTGGAGGGAGTCGGGTAGA	60.056	19	201	24	224
Gekko_transcript_420	3	p1	(C)11	11	8103	8113	CTGCATGCTCAGATGTTGCT	60.168	20	ACCCGGTTCTCCCAGATTAG	60.319	20	280	7985	8264	CTGCATGCTCAGATGTTGCT	60.168	20	TAGAGTCCGCGCTCTTAACC	59.615	20	263	7985	8247	CTGCATGCTCAGATGTTGCT	60.168	20	TCCGCGCTCTTAACCACTAC	60.407	20	258	7985	8242
Gekko_transcript_421	1	p1	(T)10	10	9146	9155	TGCTGCAGAAACTCAAACCA	60.574	20	TCAATGCCAACAATTAGCCA	60.073	20	213	9062	9274	GCTGCAGAAACTCAAACCAA	59.050	20	TCAATGCCAACAATTAGCCA	60.073	20	212	9063	9274	GCTGCAGAAACTCAAACCAAG	60.045	21	TCAATGCCAACAATTAGCCA	60.073	20	212	9063	9274
Gekko_transcript_422	1	c	(TA)10ttatatgaatatatatatgaac(AT)8acataaaaacaaaaattagttgcagagcactttttaatactttgcatctcccatttaaaggtg(C)15	136	2511	2646	CCTGCAGTCGTGACCCTACTA	60.319	21	GAAAATGGCCCTTTGATCTG	59.505	20	275	2449	2723	CCTGCAGTCGTGACCCTACTA	60.319	21	TGAAAATGGCCCTTTGATCT	59.505	20	276	2449	2724	CCTGCAGTCGTGACCCTACTA	60.319	21	TCTGAAAATGGCCCTTTGAT	59.505	20	278	2449	2726
Gekko_transcript_422	2	p1	(G)14	14	5020	5033	GCAAGAGACAGGTTCCCAAA	60.232	20	TTCGGAAGAAATGAAGCACC	60.192	20	253	4966	5218	GCAAGAGACAGGTTCCCAAA	60.232	20	TAGCTTTGTGGCATTCACCA	60.257	20	203	4966	5168	CCAGTGGCAAGAGACAGGTT	60.298	20	TTCGGAAGAAATGAAGCACC	60.192	20	259	4960	5218
Gekko_transcript_422	3	p1	(A)11	11	7607	7617	GCAAAGGACCAAAGAATCCA	60.051	20	TGATAAAGATGAGGCAGGGG	60.029	20	106	7577	7682	TGCAAAGGACCAAAGAATCC	60.051	20	TGATAAAGATGAGGCAGGGG	60.029	20	107	7576	7682	GCAAAGGACCAAAGAATCCA	60.051	20	CCAGCCAGCCATTACAACTT	60.132	20	144	7577	7720
Gekko_transcript_422	4	p1	(T)15	15	7973	7987	GGGTGAGGTGAACCATGAAT	59.636	20	GACTGGACTGTCCTTTGGGA	60.088	20	176	7948	8123	GTGAATGCTTTGTTAGGCCC	59.574	20	GACTGGACTGTCCTTTGGGA	60.088	20	277	7847	8123	GGGTGAGGTGAACCATGAAT	59.636	20	CTCTAGCACCAGGCAAAAGC	60.154	20	149	7948	8096
Gekko_transcript_422	5	p2	(GT)6	12	8527	8538	GCTGAAGGGTTTCCACACAT	59.973	20	AAACAGGCAATTGGATGAGG	59.933	20	147	8478	8624	GCTGAAGGGTTTCCACACAT	59.973	20	TTTTCTGCTGTGCTTTGTGC	60.180	20	120	8478	8597	GAAGGGTTTCCACACATTGG	60.210	20	TTCATTGGTCTGAGCTGTGC	59.992	20	280	8481	8760
Gekko_transcript_424	1	c	(CCG)5ccagcagcaggaggactagcactgcccgagcatccatcccacgccagcctcagcaactgccttgcccagcacggactcggtt(GCC)7	118	69	186	ATTGCACATCTGAAACGCTG	59.871	20	CTGCTTAGGTCCTCAGGGTG	59.861	20	172	42	213	CATTGCACATCTGAAACGCT	59.871	20	CTGCTTAGGTCCTCAGGGTG	59.861	20	173	41	213	CATTGCACATCTGAAACGCT	59.871	20	TGCTTAGGTCCTCAGGGTGT	59.721	20	172	41	212
Gekko_transcript_429	1	p2	(AT)8	16	3042	3057	ATCGGAACTCACTGGAAACG	60.111	20	AGGAGCCAGGTTTTGGTTCT	60.110	20	196	2992	3187	ATCGGAACTCACTGGAAACG	60.111	20	GGAGCCAGGTTTTGGTTCTT	60.476	20	195	2992	3186	ACGATCGGAACTCACTGGAA	60.656	20	AGGAGCCAGGTTTTGGTTCT	60.110	20	199	2989	3187
Gekko_transcript_429	2	p1	(T)10	10	4821	4830	ATCAAAACATACCGCGCTTC	60.103	20	ATTGTTCCTTTCCTCGCCTT	60.074	20	221	4794	5014	ATCAAAACATACCGCGCTTC	60.103	20	TTCCTTTCCTCGCCTTGTAA	59.817	20	217	4794	5010	ATCAAAACATACCGCGCTTC	60.103	20	TCCTTTCCTCGCCTTGTAAA	59.817	20	216	4794	5009
Gekko_transcript_429	3	p1	(C)15	15	6571	6585	AGAAGCCATGTTGGATCAGG	60.073	20	CTGGAAGAAAAGAAGGCACG	59.986	20	220	6468	6687	AGAAGCCATGTTGGATCAGG	60.073	20	TCCTGGAAGAAAAGAAGGCA	59.926	20	222	6468	6689	AGAAGCCATGTTGGATCAGG	60.073	20	AAAGAAGGCACGAAGAAGCA	60.132	20	212	6468	6679
Gekko_transcript_429	4	p1	(G)16	16	6722	6737	CGTGCCTTCTTTTCTTCCAG	59.986	20	CACAGGACTCCACAGCTTCA	60.022	20	207	6668	6874	CGTGCCTTCTTTTCTTCCAG	59.986	20	TTGCTCACAGGACTCCACAG	60.022	20	212	6668	6879	CGTGCCTTCTTTTCTTCCAG	59.986	20	CCACAGCTTCAAGGGAACAT	60.111	20	198	6668	6865
Gekko_transcript_429	5	p3	(CTC)12	36	7596	7631	TAAGCCGCTCTTGAGACTCC	59.717	20	TGTGTTTGGAAACCTTGGTG	59.435	20	268	7542	7809	GAAGGGCAGGGTATAAATCCA	60.157	21	TTCTTTCTCTCGGTGGTGCT	59.989	20	273	7572	7844	GAAGGGCAGGGTATAAATCCA	60.157	21	CTTCTTTCTCTCGGTGGTGC	59.989	20	274	7572	7845
Gekko_transcript_430	1	p3	(TGA)6	18	7489	7506	CACCCACTCCTGAACAAAGA	58.695	20	TCCTTTGACCTTGTGGGTTC	59.943	20	187	7397	7583	ACACCCACTCCTGAACAAAGA	59.607	21	TCCTTTGACCTTGTGGGTTC	59.943	20	188	7396	7583	CACCCACTCCTGAACAAAGAA	60.133	21	TAAAGGGGGAACACCTCCAT	60.549	20	212	7397	7608
Gekko_transcript_433	1	p1	(T)15	15	4095	4109	AGGCCCTTCTTGAGGATGTT	60.074	20	GATGGCTTATTGGGTGGTTG	60.192	20	267	3963	4229	AGGCCCTTCTTGAGGATGTT	60.074	20	ATGAATGCTCAGGAACTCGG	60.218	20	243	3963	4205	AGGCCCTTCTTGAGGATGTT	60.074	20	CTCAGGAACTCGGCAGAAAA	60.508	20	236	3963	4198
Gekko_transcript_433	2	p1	(C)12	12	4793	4804	TCAGCAGGAATGTCTGTTCG	59.984	20	AAACAGCATGTGACAGCAGG	59.905	20	239	4598	4836	GAATGTCTGTTCGCCCACTT	60.119	20	AAACAGCATGTGACAGCAGG	59.905	20	232	4605	4836	AATGTCTGTTCGCCCACTTC	60.119	20	AAACAGCATGTGACAGCAGG	59.905	20	231	4606	4836
Gekko_transcript_433	3	p1	(T)15	15	8796	8810	ACATGTCTGTATGCCCGTGA	59.992	20	ATTGCAAATCAAAAGCCACC	59.945	20	191	8732	8922	CATGTCTGTATGCCCGTGAC	59.992	20	ATTGCAAATCAAAAGCCACC	59.945	20	190	8733	8922	CATGTCTGTATGCCCGTGAC	59.992	20	AACAGAAAAATCACCAGCCG	60.110	20	257	8733	8989
Gekko_transcript_433	4	p1	(C)13	13	9233	9245	ATATGGCCTTCCGTTGTCTG	59.955	20	TCCACCACATTGGTTGAAAA	59.792	20	110	9179	9288	TACCTTTGGGCTGTAGGACG	60.125	20	TCCACCACATTGGTTGAAAA	59.792	20	142	9147	9288	CTTTGGGCTGTAGGACGTGT	60.171	20	TCCACCACATTGGTTGAAAA	59.792	20	139	9150	9288
Gekko_transcript_436	1	p3	(TGA)6	18	7523	7540	CACCCACTCCTGAACAAAGA	58.695	20	TCCTTTGACCTTGTGGGTTC	59.943	20	187	7431	7617	ACACCCACTCCTGAACAAAGA	59.607	21	TCCTTTGACCTTGTGGGTTC	59.943	20	188	7430	7617	CACCCACTCCTGAACAAAGAA	60.133	21	GTTTCCTTTGACCTTGTGGG	59.425	20	190	7431	7620
Gekko_transcript_442	1	p1	(C)11	11	4004	4014	AGCTGCTGTATGTGATGGGA	59.271	20	TAAATTGCAGCGAAGCATTG	59.980	20	206	3879	4084	AGCTGCTGTATGTGATGGGA	59.271	20	TGTAAATTGCAGCGAAGCAT	59.472	20	208	3879	4086	AGCTGCTGTATGTGATGGGA	59.271	20	CAGCGAAGCATTGTCAACAG	60.596	20	199	3879	4077
Gekko_transcript_442	2	p2	(TC)7	14	4498	4511	GGAATGCAACTGTCAAAGCA	59.847	20	GTCTGCAACAGTGCTGGCTA	60.207	20	230	4306	4535	TGGAATGCAACTGTCAAAGC	59.847	20	GTCTGCAACAGTGCTGGCTA	60.207	20	231	4305	4535	CATACAGGTTTAAACGCCCG	60.368	20	CGGAAGCAGAAGCTTGAATC	60.096	20	223	4382	4604
Gekko_transcript_442	3	p2	(TA)7	14	8739	8752	TCATACATGGATGTAATCAACCC	58.570	23	TGAACTTTTTGGTCTCTCAGCA	60.030	22	269	8595	8863	ATCATACATGGATGTAATCAACCC	58.891	24	TGAACTTTTTGGTCTCTCAGCA	60.030	22	270	8594	8863	CATGGATGTAATCAACCCATATGTA	59.761	25	TGAACTTTTTGGTCTCTCAGCA	60.030	22	264	8600	8863
Gekko_transcript_448	1	p2	(CA)6	12	5295	5306	GGGGAGATCTGTTGTCTGGA	60.048	20	AACAAAGTTTGGTTGCCCAG	60.008	20	244	5176	5419	GGGGAGATCTGTTGTCTGGA	60.048	20	AATACCTGGAGATTTGGGGG	60.011	20	178	5176	5353	GGGGAGATCTGTTGTCTGGA	60.048	20	GGAAGGGGCCTTTTACTGAC	59.940	20	266	5176	5441
Gekko_transcript_450	1	p3	(CAG)7	21	119	139	CTTGTGTGCAGAGGGAGCTA	59.187	20	TTCTCTAACACCCCAGGACG	60.103	20	149	76	224	CTTGTGTGCAGAGGGAGCTA	59.187	20	AAAACCCGCTTAAAACCGAT	59.844	20	267	76	342	CTTGTGTGCAGAGGGAGCTA	59.187	20	AAAAGCAATCTTCCTGGGCT	60.208	20	223	76	298
Gekko_transcript_450	2	p1	(G)12	12	523	534	TTCAAATCGGTTTTAAGCGG	60.068	20	AAAACCACTCCCCTCTCAGG	60.480	20	280	318	597	TTCAAATCGGTTTTAAGCGG	60.068	20	AGAGGGAGCAAAGAAACGCT	60.517	20	255	318	572	ATCGGTTTTAAGCGGGTTTT	59.844	20	AGGAAAACCACTCCCCTCTC	59.534	20	278	323	600
Gekko_transcript_450	3	p1	(A)10	10	4693	4702	AATCCTTTTGGCTTGCCTCT	60.208	20	AGTTGATGGATGCGGGTAAG	59.955	20	187	4598	4784	AATCCTTTTGGCTTGCCTCT	60.208	20	GGATGCGGGTAAGGAATGTA	59.784	20	180	4598	4777	AATCCTTTTGGCTTGCCTCT	60.208	20	CAGCTGGCTTTCAACCATTT	60.249	20	136	4598	4733
Gekko_transcript_450	4	p1	(G)11	11	6568	6578	GCATGTTTGGGCTATGAGGT	59.962	20	AGAGAGGACTCCATCTGGCA	59.945	20	106	6514	6619	GCATGTTTGGGCTATGAGGT	59.962	20	CTCTTGAGCAGGCAGGAATC	60.096	20	179	6514	6692	GCATGTTTGGGCTATGAGGT	59.962	20	CAGGCAGGAATCCAAACAGT	60.111	20	171	6514	6684
Gekko_transcript_453	1	p2	(CT)6	12	3742	3753	AGAGACACGGGTCTTGCTGT	59.907	20	ACGTGCTTCTGCCTGAAGAT	60.020	20	275	3659	3933	CACGGGTCTTGCTGTGTAGA	59.897	20	ACGTGCTTCTGCCTGAAGAT	60.020	20	270	3664	3933	GACACGGGTCTTGCTGTGTA	59.751	20	ACGTGCTTCTGCCTGAAGAT	60.020	20	272	3662	3933
Gekko_transcript_466	1	p3	(TCC)7	21	7750	7770	TCTGTGGATTCCTCGGTTTC	60.050	20	TTCAGTTTCTGCTTGCCCTT	59.993	20	245	7710	7954	TCTGTGGATTCCTCGGTTTC	60.050	20	CTTTCGGGGGAGAGTTTTTC	60.046	20	271	7710	7980	TTCCTCGGTTTCTTCTCCCT	60.183	20	TTCAGTTTCTGCTTGCCCTT	59.993	20	237	7718	7954
Gekko_transcript_466	2	p2	(TG)10	20	8719	8738	GACCTCCACAGAAGGAACCA	60.088	20	TTTGGCTTTGACCTACCTGG	60.103	20	270	8559	8828	TGGACCTCCACAGAAGGAAC	60.088	20	TTTGGCTTTGACCTACCTGG	60.103	20	272	8557	8828	CACAGAAGGAACCACAGCAA	59.873	20	TTTGGCTTTGACCTACCTGG	60.103	20	264	8565	8828
Gekko_transcript_470	1	p1	(C)10	10	1325	1334	TTTTGTGACTGGCAGCAATC	59.847	20	AAGTGTCTGCAAGTGCATCG	60.056	20	223	1215	1437	TTTTGTGACTGGCAGCAATC	59.847	20	CAAGTGCATCGCCCTTATTT	60.096	20	214	1215	1428	TTTTGTGACTGGCAGCAATC	59.847	20	CTGTATGCAAGCTCCCTTCC	59.836	20	254	1215	1468
Gekko_transcript_471	1	p2	(GT)7	14	9202	9215	--
Gekko_transcript_472	1	p1	(A)10	10	4782	4791	TACAATGTGTTGCCCAGGAA	59.964	20	ATGACACATCATGGAGCCAA	59.925	20	232	4645	4876	GTTGCCCAGGAAGCACTAAG	59.875	20	ATGACACATCATGGAGCCAA	59.925	20	224	4653	4876	TATTGTGTTGCCCAGAGCAG	59.864	20	ATGACACATCATGGAGCCAA	59.925	20	140	4737	4876
Gekko_transcript_472	2	p2	(CA)6	12	5296	5307	GGGGAGATCTGTTGTCTGGA	60.048	20	AACAAAGTTTGGTTGCCCAG	60.008	20	245	5176	5420	GGGGAGATCTGTTGTCTGGA	60.048	20	AATACCTGGAGATTTGGGGG	60.011	20	179	5176	5354	GGGGAGATCTGTTGTCTGGA	60.048	20	GGAAGGGGCCTTTTACTGAC	59.940	20	267	5176	5442
Gekko_transcript_474	1	p3	(CAG)7	21	1196	1216	GCTTTGCATGTTACCGGAGT	60.140	20	TTGGGGAGAGTCTGGATTTG	60.042	20	179	1135	1313	AATTTTTCCACCACTGGCAC	59.836	20	TTGGGGAGAGTCTGGATTTG	60.042	20	260	1054	1313	ACGTGGGCATCATGAATTTT	60.199	20	TTGGGGAGAGTCTGGATTTG	60.042	20	274	1040	1313
Gekko_transcript_474	2	c	(TAT)6tgtaattatataaaactataaaatatttc(T)14	61	2730	2790	ACTAGGTACCCCAGATGCCA	59.430	20	GCATCTGAACGATGACCAAA	59.654	20	190	2649	2838	ACTAGGTACCCCAGATGCCA	59.430	20	CCGCCTAACAGCTCAAGAGT	59.639	20	221	2649	2869	GCCATCATGCCTTGGTTCTA	61.003	20	GCATCTGAACGATGACCAAA	59.654	20	174	2665	2838
Gekko_transcript_474	3	c*	(AC)6(CCCT)5*	31	3717	3747	CACTTCTCCAGCTCTGTCCC	59.986	20	ATGATCCTACCTGCTGTGCC	60.104	20	232	3635	3866	CTTCTCCAGCTCTGTCCCAC	59.986	20	ATGATCCTACCTGCTGTGCC	60.104	20	230	3637	3866	ACTTCTCCAGCTCTGTCCCA	59.986	20	ATGATCCTACCTGCTGTGCC	60.104	20	231	3636	3866
Gekko_transcript_474	4	p1	(C)11	11	7971	7981	TTCCTTTTGGATGAGGGATG	59.864	20	TCTGACACAGGTCACAAGGC	59.872	20	234	7791	8024	AAAGCTTCTGGTGTGGGAGA	59.844	20	TCTGACACAGGTCACAAGGC	59.872	20	205	7820	8024	CGGGTTTTCAAAAAGGGAAT	60.157	20	TCTGACACAGGTCACAAGGC	59.872	20	144	7881	8024
Gekko_transcript_476	1	p1	(A)13	13	4711	4723	ACACGATCACGGTACACGAA	60.032	20	AAAACCACAAATGCGCTGAT	60.511	20	251	4497	4747	CATCAGGCAACCAGGAACTT	60.111	20	AAAACCACAAATGCGCTGAT	60.511	20	164	4584	4747	AAAGAAGGGTTGACGCAGTG	60.291	20	AAAACCACAAATGCGCTGAT	60.511	20	102	4646	4747
Gekko_transcript_476	2	p1	(C)12	12	5020	5031	TGACTTCAGTGCACCAAGGA	60.440	20	CTGGTAGCATGCACTCCTGA	60.008	20	176	4899	5074	TGACTTCAGTGCACCAAGGA	60.440	20	CGTCTTGTCTGAATGGAGCA	59.984	20	276	4899	5174	TTTCTCTTTCTCCCTGCCAC	59.405	20	CTGGTAGCATGCACTCCTGA	60.008	20	142	4933	5074
Gekko_transcript_476	3	p2	(TA)8	16	6749	6764	TAACATGGGCGTGTTTCAGA	60.111	20	AAGCTGCAGAATCGGTCAGT	60.020	20	171	6638	6808	CACAGTGCCATCCTAAGCAA	59.864	20	AAGCTGCAGAATCGGTCAGT	60.020	20	252	6557	6808	TTGTGTCACAGTGCCATCCT	60.162	20	AAGCTGCAGAATCGGTCAGT	60.020	20	258	6551	6808
Gekko_transcript_476	4	p4	(GTTT)6	24	6934	6957	CCGATTCTGCAGCTTCTTTT	59.592	20	CGGAGAGATTCTTCCTCACC	58.816	20	191	6794	6984	GACCGATTCTGCAGCTTCTT	59.579	20	CGGAGAGATTCTTCCTCACC	58.816	20	193	6792	6984	TCCTGCAATGACAGGGAACT	60.656	20	CGGAGAGATTCTTCCTCACC	58.816	20	256	6729	6984
Gekko_transcript_478	1	p1	(G)16	16	236	251	TACGATGAGGACAACGGTGA	60.112	20	AAGGGACGAACTCACACCAG	60.151	20	142	154	295	CCTCTTGGAGACTCTGGTCG	59.978	20	GGCTAAGGGACGAACTCACA	60.255	20	280	20	299	CCTGCCTCTTGGAGACTCTG	60.127	20	AAGGGACGAACTCACACCAG	60.151	20	280	16	295
Gekko_transcript_480	1	p2	(CA)6	12	5293	5304	GGGGAGATCTGTTGTCTGGA	60.048	20	AACAAAGTTTGGTTGCCCAG	60.008	20	244	5174	5417	GGGGAGATCTGTTGTCTGGA	60.048	20	AATACCTGGAGATTTGGGGG	60.011	20	178	5174	5351	GGGGAGATCTGTTGTCTGGA	60.048	20	GGAAGGGGCCTTTTACTGAC	59.940	20	266	5174	5439
Gekko_transcript_482	1	p3	(TCT)5	15	6866	6880	GAGACTTCAAGTGAAGGGCG	59.989	20	AACAGCCCCATTCAAAACAG	59.971	20	141	6823	6963	GTGAAGGGCGGGGTATAAAT	60.041	20	AACAGCCCCATTCAAAACAG	59.971	20	131	6833	6963	GAGACTTCAAGTGAAGGGCG	59.989	20	GCTAGGCAGAGCAAGGCTAA	59.889	20	279	6823	7101
Gekko_transcript_482	2	p1	(C)14	14	8063	8076	CCACACAGTTCTTCCCCAAT	59.820	20	AAAACAGCATGCCACTTTCC	60.118	20	277	7989	8265	AATCCTGCAGGTCCTTCTGA	59.803	20	AAAACAGCATGCCACTTTCC	60.118	20	257	8009	8265	CCACACAGTTCTTCCCCAAT	59.820	20	TTTCCCTTTGCATGCTTTCT	59.823	20	262	7989	8250
Gekko_transcript_484	1	c	(AT)6ttttgtaaatcctagcccggttttttccagttatacaaagc(A)11	64	4057	4120	ACACACCCAAAAGTGGCATC	60.823	20	TGCAGGGAGGTTTTCGTAAG	60.241	20	270	3958	4227	CCCAAAAGTGGCATCAGGTA	60.883	20	TGCAGGGAGGTTTTCGTAAG	60.241	20	265	3963	4227	ACACCCAAAAGTGGCATCAG	60.954	20	TGCAGGGAGGTTTTCGTAAG	60.241	20	268	3960	4227
Gekko_transcript_484	2	p1	(A)10	10	5577	5586	AGCCATTGCTGTTTACCACC	60.000	20	AAGCCTTGCCTGAACTCGTA	60.015	20	192	5435	5626	AGATTCAGTTTGACGGGTGG	59.966	20	AAGCCTTGCCTGAACTCGTA	60.015	20	104	5523	5626	AGGAGAGTGTGGGTTTCACG	60.151	20	AAGCCTTGCCTGAACTCGTA	60.015	20	245	5382	5626
Gekko_transcript_484	3	c	(C)12tg(AC)8	30	7501	7530	GGGCTGTTTCTGAATCTGGA	60.195	20	GCTTGCAGCTGAACACACTC	59.783	20	230	7414	7643	GGGCTGTTTCTGAATCTGGA	60.195	20	CACACTCCAGTCCCTTCACA	59.705	20	217	7414	7630	GGGCTGTTTCTGAATCTGGA	60.195	20	CTTGCAGCTGAACACACTCC	59.622	20	229	7414	7642
Gekko_transcript_484	4	p1	(G)11	11	8635	8645	AGTTGAAGGGCTCCCAGTTT	60.110	20	GCAAACTGCCTATCAGGACC	59.700	20	280	8409	8688	TTGAAGGGCTCCCAGTTTTA	59.679	20	TGCCTATCAGGACCCTTCAG	60.210	20	272	8411	8682	TTGAAGGGCTCCCAGTTTTA	59.679	20	CTGCCTATCAGGACCCTTCA	60.210	20	273	8411	8683
Gekko_transcript_485	1	p1	(G)13	13	55	67	AGAGAGCGAGGCGCAACT	61.417	18	TGACGGTGTCAGTTTTCGTC	59.726	20	129	3	131	AGAGAGCGAGGCGCAACT	61.417	18	AGAGCGAGAACGATGGTGAC	60.418	20	145	3	147	AGAGAGCGAGGCGCAACT	61.417	18	TGGTGACGGTGTCAGTTTTC	59.571	20	132	3	134
Gekko_transcript_485	2	p2	(CA)7	14	233	246	AGGCTCCTTACTGCGAGGAT	60.370	20	GCTAGAGGAGGAAGCCACAA	59.574	20	238	207	444	AGGCTCCTTACTGCGAGGAT	60.370	20	CTTCGGCTAGAGGAGGAAGC	60.610	20	243	207	449	AGGCTCCTTACTGCGAGGAT	60.370	20	TAGAGGAGGAAGCCACAACC	59.284	20	236	207	442
Gekko_transcript_486	1	c*	(C)11(CA)7*	24	641	664	TTTTCAGCAGCGAAGGAGTT	60.132	20	CTCGCAGTCTGGACAACAAA	60.025	20	270	497	766	TTTCAGCAGCGAAGGAGTTT	60.132	20	CTCGCAGTCTGGACAACAAA	60.025	20	269	498	766	TTTCAGCAGCGAAGGAGTTT	60.132	20	CTGGACAACAAATGCTGGTG	60.152	20	261	498	758
Gekko_transcript_486	2	p1	(C)13	13	814	826	TTTGTTGTCCAGACTGCGAG	60.025	20	ATGTTTTGCAGGAACTTGGG	59.971	20	152	747	898	CACCAGCATTTGTTGTCCAG	60.152	20	ATGTTTTGCAGGAACTTGGG	59.971	20	160	739	898	CACCAGCATTTGTTGTCCAG	60.152	20	CCTTAGAAAATGTGGCTCGC	59.845	20	206	739	944
Gekko_transcript_486	3	p3	(GAG)6	18	6932	6949	AGGCAGTCAACAGTCTTGGG	60.298	20	CACGACCTAATGCCACACTG	60.175	20	186	6863	7048	AGGCAGTCAACAGTCTTGGG	60.298	20	CACACTGCACGAGCCTTAGA	60.199	20	173	6863	7035	AGGCAGTCAACAGTCTTGGG	60.298	20	TGCTGATGAGGACAAACCAA	60.240	20	210	6863	7072
Gekko_transcript_486	4	p1	(C)11	11	8179	8189	TCCTGACTGCCTCATCACTG	59.980	20	CCACCCATGTTGCATAACAG	59.840	20	253	8062	8314	ACAATATGGGCTGCTGTTCC	59.962	20	CCACCCATGTTGCATAACAG	59.840	20	227	8088	8314	TCCTGACTGCCTCATCACTG	59.980	20	AATACACAGGCACACAGCCA	60.183	20	270	8062	8331
Gekko_transcript_491	1	p1	(C)10	10	88	97	CGACCCTTCCACCTTCTCTT	60.619	20	ATGAGAGGGGGATAGCCAAG	60.422	20	101	53	153	CCCTTCCACCTTCTCTTGTTC	60.096	21	GGGGAGTCAAAGGAGTAGGG	59.928	20	129	56	184	TTGTTCTTCGTGTTCCCGAC	61.075	20	GGAAATGAGAGGGGGATAGC	59.866	20	121	37	157
Gekko_transcript_491	2	p3	(GCC)6	18	1279	1296	GACAAGAGCGGGAGAGATTG	59.950	20	GGTAGAGGAGGAGGAGGTGG	60.066	20	274	1046	1319	GACAAGAGCGGGAGAGATTG	59.950	20	GGGTAGAGGAGGAGGAGGTG	60.066	20	275	1046	1320	CAGGAAAGGGAACACCAAGA	60.081	20	GGTAGAGGAGGAGGAGGTGG	60.066	20	242	1078	1319
Gekko_transcript_491	3	p1	(G)10	10	3751	3760	AACTTCAAAGAAGGGCAGCA	59.993	20	TGGTGTTCAATACTTGGGAGG	59.838	21	271	3716	3986	TCCTATGCTTTGGACCTTGG	60.066	20	GCTGAATTTTTAGCTGCAGGA	59.622	21	242	3543	3784	TCCTATGCTTTGGACCTTGG	60.066	20	TTGCCAAATTGCTGAATTTTT	59.595	21	252	3543	3794
Gekko_transcript_492	1	p1	(C)15	15	2443	2457	ATCTAGTCCAACCCCCTTGC	60.328	20	CGGTTTAAAAGGAGCTGTGC	59.883	20	207	2397	2603	ATCTAGTCCAACCCCCTTGC	60.328	20	GATATTAGCCCGGACGGTTT	60.171	20	221	2397	2617	ATCTAGTCCAACCCCCTTGC	60.328	20	GTAGGCGTGGCGATATTAGC	59.732	20	232	2397	2628
Gekko_transcript_492	2	p2	(CA)6	12	2869	2880	GAGACACAGAGCTGGAAGGG	59.986	20	ACTCTTCCTCCGACCCAGAT	60.073	20	187	2783	2969	AGACACAGAGCTGGAAGGGA	59.986	20	AAGGGTTGCACCAGAGCTTA	59.875	20	272	2784	3055	GAGACACAGAGCTGGAAGGG	59.986	20	AAGGGTTGCACCAGAGCTTA	59.875	20	273	2783	3055
Gekko_transcript_492	3	p3	(TCT)5	15	4581	4595	GGACTTTGTAAGCCGCTCTG	60.015	20	CCTTTACTCCTCCCAGTCCC	59.928	20	114	4510	4623	GGACTTTGTAAGCCGCTCTG	60.015	20	CCCTTTACTCCTCCCAGTCC	59.928	20	115	4510	4624	GGACTTTGTAAGCCGCTCTG	60.015	20	AGCCTTTTCCCTTTACCAGC	59.725	20	257	4510	4766
Gekko_transcript_493	1	p2	(GA)6	12	4682	4693	AGTTTAGAGCAGCCCCCTGT	60.268	20	TGAAAGTCCGATCCTTTTGG	60.044	20	210	4651	4860	AAAGTTTAGAGCAGCCCCCT	59.371	20	TGAAAGTCCGATCCTTTTGG	60.044	20	212	4649	4860	AAGTTTAGAGCAGCCCCCTG	60.753	20	TGAAAGTCCGATCCTTTTGG	60.044	20	211	4650	4860
Gekko_transcript_493	2	p2	(GA)6	12	7051	7062	AGTGATGTGAATTGGCTCCC	59.934	20	TGGCTTTGAAAGTGCTGATG	59.988	20	121	7008	7128	TTATGACCTGCACAATCCCA	59.924	20	TGGCTTTGAAAGTGCTGATG	59.988	20	152	6977	7128	TGACCTGCACAATCCCATTA	59.924	20	TGGCTTTGAAAGTGCTGATG	59.988	20	149	6980	7128
Gekko_transcript_493	3	p1	(T)10	10	8736	8745	CAGTGCTCCACCACACTGAT	59.738	20	CCAGCAATCTGTCAAAATGG	59.123	20	264	8546	8809	CAGTGCTCCACCACACTGAT	59.738	20	ATCTGCAACCCAACACGTTA	59.050	20	231	8546	8776	CAGTGCTCCACCACACTGAT	59.738	20	ACCAGCAATCTGTCAAAATGG	59.985	21	265	8546	8810
Gekko_transcript_495	1	p1	(C)12	12	7885	7896	GCCTTAGCTGGGGAATCTCT	59.811	20	CCAGCTTCCTCACACCACTT	60.298	20	274	7803	8076	GCCTTAGCTGGGGAATCTCT	59.811	20	CCCTTGTGTGATTAGGCACC	60.375	20	251	7803	8053	GCCTTAGCTGGGGAATCTCT	59.811	20	ACTTTGCCCCTTGTGTGATT	59.454	20	258	7803	8060
Gekko_transcript_496	1	c	(TA)9ttatatgaatatatatatgaac(AT)8acataaaaacaaaaattagttgcagagcactttttaatactttgcatctcccatttaaaggtg(C)15	134	2355	2488	CCTGCAGTCGTGACCCTACTA	60.319	21	GAAAATGGCCCTTTGATCTG	59.505	20	273	2293	2565	CCTGCAGTCGTGACCCTACTA	60.319	21	TGAAAATGGCCCTTTGATCT	59.505	20	274	2293	2566	CCTGCAGTCGTGACCCTACTA	60.319	21	TCTGAAAATGGCCCTTTGAT	59.505	20	276	2293	2568
Gekko_transcript_496	2	p1	(G)13	13	4860	4872	GCAAGAGACAGGTTCCCAAA	60.232	20	TTCGGAAGAAATGAAGCACC	60.192	20	252	4806	5057	GCAAGAGACAGGTTCCCAAA	60.232	20	TAGCTTTGTGGCATTCACCA	60.257	20	202	4806	5007	CCAGTGGCAAGAGACAGGTT	60.298	20	TTCGGAAGAAATGAAGCACC	60.192	20	258	4800	5057
Gekko_transcript_496	3	p1	(A)12	12	7445	7456	GCAAAGGACCAAAGAATCCA	60.051	20	TGATAAAGATGAGGCAGGGG	60.029	20	107	7415	7521	TGCAAAGGACCAAAGAATCC	60.051	20	TGATAAAGATGAGGCAGGGG	60.029	20	108	7414	7521	GCAAAGGACCAAAGAATCCA	60.051	20	CCAGCCAGCCATTACAACTT	60.132	20	145	7415	7559
Gekko_transcript_496	4	p1	(T)15	15	7811	7825	GGGTGAGGTGAACCATGAAT	59.636	20	GACTGGACTGTCCTTTGGGA	60.088	20	176	7786	7961	GTGAATGCTTTGTTAGGCCC	59.574	20	GACTGGACTGTCCTTTGGGA	60.088	20	277	7685	7961	GGGTGAGGTGAACCATGAAT	59.636	20	CTCTAGCACCAGGCAAAAGC	60.154	20	149	7786	7934
Gekko_transcript_496	5	p2	(GT)6	12	8365	8376	GCTGAAGGGTTTCCACACAT	59.973	20	AAACAGGCAATTGGATGAGG	59.933	20	147	8316	8462	GCTGAAGGGTTTCCACACAT	59.973	20	TTTTCTGCTGTGCTTTGTGC	60.180	20	120	8316	8435	GCTGAAGGGTTTCCACACAT	59.973	20	TTGTGTGGGGGACTCATGTA	59.806	20	171	8316	8486
Gekko_transcript_497	1	p3	(TGA)6	18	7401	7418	CACCCACTCCTGAACAAAGA	58.695	20	TCCTTTGACCTTGTGGGTTC	59.943	20	187	7309	7495	ACACCCACTCCTGAACAAAGA	59.607	21	TCCTTTGACCTTGTGGGTTC	59.943	20	188	7308	7495	CACCCACTCCTGAACAAAGAA	60.133	21	GTTTCCTTTGACCTTGTGGG	59.425	20	190	7309	7498
Gekko_transcript_498	1	p2	(TG)6	12	1254	1265	AACTTGCAGAAAATCCCCAA	59.546	20	CACCCAACAGAAGTGTCTTGAA	60.185	22	262	1087	1348	TTGCAGAAAATCCCCAAGTT	59.546	20	CACCCAACAGAAGTGTCTTGAA	60.185	22	259	1090	1348	TTGCAGAAAATCCCCAAGTT	59.546	20	CACCCAACAGAAGTGTCTTGA	58.762	21	259	1090	1348
Gekko_transcript_498	2	p1	(C)10	10	4726	4735	ATACCAGGTGCCATCAGGAG	59.950	20	GGGACTCGAGGAAGAGTTGA	59.380	20	207	4662	4868	GTGGCCAAAAATACCAGGTG	60.227	20	GGGACTCGAGGAAGAGTTGA	59.380	20	217	4652	4868	CCAAAAATACCAGGTGCCAT	59.685	20	GGGACTCGAGGAAGAGTTGA	59.380	20	213	4656	4868
Gekko_transcript_498	3	p2	(TG)9	18	6799	6816	GGTTCCTCATGCAGTTTCGT	60.119	20	TCCACTGATTTCCTTCTGCAT	59.685	21	241	6659	6899	TTCAAGCTGAGCAACTGTGG	60.175	20	TCCACTGATTTCCTTCTGCAT	59.685	21	259	6641	6899	ATGCATTCAGGCAATGCTAA	59.285	20	ACCAAAATGGAATAGCCAGC	59.046	20	256	6748	7003
Gekko_transcript_498	4	p3	(GGT)5	15	8258	8272	CACCCACTCCAGGCATTTAT	59.813	20	GTTCTTCAATAGCGCCTTGG	59.845	20	223	8213	8435	AAAGAGGCAATGGAACATGC	60.081	20	TGATCGTGATCTGTAACGGC	59.679	20	270	8128	8397	CAGGCATTTATATGGGCAGG	60.302	20	GTTCTTCAATAGCGCCTTGG	59.845	20	214	8222	8435
Gekko_transcript_500	1	p1	(G)10	10	231	240	TACGATGAGGACAACGGTGA	60.112	20	AAGGGACGAACTCACACCAG	60.151	20	136	149	284	TGCCTCTTGGAGACTCTGGT	59.986	20	GGCTAAGGGACGAACTCACA	60.255	20	276	13	288	CCTCTTGGAGACTCTGGTCG	59.978	20	GGCTAAGGGACGAACTCACA	60.255	20	274	15	288
Gekko_transcript_500	2	p1	(C)10	10	2235	2244	CCTCCCACTCCTTGGTGTAA	59.959	20	AGATGACTGGTGGATCCTGG	59.920	20	162	2210	2371	CCTCCCACTCCTTGGTGTAA	59.959	20	GACTGGTGGATCCTGGAAAA	59.903	20	158	2210	2367	CCTCCCACTCCTTGGTGTAA	59.959	20	ATGACTGGTGGATCCTGGAA	60.326	20	160	2210	2369
Gekko_transcript_500	3	p1	(T)10	10	3851	3860	TCTCTTTCAATCCGGCTGTT	59.813	20	ATTTGGTGTCCTGAGTTCGG	59.966	20	201	3806	4006	TCTTTCAATCCGGCTGTTTC	60.192	20	ATTTGGTGTCCTGAGTTCGG	59.966	20	199	3808	4006	TCTCTTTCAATCCGGCTGTT	59.813	20	CGCAGAGTGGGGTCATATTT	59.955	20	217	3806	4022
Gekko_transcript_502	1	p1	(C)18	18	1751	1768	CCCCTGTTGTGTGTAGCCTT	60.028	20	TCTGGGATTCCTTATCACGC	60.036	20	248	1656	1903	CCCCTGTTGTGTGTAGCCTT	60.028	20	TCCATTGTAATCCCAGCACA	59.924	20	149	1656	1804	CCCCTGTTGTGTGTAGCCTT	60.028	20	CGCAAGCTAGTCTCACCCTC	60.156	20	231	1656	1886
Gekko_transcript_502	2	p1	(T)17	17	3183	3199	GGGCAAGAAAGGAGTAAGGG	60.068	20	GGCATGGAGGTGAGAAGAAA	60.195	20	268	3145	3412	GGGCAAGAAAGGAGTAAGGG	60.068	20	GAAAAGGCATGGAGGTGAGA	60.195	20	273	3145	3417	GGGCAAGAAAGGAGTAAGGG	60.068	20	AGGCATGGAGGTGAGAAGAA	59.803	20	269	3145	3413
Gekko_transcript_503	1	p1	(C)14	14	5871	5884	AGAGCTGAAGGCATTTGGAA	59.955	20	CAAAGCCCTCTGCCTAGTTG	60.008	20	131	5780	5910	CGAGGGCTTCTGTGCTTAAC	60.015	20	CACCTGGGAAGAACAGCATT	60.111	20	244	5815	6058	AGAGCTGAAGGCATTTGGAA	59.955	20	CACCTGGGAAGAACAGCATT	60.111	20	279	5780	6058
Gekko_transcript_507	1	p2	(AG)18	36	5986	6021	GCTGTCGTTTCTTCAGGCTC	60.142	20	GGATCTCGTGCCTTGTAACC	59.556	20	275	5871	6145	GGAGACTGGTGCAGGTTTGT	60.159	20	GGATCTCGTGCCTTGTAACC	59.556	20	193	5953	6145	AGGAGACTGGTGCAGGTTTG	60.298	20	GGATCTCGTGCCTTGTAACC	59.556	20	194	5952	6145
Gekko_transcript_507	2	p1	(G)10	10	6570	6579	ATTTGCTTTGCTCGGACTTG	60.386	20	TGTGTGTGTGTGTGTTTTGGA	59.491	21	267	6457	6723	CATTTGCTTTGCTCGGACTT	60.386	20	TGTGTGTGTGTGTGTTTTGGA	59.491	21	268	6456	6723	GATGCTCACCATTTGCTTTG	59.276	20	TGTGTGTGTGTGTGTTTTGGA	59.491	21	277	6447	6723
Gekko_transcript_507	3	p2	(AC)9	18	6710	6727	GGGGTTTCGCTTCCTTTTAC	59.945	20	GGGTCTCGAACTGCTGAACT	59.455	20	256	6575	6830	GGGGTTTCGCTTCCTTTTAC	59.945	20	CAGACCTTCCGGTATGCTGTA	60.139	21	235	6575	6809	GGGGTTTCGCTTCCTTTTAC	59.945	20	ATTCGGGTCTCGAACTGCT	59.818	19	260	6575	6834
Gekko_transcript_507	4	p2	(AT)13	26	8848	8873	GGCACCAGACACACATTCAC	60.013	20	AGGCACCCATGACGTATAGC	59.985	20	255	8650	8904	GGCACCAGACACACATTCAC	60.013	20	GCACCCATGACGTATAGCCT	59.985	20	253	8650	8902	AATTAAGCACAGGGCACCAG	60.132	20	AGGCACCCATGACGTATAGC	59.985	20	267	8638	8904
Gekko_transcript_507	5	p1	(A)13	13	9033	9045	AGGCTATACGTCATGGGTGC	59.985	20	CATGTTTTGAAGAAAGGCAAAA	59.272	22	217	8883	9099	GCTATACGTCATGGGTGCCT	59.985	20	CATGTTTTGAAGAAAGGCAAAA	59.272	22	215	8885	9099	GCACAACTGTCACATGGCTT	59.758	20	CATGTTTTGAAGAAAGGCAAAA	59.272	22	187	8913	9099
Gekko_transcript_508	1	p1	(A)12	12	4219	4230	TGAAGATGTGCAGGCTTTTG	59.988	20	TAACGCCGTATTGGAGTCCT	59.592	20	220	4048	4267	TGAAGATGTGCAGGCTTTTG	59.988	20	TGCACACCAATCCGTGTAAC	60.436	20	236	4048	4283	TGAAGATGTGCAGGCTTTTG	59.988	20	TATTGGAGTCCTTCCCCCAT	60.517	20	212	4048	4259
Gekko_transcript_508	2	p1	(T)14	14	4443	4456	TGATCCCTATGGTGGATGGT	60.011	20	TTTCTGTATGCCTGTTCCCC	59.933	20	261	4381	4641	TGATCCCTATGGTGGATGGT	60.011	20	GTGGAGGGGAGAATGGAACT	60.314	20	209	4381	4589	TGATCCCTATGGTGGATGGT	60.011	20	GGAGGGGAGAATGGAACTGT	60.314	20	207	4381	4587
Gekko_transcript_513	1	p2	(AC)6	12	9075	9086	TTTCAACGGTCTGCCTCTCT	59.989	20	CACAGAAAGGGTTTTTCGCT	59.355	20	185	9027	9211	TTTCAACGGTCTGCCTCTCT	59.989	20	ACACAGAAAGGGTTTTTCGC	59.218	20	186	9027	9212	TTTTCAACGGTCTGCCTCTC	60.375	20	CACAGAAAGGGTTTTTCGCT	59.355	20	186	9026	9211
Gekko_transcript_515	1	p1	(G)13	13	148	160	GAGGCAGTTGTGCTGATGAA	59.992	20	GAACACTGCAGCACCAGCTA	60.207	20	168	28	195	GAGGCAGTTGTGCTGATGAA	59.992	20	ATTTGAGATCACAGCTCGGG	60.218	20	219	28	246	GAGGCAGTTGTGCTGATGAA	59.992	20	ACGTTGCAGTGTCAGGATTG	59.751	20	257	28	284
Gekko_transcript_515	2	p1	(T)11	11	6169	6179	CCTGAAGAAGGGGGCTTTAC	60.068	20	TCTGTCTTGCTCCTGGGTCT	59.986	20	280	6090	6369	CCTGAAGAAGGGGGCTTTAC	60.068	20	CTGTCTTGCTCCTGGGTCTC	59.986	20	279	6090	6368	ACCTGAAGAAGGGGGCTTTA	60.068	20	CTGTCTTGCTCCTGGGTCTC	59.986	20	280	6089	6368
Gekko_transcript_515	3	p1	(A)12	12	6525	6536	ATATTTCAGGCTGCCACAGG	60.096	20	GTTTCTGCCTTTCAGGGTTG	59.711	20	258	6375	6632	ATATTTCAGGCTGCCACAGG	60.096	20	TTTCTGCCTTTCAGGGTTGT	59.711	20	257	6375	6631	CAGGAGCAAGACAGAGGGAG	60.127	20	TTTCTGCCTTTCAGGGTTGT	59.711	20	277	6355	6631
Gekko_transcript_515	4	p1	(C)17	17	8285	8301	TCCATTCAAGCTTTCCCATT	59.505	20	GAATCCCAAGCAGCTTTCTG	59.955	20	275	8161	8435	TCCATTCAAGCTTTCCCATT	59.505	20	AATCCCAAGCAGCTTTCTGA	59.955	20	274	8161	8434	TTCCATTCAAGCTTTCCCAT	59.505	20	GAATCCCAAGCAGCTTTCTG	59.955	20	276	8160	8435
Gekko_transcript_515	5	p1	(T)12	12	8984	8995	GCCTTTTGCTGCACCTTTTA	60.376	20	AAAGATACAATGGAACATCCAGAA	58.931	24	211	8871	9081	GCCTTTTGCTGCACCTTTTA	60.376	20	AAAAGATACAATGGAACATCCAGA	58.931	24	212	8871	9082	GCCTTTTGCTGCACCTTTTA	60.376	20	AAAAGATACAATGGAACATCCAGAA	60.120	25	212	8871	9082
Gekko_transcript_516	1	c	(T)11aaagggaacactccaaaaattctgctctgctcactggtgcattatagaatgaaattgaattcagaagcaacccagcaccgtgac(T)13	108	1664	1771	CAAGGCCTTTTGAGAGATGC	59.955	20	TGCAGTTCATTGGCTACTGC	60.019	20	271	1596	1866	CCAAGGCCTTTTGAGAGATG	59.807	20	TGCAGTTCATTGGCTACTGC	60.019	20	272	1595	1866	CAAGGCCTTTTGAGAGATGC	59.955	20	TGATCAGCATGCAGGACATT	60.233	20	220	1596	1815
Gekko_transcript_516	2	p1	(G)14	14	2009	2022	CATTCTTTGCCCTCTTCTGC	59.955	20	GCAGCAAAACACTACTGCCA	60.058	20	117	1939	2055	CATTCTTTGCCCTCTTCTGC	59.955	20	CAGTAAAGTGCTGCATGGGA	59.864	20	247	1939	2185	CATTCTTTGCCCTCTTCTGC	59.955	20	TGCTTCAGCAGCAAAACACT	59.788	20	124	1939	2062
Gekko_transcript_516	3	p1	(G)10	10	7836	7845	AGAACTGGACTTGCTCCCAA	59.844	20	ACTCCCCAGAGAGGTCATCA	59.638	20	150	7791	7940	AGAACTGGACTTGCTCCCAA	59.844	20	GGGTCTCGTGACACCTATGG	60.386	20	124	7791	7914	AGAACTGGACTTGCTCCCAA	59.844	20	CAGGGTTGTACTCCCCAGAG	59.568	20	159	7791	7949
Gekko_transcript_517	1	c	(G)10agggagt(GA)9	35	30	64	GAAGCGAGCGAGAGAAGAGA	60.119	20	TCGAAGACAATCCCCTTCTT	58.715	20	234	7	240	GAAGCGAGCGAGAGAAGAGA	60.119	20	CTCGAAGACAATCCCCTTCTT	59.699	21	235	7	241	GAAGCGAGCGAGAGAAGAGA	60.119	20	CCTCGAAGACAATCCCCTT	59.076	19	236	7	242
Gekko_transcript_517	2	p3	(GAG)6	18	372	389	CCTTCTCCTGTCACCACCTC	59.682	20	AATCAGCTCAACCCTCCCTT	60.074	20	208	283	490	CCTTCTCCTGTCACCACCTC	59.682	20	AGAGGAGGGCTTTAGCGAAG	60.110	20	262	283	544	CCTTCTCCTGTCACCACCTC	59.682	20	TCCCTTCTCTCCTCCTCTCC	59.883	20	194	283	476
Gekko_transcript_517	3	p1	(C)12	12	496	507	AAGGGAGGGTTGAGCTGATT	60.074	20	CTTCAAGCAGGAACCAGGAG	59.982	20	215	471	685	GGAGAGGAGGAGAGAAGGGA	59.883	20	CTTCAAGCAGGAACCAGGAG	59.982	20	229	457	685	AAGGGAGGGTTGAGCTGATT	60.074	20	TTCTCCAACGAGGGTGGTAG	60.103	20	193	471	663
Gekko_transcript_517	4	c	(C)14actttcccactgctaccaccctcgttggagaagtctcctggttcctgcttgaagaatatttttttaaagaaggactcttgggtggctacctgcgg(C)10gttccgaatcagctgccactacaagcttccttgtcagagagaaggtacacaaatac(CA)8	191	619	809	GGGGAAAGAAGCAGATCCTC	60.154	20	CCTTGTTTTCTCTCCCCCTC	60.045	20	277	574	850	GGGGAAAGAAGCAGATCCTC	60.154	20	TCCTTGTTTTCTCTCCCCCT	60.045	20	278	574	851	GGGGAAAGAAGCAGATCCTC	60.154	20	CTCCTTGTTTTCTCTCCCCC	60.045	20	279	574	852
Gekko_transcript_517	5	p2	(GT)8	16	955	970	CGAATCAGCTGCCACTACAA	60.011	20	GGGCCTTGATAGGAGGAGTC	60.037	20	272	741	1012	GGGGGAGAGAAAACAAGGAG	60.045	20	GGGCCTTGATAGGAGGAGTC	60.037	20	180	833	1012	GAGGGGGAGAGAAAACAAGG	60.045	20	GGGCCTTGATAGGAGGAGTC	60.037	20	182	831	1012
Gekko_transcript_517	6	p1	(C)11	11	1874	1884	CCCTTGCCTTCTTGTCTGTC	59.844	20	ACACACACACACCACCGACT	59.960	20	270	1811	2080	CATCCTCCAAGCACTGGATT	60.073	20	CACATGAACAAGAGACGGGA	59.676	20	264	1689	1952	CCCTTGCCTTCTTGTCTGTC	59.844	20	CTGGGAGGAGAGACACAACC	59.682	20	252	1811	2062
Gekko_transcript_517	7	c	(C)16gaaaggaaaagaaaaagggccctttcccccttggttgtgtctctcctcccagtcggtg(GT)13	100	1996	2095	CCCCCAGATTTTCTTCCACT	60.298	20	ACAGCCTCCGACAAGAAAGA	59.989	20	258	1879	2136	TCCCGTCTCTTGTTCATGTG	59.676	20	ACAGCCTCCGACAAGAAAGA	59.989	20	204	1933	2136	TCCCGTCTCTTGTTCATGTG	59.676	20	CGAAGCAGGAACTCATCCTC	59.950	20	252	1933	2184
Gekko_transcript_517	8	p1	(C)12	12	8858	8869	CATTTCTGTGACGGAGGGAT	59.927	20	CATTGTGACCGAGCAATCTG	60.263	20	190	8740	8929	TTTTGCCGCAGGACTAAGTT	59.883	20	CATTGTGACCGAGCAATCTG	60.263	20	230	8700	8929	AGATTTTGCCGCAGGACTAA	59.845	20	CATTGTGACCGAGCAATCTG	60.263	20	233	8697	8929
Gekko_transcript_517	9	p1	(C)13	13	8980	8992	GACAGATTGCTCGGTCACAA	59.837	20	CCCCTCTCCCTCATTTTGTT	60.298	20	211	8908	9118	CAGATTGCTCGGTCACAATG	60.263	20	CCCCTCTCCCTCATTTTGTT	60.298	20	209	8910	9118	GACAGATTGCTCGGTCACAA	59.837	20	CCCTCTCCCTCATTTTGTTG	59.521	20	210	8908	9117
Gekko_transcript_518	1	p1	(C)13	13	4580	4592	AGAAGATCTCCAGGGAGGGA	60.149	20	GATGAAAATGGTGGTGGGTC	60.034	20	277	4475	4751	GAAGATCTCCAGGGAGGGAG	60.149	20	GATGAAAATGGTGGTGGGTC	60.034	20	276	4476	4751	AGAAGATCTCCAGGGAGGGA	60.149	20	TGGAAAATGAAGGCAAAAGG	60.046	20	257	4475	4731
Gekko_transcript_518	2	p3	(CTC)5	15	6242	6256	GCTACCTAGCAAGGTGCCTG	60.037	20	TGCTGCTGGTCCAATTAGTG	59.864	20	148	6140	6287	GCCGTTCTGAGACTCCTTTG	59.989	20	AAGGTCCCAGGTTCAATTCC	60.169	20	185	6192	6376	GCTACCTAGCAAGGTGCCTG	60.037	20	AAGGTCCCAGGTTCAATTCC	60.169	20	237	6140	6376
Gekko_transcript_519	1	p3	(AAC)7	21	224	244	AGACGCAGAGTCCAGCAAAT	60.020	20	ATCTCCAGATGGAACGCAAC	60.081	20	227	54	280	ATTCAGCATCGGAAGGAATG	60.036	20	ATCTCCAGATGGAACGCAAC	60.081	20	274	7	280	AGACTTTCAGGCCTCCCATT	60.074	20	ATCTCCAGATGGAACGCAAC	60.081	20	177	104	280
Gekko_transcript_519	2	c	(G)10agtgtttggaagcagggaaaaaaatgtttgctgcttctggtcagtgtt(A)10	68	403	470	GCACACGCTCCTTCTAATCC	59.843	20	CGTAGGCGACTCCATAGCTC	60.000	20	194	366	559	CCACAACTGCCCTCAGTGTA	59.745	20	CGTAGGCGACTCCATAGCTC	60.000	20	235	325	559	GCACACGCTCCTTCTAATCC	59.843	20	CGGCTGGAGGTATTTCAGAG	59.830	20	242	366	607
Gekko_transcript_519	3	p1	(G)11	11	6727	6737	CAGCCTACCATTTTGCACCT	60.132	20	TTCTTCTGCACTGCCACATC	59.992	20	145	6629	6773	CAGCCTACCATTTTGCACCT	60.132	20	GCACTGCCACATCTTGCTAA	60.019	20	138	6629	6766	TGTCAGGCAATGGAGTTCAG	59.831	20	GCACTGCCACATCTTGCTAA	60.019	20	247	6520	6766
Gekko_transcript_520	1	p2	(TG)9	18	2269	2286	CCAAGGCATTCGTCTCAAGT	60.255	20	CACCCAAGGCAAAAAGAAAA	60.081	20	139	2220	2358	CCAAGGCATTCGTCTCAAGT	60.255	20	TCCAAGTGACAGTCCCCTTC	60.088	20	115	2220	2334	TCTCAAGTGAAAAGCTGCCA	59.716	20	CACCCAAGGCAAAAAGAAAA	60.081	20	127	2232	2358
Gekko_transcript_521	1	c	(TA)6g(AT)6	25	2686	2710	ATCTAGGATGAGCGACCCCT	60.059	20	CCATCAAATTTGCGGTTCTT	59.938	20	224	2648	2871	AATCTAGGATGAGCGACCCC	60.431	20	CCATCAAATTTGCGGTTCTT	59.938	20	225	2647	2871	ATCTAGGATGAGCGACCCCT	60.059	20	TCGATGCAGCTAGAAACAGC	59.326	20	243	2648	2890
Gekko_transcript_521	2	p1	(T)14	14	3537	3550	TTCAGAAGGGGGAAAAGAAAA	60.034	21	GGCCGTCAGTATGAAATGCT	60.103	20	242	3368	3609	TTTCAGAAGGGGGAAAAGAAA	60.034	21	GGCCGTCAGTATGAAATGCT	60.103	20	243	3367	3609	AAATGTTTGGCTTGATGCAG	58.773	20	GGCCGTCAGTATGAAATGCT	60.103	20	186	3424	3609
Gekko_transcript_521	3	p1	(A)10	10	5869	5878	GTGGGATGGAATTAAGCAGG	59.387	20	CGCCCCCATATGCTAAACTA	59.943	20	274	5663	5936	TGGGATGGAATTAAGCAGGT	59.387	20	CGCCCCCATATGCTAAACTA	59.943	20	273	5664	5936	GGTGGGATGGAATTAAGCAG	59.387	20	CGCCCCCATATGCTAAACTA	59.943	20	275	5662	5936
Gekko_transcript_523	1	p2	(AT)6	12	7850	7861	ACGGCCAAAAGTGAATGAAG	60.110	20	GGCAGACAAGTGCAAAGTCA	60.032	20	279	7647	7925	TAGAAATGGAGGCAGGAGGA	59.767	20	GGCAGACAAGTGCAAAGTCA	60.032	20	192	7734	7925	ATGGAGGCAGGAGGACTGTA	59.679	20	GGCAGACAAGTGCAAAGTCA	60.032	20	187	7739	7925
Gekko_transcript_526	1	p2	(TC)6	12	5983	5994	CACCAAACGTGGTGTGAAAG	60.041	20	CCAGAGCAGGTGGTTAGCTC	60.012	20	163	5873	6035	CAGGGAAAGGGAAAGGAGAC	60.045	20	CCAGAGCAGGTGGTTAGCTC	60.012	20	242	5794	6035	GACCCCAGTGAAACCAAAGA	59.943	20	CCAGAGCAGGTGGTTAGCTC	60.012	20	192	5844	6035
Gekko_transcript_526	2	c	(TC)32tgt(C)12	79	8756	8834	CTTTGTGCCCCAAATTCACT	59.971	20	CCCAGAAACAGTCCCTGAAA	60.081	20	269	8617	8885	CTTTGTGCCCCAAATTCACT	59.971	20	GCAGACACCCCAGAAACAGT	60.159	20	277	8617	8893	CTTTGTGCCCCAAATTCACT	59.971	20	TGAAAGGAGCCCCTGTAGAA	59.807	20	254	8617	8870
Gekko_transcript_530	1	p1	(C)12	12	3138	3149	CCGAAAGGAGACTCTGGAAA	59.401	20	ACCTAGTTTTTCTGCGCCAA	59.883	20	256	3042	3297	CCGAAAGGAGACTCTGGAAA	59.401	20	AACCTAGTTTTTCTGCGCCA	59.883	20	257	3042	3298	CCGTATCATCATTTCCTCCC	59.200	20	ACCTAGTTTTTCTGCGCCAA	59.883	20	185	3113	3297
Gekko_transcript_530	2	p1	(G)10	10	3544	3553	CTTGGGCATTTGTTGGTCTT	59.971	20	ATCCGAAGCGAAACAGAGAA	59.955	20	210	3405	3614	TTGGTCTTCCTACCCAGGTG	59.959	20	ATCCGAAGCGAAACAGAGAA	59.955	20	198	3417	3614	TGTTGGTCTTCCTACCCAGG	59.959	20	ATCCGAAGCGAAACAGAGAA	59.955	20	200	3415	3614
Gekko_transcript_530	3	p1	(C)12	12	5296	5307	CAGTCTCCTGTTCACCACCA	59.705	20	CATGTGCTTTCTTTGGCTGA	59.988	20	277	5232	5508	TCTCCTGTTCACCACCACAG	59.705	20	CATGTGCTTTCTTTGGCTGA	59.988	20	274	5235	5508	AAATCCCAGGTGAGAAGGCT	60.074	20	ACCGGGGCACACTGTAAATA	60.249	20	264	5194	5457
Gekko_transcript_530	4	c	(T)19ggtacgaggttcttttagcttgtttgccaagtttgcaaagttcaccatcctgttccagcatccttcggtat(G)12tccggtgaggcaaggatgaatccaggctgttgggaagaaaaggctttctggaaccgtggaaacctggaatggtgctagttcccccc(CCA)6	206	5549	5754	CCAAATACAACCCCTGTGCT	59.853	20	GGCTGAAAGCTCACCATCAT	60.226	20	277	5522	5798	ACCAAATACAACCCCTGTGC	59.717	20	GGCTGAAAGCTCACCATCAT	60.226	20	278	5521	5798	CCAAATACAACCCCTGTGCT	59.853	20	AGGCTGAAAGCTCACCATCA	60.945	20	278	5522	5799
Gekko_transcript_530	5	p1	(G)10	10	5945	5954	TAGGGATGAAATGAGCCAGG	60.029	20	CCTCTGAAGAGCAACAAGGG	59.982	20	190	5851	6040	TAGGGATGAAATGAGCCAGG	60.029	20	TCGAACGGCCATAAATCTTC	60.038	20	217	5851	6067	GGATGAAATGAGCCAGGTGT	59.934	20	CCTCTGAAGAGCAACAAGGG	59.982	20	187	5854	6040
Gekko_transcript_530	6	p2	(TC)7	14	6343	6356	TTTGTTTTTAGGGACCGCAC	59.975	20	GTTCCCTTTGGCTTCATTCA	60.051	20	210	6285	6494	TTTGTTTTTAGGGACCGCAC	59.975	20	TCCCTTTGGCTTCATTCAAC	60.051	20	208	6285	6492	TTTGTTTTTAGGGACCGCAC	59.975	20	AGGTTCCCTTTGGCTTCATT	59.940	20	212	6285	6496
Gekko_transcript_530	7	p1	(A)10	10	7212	7221	CTTAGCCACTGGAAAGGCTG	60.008	20	TCGTGTGGATCATCTGTGGT	59.962	20	131	7161	7291	GATCCCCTACACACACACCC	60.096	20	GCAGAGTCTCGTGTGGATCA	59.988	20	212	7088	7299	CTTAGCCACTGGAAAGGCTG	60.008	20	CGGCAAGCATACAGAACGTA	59.895	20	221	7161	7381
Gekko_transcript_530	8	p1	(C)11	11	7863	7873	CCCTCTCAGGAGCATTCAAG	59.943	20	GGAGAATTCATCGGACTCCA	60.011	20	260	7769	8028	CCCTCTCAGGAGCATTCAAG	59.943	20	TTGAGACCCAGAATTCCGAC	60.050	20	190	7769	7958	AATGGTCTTGCTTTTGTGCC	60.118	20	GGAGAATTCATCGGACTCCA	60.011	20	235	7794	8028
Gekko_transcript_530	9	p1	(G)11	11	8526	8536	AAAGGAGGGGACAAGGAAAA	59.912	20	GCAGGACGTTCCTAGAGTCG	60.012	20	280	8334	8613	AAAGGAGGGGACAAGGAAAA	59.912	20	CAGGACGTTCCTAGAGTCGG	59.861	20	279	8334	8612	AAGGAGGGGACAAGGAAAAG	59.548	20	GCAGGACGTTCCTAGAGTCG	60.012	20	279	8335	8613
Gekko_transcript_530	10	p1	(C)11	11	8802	8812	CGACTCTAGGAACGTCCTGC	60.012	20	CATTTCTGGCAAGATGGACA	59.648	20	243	8594	8836	CGACTCTAGGAACGTCCTGC	60.012	20	CCATTTCTGGCAAGATGGAC	60.461	20	244	8594	8837	CGACTCTAGGAACGTCCTGC	60.012	20	CTCCCCTGGGTCAAAGAAGT	60.480	20	277	8594	8870
Gekko_transcript_532	1	p1	(A)10	10	7435	7444	TAAAGCCATCCTCCTCCCTT	60.032	20	CACTTCCTCATTGCCTCCAC	60.656	20	159	7386	7544	GCTGGTTTTGCACAGATTCA	59.847	20	CACTTCCTCATTGCCTCCAC	60.656	20	203	7342	7544	CTGCATTTTGGGCACAAGTA	59.729	20	CACTTCCTCATTGCCTCCAC	60.656	20	280	7265	7544
Gekko_transcript_533	1	p1	(G)15	15	8750	8764	GTGCCGGGGATATAATCTCA	59.745	20	TTATGCTCGGTTGTGGAAATC	59.952	21	217	8604	8820	GTGCCGGGGATATAATCTCA	59.745	20	GCTCGGTTGTGGAAATCATAA	59.952	21	213	8604	8816	AAACGTGCCGGGGATATAAT	60.408	20	TTATGCTCGGTTGTGGAAATC	59.952	21	221	8600	8820
Gekko_transcript_535	1	p1	(G)11	11	231	241	TACGATGAGGACAACGGTGA	60.112	20	AAGGGACGAACTCACACCAG	60.151	20	137	149	285	TGCCTCTTGGAGACTCTGGT	59.986	20	GGCTAAGGGACGAACTCACA	60.255	20	277	13	289	CCTCTTGGAGACTCTGGTCG	59.978	20	GGCTAAGGGACGAACTCACA	60.255	20	275	15	289
Gekko_transcript_535	2	p1	(C)11	11	2236	2246	CCTCCCACTCCTTGGTGTAA	59.959	20	AGATGACTGGTGGATCCTGG	59.920	20	163	2211	2373	CCTCCCACTCCTTGGTGTAA	59.959	20	GACTGGTGGATCCTGGAAAA	59.903	20	159	2211	2369	CCTCCCACTCCTTGGTGTAA	59.959	20	ATGACTGGTGGATCCTGGAA	60.326	20	161	2211	2371
Gekko_transcript_535	3	p1	(T)10	10	3853	3862	TCTCTTTCAATCCGGCTGTT	59.813	20	AGCAATGGGGAAAACTTCCT	59.940	20	252	3808	4059	TCTTTCAATCCGGCTGTTTC	60.192	20	AGCAATGGGGAAAACTTCCT	59.940	20	250	3810	4059	TCTCTTTCAATCCGGCTGTT	59.813	20	CAATGGGAGATTGACGGTCT	59.927	20	277	3808	4084
Gekko_transcript_539	1	p1	(T)11	11	6324	6334	ATTTTGGACACTCCAGTGGG	59.820	20	CACCGTGAACACCAAATGAG	60.001	20	236	6193	6428	CACTCCAGTGGGGAAAAGAG	59.691	20	CACCGTGAACACCAAATGAG	60.001	20	228	6201	6428	ATTTTGGACACTCCAGTGGG	59.820	20	ACACCGTGAACACCAAATGA	59.855	20	237	6193	6429
Gekko_transcript_539	2	c	(C)10tcgcacccaccttggaaaacagcagcctggttt(G)12	55	6520	6574	GTGTTCACGGTGTGGAACTG	60.047	20	AATCCTTTCCTCGGCAATCT	60.039	20	198	6417	6614	GTGTTCACGGTGTGGAACTG	60.047	20	ATCCTTTCCTCGGCAATCTT	60.039	20	197	6417	6613	ACAACGAGAAAATGCCCTTG	60.110	20	AATCCTTTCCTCGGCAATCT	60.039	20	120	6495	6614
Gekko_transcript_539	3	p1	(G)14	14	7293	7306	ACTCCCACTGTTGGATCGAC	59.969	20	TGCTTCGGTCTAATCCTGCT	59.978	20	196	7163	7358	ATCCTCCACTCCCACTGTTG	59.962	20	TGCTTCGGTCTAATCCTGCT	59.978	20	203	7156	7358	AGGAATCCTCCACTCCCACT	59.929	20	TGCTTCGGTCTAATCCTGCT	59.978	20	207	7152	7358
Gekko_transcript_539	4	p1	(T)10	10	7436	7445	AGCAGGATTAGACCGAAGCA	59.978	20	CCACAGCCATTACACGTAACA	59.521	21	280	7339	7618	GCAGGATTAGACCGAAGCAA	60.352	20	CCACAGCCATTACACGTAACA	59.521	21	279	7340	7618	AGCAGGATTAGACCGAAGCA	59.978	20	CCACAGCCATTACACGTAACAT	59.813	22	280	7339	7618
Gekko_transcript_539	5	p1	(C)10	10	7749	7758	CATCACGTGGAGAAACGCTA	59.864	20	TTGGTCCCTTGAAGAACAGG	60.081	20	245	7632	7876	CATCACGTGGAGAAACGCTA	59.864	20	AGAGGAGACGAGAAGGGACC	59.807	20	207	7632	7838	CATCACGTGGAGAAACGCTA	59.864	20	TCCCACACCCACTCCTCTAA	60.501	20	184	7632	7815
Gekko_transcript_539	6	p1	(G)12	12	8247	8258	CTCCAGCAGCCAAGGATAAG	59.971	20	CCCTCCATGGAAAAGCTACA	60.066	20	273	8019	8291	ATAAGGCCCCTCAAACCACT	59.827	20	CCCTCCATGGAAAAGCTACA	60.066	20	258	8034	8291	TAGCAGGCTTATCAGAGCCC	59.574	20	CCCTCCATGGAAAAGCTACA	60.066	20	170	8122	8291
Gekko_transcript_539	7	p1	(C)14	14	8620	8633	TCACAGGGATGTTGTGAGGA	60.088	20	GGGGCTATTTCCGTACCATT	60.041	20	202	8576	8777	TCACAGGGATGTTGTGAGGA	60.088	20	TAAATCAGTGGCCCCTCTTG	60.066	20	225	8576	8800	TCACAGGGATGTTGTGAGGA	60.088	20	CAGAGAGCACACTGAGGCTG	59.915	20	149	8576	8724
Gekko_transcript_539	8	p1	(G)11	11	8944	8954	ACCTCAGTGCTTCCTCCAGA	59.986	20	GGCCCTTGCTTTCATACAAA	60.074	20	188	8874	9061	TCCAGATAACACCAGGAGGC	60.073	20	GGCCCTTGCTTTCATACAAA	60.074	20	174	8888	9061	TTTGTTACTTTTCGGTGGGG	59.833	20	GGCCCTTGCTTTCATACAAA	60.074	20	247	8815	9061
Gekko_transcript_543	1	p4	(ATAA)7	28	9113	9140	--
Gekko_transcript_544	1	c	(CTC)5gtcttctcgtgtctgtggcgctcggt(C)10	51	71	121	CATCCGTGGCTGTCTTCC	60.205	18	CTTCTCCCTCAGTCCACAGC	59.986	20	189	5	193	CCATCCGTGGCTGTCTTC	60.205	18	CTTCTCCCTCAGTCCACAGC	59.986	20	190	4	193	CATCCGTGGCTGTCTTCC	60.205	18	CCTTCTCCCTCAGTCCACAG	59.828	20	190	5	194
Gekko_transcript_545	1	p3	(TCC)5	15	5569	5583	CACTCGAGTCCCTGGAAAAG	59.837	20	GGGACAGCCTAGAGCATCAG	59.973	20	257	5393	5649	ATACAGAAATGCAGGGCAGC	60.243	20	GGGACAGCCTAGAGCATCAG	59.973	20	193	5457	5649	CACTCGAGTCCCTGGAAAAG	59.837	20	GGACAGCCTAGAGCATCAGC	60.127	20	256	5393	5648
Gekko_transcript_545	2	p1	(G)11	11	8743	8753	TGCCTGCCATTTTCTTCTTC	60.331	20	TTCCCCATAGCATTCAGCTC	60.177	20	173	8628	8800	TGCCTGCCATTTTCTTCTTC	60.331	20	TCCCCATAGCATTCAGCTCT	59.797	20	172	8628	8799	GCTATCAAACCAAACCTGCC	59.574	20	TTCCCCATAGCATTCAGCTC	60.177	20	193	8608	8800
Gekko_transcript_547	1	p1	(G)14	14	8667	8680	GTGCCGGGGATATAATCTCA	59.745	20	TTATGCTCGGTTGTGGAAATC	59.952	21	216	8521	8736	GTGCCGGGGATATAATCTCA	59.745	20	GCTCGGTTGTGGAAATCATAA	59.952	21	212	8521	8732	AAACGTGCCGGGGATATAAT	60.408	20	TTATGCTCGGTTGTGGAAATC	59.952	21	220	8517	8736
Gekko_transcript_553	1	p1	(C)10	10	5000	5009	TTAATGGCATGGATGCTTGA	60.035	20	GTTAGTTGGCCACCCAAGAA	59.971	20	253	4868	5120	ATGGATGCTTGATCGTAGGG	59.917	20	GTTAGTTGGCCACCCAAGAA	59.971	20	245	4876	5120	TTAATGGCATGGATGCTTGA	60.035	20	TTAGTTGGCCACCCAAGAAG	60.103	20	252	4868	5119
Gekko_transcript_553	2	p1	(A)10	10	5663	5672	TGTCTTTGCATGTAGCTGCC	60.019	20	CCCCCAATTGGTTTTAGTTTG	60.429	21	202	5552	5753	CATGTAGCTGCCTGGCTTTT	60.407	20	CCCCCAATTGGTTTTAGTTTG	60.429	21	194	5560	5753	TGTCTTTGCATGTAGCTGCC	60.019	20	CCCCAATTGGTTTTAGTTTGAA	60.082	22	201	5552	5752
Gekko_transcript_554	1	p1	(A)15	15	1393	1407	TCCGTTAGCAGGGATTATCG	60.053	20	CCAAATCAATACGGTTCGCT	59.960	20	140	1362	1501	TCCGTTAGCAGGGATTATCG	60.053	20	AGCCAAATCAATACGGTTCG	59.960	20	142	1362	1503	CAGGAGTCCATGACGGAGAT	60.072	20	CCAAATCAATACGGTTCGCT	59.960	20	253	1249	1501
Gekko_transcript_554	2	p1	(G)10	10	5359	5368	TGCAAGAATGGCTGTTTCAG	59.988	20	ATACCAGGTGCCATCAGGAG	59.950	20	258	5174	5431	CAAGAATGGCTGTTTCAGCA	59.988	20	ATACCAGGTGCCATCAGGAG	59.950	20	256	5176	5431	CACCAGAGGCAACAGGATTT	60.111	20	CCCATCCAGTCCAACACTCT	59.962	20	264	5206	5469
Gekko_transcript_554	3	p1	(G)11	11	7227	7237	AGGCCTGTAGCCAGGATTTT	60.096	20	GCTGGAACCAGAGACAGGAG	59.986	20	172	7201	7372	AGGCCTGTAGCCAGGATTTT	60.096	20	GGAGCTGGAACCAGAGACAG	59.986	20	175	7201	7375	AGGCCTGTAGCCAGGATTTT	60.096	20	AGGAGCTGGAACCAGAGACA	59.986	20	176	7201	7376
Gekko_transcript_554	4	p1	(T)11	11	8951	8961	ATTTCTCAAATGCTTCCCCC	60.265	20	CGAGCAAGGCGTCTTTAATC	59.982	20	269	8882	9150	ATTTCTCAAATGCTTCCCCC	60.265	20	TCGAGCAAGGCGTCTTTAAT	59.982	20	270	8882	9151	ATTTCTCAAATGCTTCCCCC	60.265	20	GCAAGGCGTCTTTAATCAGG	59.845	20	266	8882	9147
Gekko_transcript_554	5	p1	(A)16	16	9102	9117	ATTTCTCAAATGCTTCCCCC	60.265	20	CGAGCAAGGCGTCTTTAATC	59.982	20	269	8882	9150	ATTTCTCAAATGCTTCCCCC	60.265	20	TCGAGCAAGGCGTCTTTAAT	59.982	20	270	8882	9151	ATTTCTCAAATGCTTCCCCC	60.265	20	GCAAGGCGTCTTTAATCAGG	59.845	20	266	8882	9147
Gekko_transcript_555	1	p3	(AGC)7	21	95	115	GACATCACCTGTGAGGGTGG	61.434	20	GAAACTCACAGCGCCTCC	59.505	18	251	0	250	GACATCACCTGTGAGGGTGG	61.434	20	CGAAACTCACAGCGCCTC	60.711	18	252	0	251	ACATCACCTGTGAGGGTGG	59.349	19	GAAACTCACAGCGCCTCC	59.505	18	250	1	250
Gekko_transcript_555	2	p1	(T)11	11	6328	6338	ATTTTGGACACTCCAGTGGG	59.820	20	CACCGTGAACACCAAATGAG	60.001	20	235	6198	6432	CACTCCAGTGGGGAAAAGAG	59.691	20	CACCGTGAACACCAAATGAG	60.001	20	227	6206	6432	ATTTTGGACACTCCAGTGGG	59.820	20	ACACCGTGAACACCAAATGA	59.855	20	236	6198	6433
Gekko_transcript_555	3	c	(C)10tcgcacccaccttggaaaacagcagcctggttt(G)12	55	6523	6577	GTGTTCACGGTGTGGAACTG	60.047	20	AATCCTTTCCTCGGCAATCT	60.039	20	197	6421	6617	GTGTTCACGGTGTGGAACTG	60.047	20	ATCCTTTCCTCGGCAATCTT	60.039	20	196	6421	6616	ACAACGAGAAAATGCCCTTG	60.110	20	AATCCTTTCCTCGGCAATCT	60.039	20	120	6498	6617
Gekko_transcript_555	4	p1	(T)10	10	7139	7148	AGGAGTCTCTAGGGGACCCA	60.066	20	ACGTGGTCGGAAAAGTTCAC	60.012	20	247	6972	7218	ACTTCCCTCCCTTTTTCCAA	59.912	20	ACGTGGTCGGAAAAGTTCAC	60.012	20	117	7102	7218	AGGAGTCTCTAGGGGACCCA	60.066	20	CAACAGTGGGAGTGGAGGAT	59.962	20	208	6972	7179
Gekko_transcript_555	5	p1	(G)14	14	7296	7309	ACTCCCACTGTTGGATCGAC	59.969	20	TGCTTCGGTCTAATCCTGCT	59.978	20	195	7167	7361	ATCCTCCACTCCCACTGTTG	59.962	20	TGCTTCGGTCTAATCCTGCT	59.978	20	202	7160	7361	AGGAATCCTCCACTCCCACT	59.929	20	TGCTTCGGTCTAATCCTGCT	59.978	20	206	7156	7361
Gekko_transcript_555	6	c	(T)10ggttgcttttttttccaaatagtgta(T)10	46	7439	7484	GCAGGATTAGACCGAAGCAA	60.352	20	CCACAGCCATTACACGTAACA	59.521	21	280	7343	7622	GCAGGATTAGACCGAAGCAA	60.352	20	CCACAGCCATTACACGTAACAT	59.813	22	280	7343	7622	ACCGAAGCAAAGAGGAACG	60.382	19	CCACAGCCATTACACGTAACA	59.521	21	270	7353	7622
Gekko_transcript_555	7	p1	(C)11	11	7753	7763	CATCACGTGGAGAAACGCTA	59.864	20	TTGGTCCCTTGAAGAACAGG	60.081	20	246	7636	7881	CATCACGTGGAGAAACGCTA	59.864	20	AGAGGAGACGAGAAGGGACC	59.807	20	208	7636	7843	CATCACGTGGAGAAACGCTA	59.864	20	TCCCACACCCACTCCTCTAA	60.501	20	185	7636	7820
Gekko_transcript_555	8	p1	(G)14	14	8252	8265	CTCCAGCAGCCAAGGATAAG	59.971	20	CCCTCCATGGAAAAGCTACA	60.066	20	275	8024	8298	ATAAGGCCCCTCAAACCACT	59.827	20	CCCTCCATGGAAAAGCTACA	60.066	20	260	8039	8298	TAGCAGGCTTATCAGAGCCC	59.574	20	CCCTCCATGGAAAAGCTACA	60.066	20	172	8127	8298
Gekko_transcript_555	9	p1	(C)13	13	8626	8638	TCACAGGGATGTTGTGAGGA	60.088	20	GGGGCTATTTCCGTACCATT	60.041	20	201	8582	8782	TCACAGGGATGTTGTGAGGA	60.088	20	TAAATCAGTGGCCCCTCTTG	60.066	20	224	8582	8805	TCACAGGGATGTTGTGAGGA	60.088	20	CAGAGAGCACACTGAGGCTG	59.915	20	148	8582	8729
Gekko_transcript_555	10	p1	(G)11	11	8949	8959	ACCTCAGTGCTTCCTCCAGA	59.986	20	GGCCCTTGCTTTCATACAAA	60.074	20	188	8879	9066	TCCAGATAACACCAGGAGGC	60.073	20	GGCCCTTGCTTTCATACAAA	60.074	20	174	8893	9066	TTTGTTACTTTTCGGTGGGG	59.833	20	GGCCCTTGCTTTCATACAAA	60.074	20	247	8820	9066
Gekko_transcript_556	1	p1	(A)12	12	3560	3571	CTGCTTTCCCACCTTCTCAG	59.982	20	GGTGAAACAAAGAAGCCCAA	60.088	20	234	3495	3728	GCTGCTATCAATCCTCAGGC	59.946	20	GGTGAAACAAAGAAGCCCAA	60.088	20	253	3476	3728	GCTATCAATCCTCAGGCTGC	59.946	20	GGTGAAACAAAGAAGCCCAA	60.088	20	250	3479	3728
Gekko_transcript_556	2	p1	(T)10	10	4367	4376	TTTTCCCCTCTTCCTCTGCT	60.319	20	GAGAGCTTGGCATCTTTTGG	59.955	20	204	4344	4547	GGCTGTTGAGGGTCCTTTTT	60.476	20	GAGAGCTTGGCATCTTTTGG	59.955	20	239	4309	4547	TTTTTCCCCTCTTCCTCTGC	60.683	20	GAGAGCTTGGCATCTTTTGG	59.955	20	205	4343	4547
Gekko_transcript_556	3	p1	(C)12	12	6743	6754	CCTAAATGTGCCAATGCAGA	59.688	20	GGCCCGCAAGTCTAACAATA	60.096	20	213	6720	6932	CCTAAATGTGCCAATGCAGA	59.688	20	TGTACAATCCTCATTCCCCC	59.605	20	180	6720	6899	CCTAAATGTGCCAATGCAGA	59.688	20	CCTGGCTTACAATACCAGGC	59.592	20	230	6720	6949
Gekko_transcript_556	4	p2	(CA)9	18	7119	7136	TCAGCATGTCAGATTGCCTC	59.950	20	ATGCACACCAGCACATTGTT	60.040	20	247	6983	7229	TTTTGGTTTGGAACAGCACA	60.127	20	GGGTTGCAAGACCTGTGAAT	59.973	20	238	7043	7280	TTTTGGTTTGGAACAGCACA	60.127	20	ATGCACACCAGCACATTGTT	60.040	20	187	7043	7229
Gekko_transcript_557	1	p1	(G)10	10	8583	8592	CCCTATGAACCACTGGAGGA	59.920	20	AGCAAGTGAAGCTGGCTGAG	60.875	20	113	8552	8664	TCCCTATGAACCACTGGAGG	59.920	20	AGCAAGTGAAGCTGGCTGAG	60.875	20	114	8551	8664	TCACGAGCATGTCCCTATGA	60.225	20	AGCAAGTGAAGCTGGCTGAG	60.875	20	125	8540	8664
Gekko_transcript_557	2	p1	(C)11	11	8766	8776	CAGCCAGCTTCACTTGCTC	59.871	19	CCTCTACTCCTCCTAGCCCC	59.299	20	234	8647	8880	CTCAGCCAGCTTCACTTGC	59.871	19	CCTCTACTCCTCCTAGCCCC	59.299	20	236	8645	8880	CCTCAGCCAGCTTCACTTG	59.710	19	CCTCTACTCCTCCTAGCCCC	59.299	20	237	8644	8880
Gekko_transcript_558	1	p2	(CA)6	12	5293	5304	GGGGAGATCTGTTGTCTGGA	60.048	20	AACAAAGTTTGGTTGCCCAG	60.008	20	244	5174	5417	GGGGAGATCTGTTGTCTGGA	60.048	20	AATACCTGGAGATTTGGGGG	60.011	20	178	5174	5351	GGGGAGATCTGTTGTCTGGA	60.048	20	GGAAGGGGCCTTTTACTGAC	59.940	20	266	5174	5439
Gekko_transcript_561	1	p1	(C)12	12	4195	4206	GACTCTAACAGCCAAGGGGA	59.284	20	GGAGTTGGAATCTGGTGAGC	59.661	20	276	4169	4444	GACTCTAACAGCCAAGGGGA	59.284	20	GTGGGAGTTGGAATCTGGTG	60.363	20	279	4169	4447	GACTCTAACAGCCAAGGGGA	59.284	20	GGGAGTTGGAATCTGGTGAG	59.505	20	277	4169	4445
Gekko_transcript_562	1	p1	(G)13	13	4913	4925	GTAGATGGGTGAAGCTGGGA	60.073	20	GTAGCTGGGAAGTGCCAAAG	59.875	20	231	4810	5040	GTAGATGGGTGAAGCTGGGA	60.073	20	GGAGGCCACTTCCTTCTCTT	59.817	20	260	4810	5069	GAGCTGAGCAGTCGCTCTCT	60.190	20	CCAAGTGACGGATGAGAGGT	60.112	20	258	4867	5124
Gekko_transcript_562	2	p1	(C)12	12	6591	6602	ACTAGAAGCCCTCCCTCTGC	59.979	20	TGGTATTCACTGCCACAGGA	60.112	20	183	6568	6750	CCCATCCAGTCCAACACTCT	59.962	20	TGGTATTCACTGCCACAGGA	60.112	20	264	6487	6750	ACTAGAAGCCCTCCCTCTGC	59.979	20	ACAAGAACTGGTGGGCACTC	60.159	20	276	6568	6843
Gekko_transcript_564	1	p4	(AGGA)5	20	178	197	CGGGCTTGGGATATAATTGA	59.751	20	GAGAGGAGGGGAAAGGAAGA	59.749	20	228	26	253	CGGGCTTGGGATATAATTGA	59.751	20	CGAAAGAGAGGAGGGGAAAG	60.311	20	233	26	258	TGCAATCTTGGGTGGCTATT	60.469	20	GGCTAAGCGGTCTTGTTGTC	59.882	20	270	53	322
Gekko_transcript_564	2	c	(C)15ttcagtaggtgatgagcagtttatcgtgtacc(G)14	61	2467	2527	CTACTCCGCTATTCCCCTCC	60.053	20	GGCAGGGAGAGAAAGAGGTT	59.817	20	203	2393	2595	CCAAAATGGGGAAAGCTACA	59.931	20	GGCAGGGAGAGAAAGAGGTT	59.817	20	234	2362	2595	CTACTCCGCTATTCCCCTCC	60.053	20	GCCTTTTTGCTTTTGTGCAT	60.251	20	250	2393	2642
Gekko_transcript_564	3	p1	(T)11	11	3757	3767	TAATCTCACCCTGCTGCTCC	60.362	20	CTGGCCATGAAGAAAGGAAA	60.184	20	186	3726	3911	TAATCTCACCCTGCTGCTCC	60.362	20	TGGCCATGAAGAAAGGAAAG	60.184	20	185	3726	3910	TAATCTCACCCTGCTGCTCC	60.362	20	CTCTGGCCATGAAGAAAGGA	60.331	20	188	3726	3913
Gekko_transcript_564	4	p1	(G)13	13	4391	4403	ACCCATTTGTAACGACGCTC	60.000	20	TGGTTACCGTGCTTTAAGGG	59.990	20	264	4350	4613	ACCCATTTGTAACGACGCTC	60.000	20	GCCTGGTTGAAAAAGGATGA	60.051	20	188	4350	4537	CTGTGCCAAGCTACTCCCTC	60.012	20	GCCTGGTTGAAAAAGGATGA	60.051	20	266	4272	4537
Gekko_transcript_564	5	p1	(A)10	10	4893	4902	GGACTGTGGCTGACCTCTGT	60.315	20	AGAATCGCCTCTGACTTTCG	59.574	20	232	4865	5096	AGGACTGTGGCTGACCTCTG	60.458	20	AGAATCGCCTCTGACTTTCG	59.574	20	233	4864	5096	CAGGACTGTGGCTGACCTCT	60.458	20	AGAATCGCCTCTGACTTTCG	59.574	20	234	4863	5096
Gekko_transcript_564	6	p1	(G)15	15	6004	6018	AAAGAAACCCCACTGCCTTT	59.976	20	TAGAAACTATTGCCCGTGCC	60.096	20	246	5797	6042	GTCAGGCTTCCTCTCCTCCT	59.952	20	TAGAAACTATTGCCCGTGCC	60.096	20	135	5908	6042	GTCAGGCTTCCTCTCCTCCT	59.952	20	CAGCCCACTAGTCCCTTCAG	59.861	20	264	5908	6171
Gekko_transcript_564	7	c	(TC)6tatcttta(TC)6	32	8605	8636	ATGCTTTTTACTCCCTCCCC	59.420	20	GGCTCACAGAATTAGACCCAA	59.184	21	269	8447	8715	GTTGCTTCTCCCGTGTCATC	60.667	20	GGCTCACAGAATTAGACCCAA	59.184	21	196	8520	8715	TTGCTTCTCCCGTGTCATCT	60.801	20	GGCTCACAGAATTAGACCCAA	59.184	21	195	8521	8715
Gekko_transcript_565	1	p1	(G)13	13	5398	5410	CGAAAGACTTGTCTCTGGGG	59.837	20	AAGGTCATTCACCACTTCCG	59.966	20	193	5288	5480	CGAAAGACTTGTCTCTGGGG	59.837	20	ACAGGAAAAGGCTCAGGGAT	60.074	20	226	5288	5513	TGCACTTCATTCCTATCGCA	60.366	20	AAGGTCATTCACCACTTCCG	59.966	20	134	5347	5480
Gekko_transcript_565	2	p1	(C)11	11	8626	8636	CTGGCCTTGAAATCTCTTCG	59.948	20	CAGCTTCTGAAGGCCAAAAG	60.125	20	179	8591	8769	CTGGCCTTGAAATCTCTTCG	59.948	20	GTCCAGACACAAAAGGCACA	59.726	20	220	8591	8810	CTGGCCTTGAAATCTCTTCG	59.948	20	TCCAGACACAAAAGGCACAA	60.278	20	219	8591	8809
Gekko_transcript_566	1	p1	(C)13	13	3635	3647	CCACTTTCCCTTTCTCTCCC	60.045	20	CTCAGAAATTCCTGGGCTGA	60.331	20	169	3549	3717	CACTTTCCCTTTCTCTCCCC	60.045	20	CTCAGAAATTCCTGGGCTGA	60.331	20	168	3550	3717	CCACTTTCCCTTTCTCTCCC	60.045	20	TCAGAAATTCCTGGGCTGAG	60.331	20	168	3549	3716
Gekko_transcript_568	1	p2	(AG)18	36	5884	5919	GCTGTCGTTTCTTCAGGCTC	60.142	20	GGATCTCGTGCCTTGTAACC	59.556	20	275	5769	6043	GGAGACTGGTGCAGGTTTGT	60.159	20	GGATCTCGTGCCTTGTAACC	59.556	20	193	5851	6043	AGGAGACTGGTGCAGGTTTG	60.298	20	GGATCTCGTGCCTTGTAACC	59.556	20	194	5850	6043
Gekko_transcript_568	2	p1	(G)10	10	6468	6477	ATTTGCTTTGCTCGGACTTG	60.386	20	TGTGTGTGTGTGTGTTTTGGA	59.491	21	267	6355	6621	CATTTGCTTTGCTCGGACTT	60.386	20	TGTGTGTGTGTGTGTTTTGGA	59.491	21	268	6354	6621	GATGCTCACCATTTGCTTTG	59.276	20	TGTGTGTGTGTGTGTTTTGGA	59.491	21	277	6345	6621
Gekko_transcript_568	3	p2	(AC)9	18	6608	6625	GGGGTTTCGCTTCCTTTTAC	59.945	20	GGGTCTCGAACTGCTGAACT	59.455	20	256	6473	6728	GGGGTTTCGCTTCCTTTTAC	59.945	20	CAGACCTTCCGGTATGCTGTA	60.139	21	235	6473	6707	GGGGTTTCGCTTCCTTTTAC	59.945	20	ATTCGGGTCTCGAACTGCT	59.818	19	260	6473	6732
Gekko_transcript_568	4	p2	(AT)12	24	8746	8769	GGCACCAGACACACATTCAC	60.013	20	AGGCACCCATGACGTATAGC	59.985	20	253	8548	8800	GGCACCAGACACACATTCAC	60.013	20	GCACCCATGACGTATAGCCT	59.985	20	251	8548	8798	AATTAAGCACAGGGCACCAG	60.132	20	AGGCACCCATGACGTATAGC	59.985	20	265	8536	8800
Gekko_transcript_568	5	p1	(A)14	14	8929	8942	AGGCTATACGTCATGGGTGC	59.985	20	CATGTTTTGAAGAAAGGCAAAA	59.272	22	218	8779	8996	GCTATACGTCATGGGTGCCT	59.985	20	CATGTTTTGAAGAAAGGCAAAA	59.272	22	216	8781	8996	GCACAACTGTCACATGGCTT	59.758	20	CATGTTTTGAAGAAAGGCAAAA	59.272	22	188	8809	8996
Gekko_transcript_572	1	p3	(AAC)7	21	7609	7629	TGCAATATTCCCAACATCCA	59.745	20	AGGGGGTTTAAAAGGCAAGA	59.939	20	199	7497	7695	TGCAATATTCCCAACATCCA	59.745	20	GGGGGTTTAAAAGGCAAGAT	59.311	20	198	7497	7694	TGCAATATTCCCAACATCCA	59.745	20	ACAGGGGGTTTAAAAGGCAA	60.693	20	201	7497	7697
Gekko_transcript_574	1	p1	(A)10	10	2987	2996	GGATGAGATGCCAAAATGCT	60.043	20	GGCCAAAAAGCATCACAGAT	60.081	20	272	2862	3133	AGGATGAGATGCCAAAATGC	60.043	20	GGCCAAAAAGCATCACAGAT	60.081	20	273	2861	3133	GTGAGGCAGGGTGGTTACAT	59.851	20	GGCCAAAAAGCATCACAGAT	60.081	20	238	2896	3133
Gekko_transcript_574	2	p1	(G)15	15	4221	4235	AACCACAAAGCCTCAGCACT	59.914	20	ATGCCGTAATGCAAAACAGA	59.186	20	207	4187	4393	ACCACAAAGCCTCAGCACTT	59.914	20	ATGCCGTAATGCAAAACAGA	59.186	20	206	4188	4393	AAGAGCACCAGGAAGAACCA	59.844	20	ATGCCGTAATGCAAAACAGA	59.186	20	222	4172	4393
Gekko_transcript_574	3	p1	(C)14	14	7942	7955	ATGATGTGCCGCTGAATGTA	60.104	20	AACAAGGAGGAGGTCTGGGT	59.968	20	212	7827	8038	AAGCTAAATGATGTGCCGCT	59.873	20	AACAAGGAGGAGGTCTGGGT	59.968	20	219	7820	8038	TCAAGCTAAATGATGTGCCG	59.833	20	AACAAGGAGGAGGTCTGGGT	59.968	20	221	7818	8038
Gekko_transcript_575	1	p3	(AAC)7	21	7717	7737	TGCAATATTCCCAACATCCA	59.745	20	AGGGGGTTTAAAAGGCAAGA	59.939	20	199	7605	7803	TGCAATATTCCCAACATCCA	59.745	20	GGGGGTTTAAAAGGCAAGAT	59.311	20	198	7605	7802	TGCAATATTCCCAACATCCA	59.745	20	ACAGGGGGTTTAAAAGGCAA	60.693	20	201	7605	7805
Gekko_transcript_576	1	p1	(C)12	12	20	31	--
Gekko_transcript_576	2	c	(C)16ttcagtaggtgatgagcagtttatcgtgtacc(G)14	62	2325	2386	CTACTCCGCTATTCCCCTCC	60.053	20	GGCAGGGAGAGAAAGAGGTT	59.817	20	204	2251	2454	CCAAAATGGGGAAAGCTACA	59.931	20	GGCAGGGAGAGAAAGAGGTT	59.817	20	235	2220	2454	CTACTCCGCTATTCCCCTCC	60.053	20	GCCTTTTTGCTTTTGTGCAT	60.251	20	251	2251	2501
Gekko_transcript_576	3	p1	(T)10	10	3616	3625	TAATCTCACCCTGCTGCTCC	60.362	20	CTGGCCATGAAGAAAGGAAA	60.184	20	185	3585	3769	TAATCTCACCCTGCTGCTCC	60.362	20	TGGCCATGAAGAAAGGAAAG	60.184	20	184	3585	3768	TAATCTCACCCTGCTGCTCC	60.362	20	CTCTGGCCATGAAGAAAGGA	60.331	20	187	3585	3771
Gekko_transcript_576	4	p1	(G)13	13	4249	4261	ACCCATTTGTAACGACGCTC	60.000	20	TGGTTACCGTGCTTTAAGGG	59.990	20	264	4208	4471	ACCCATTTGTAACGACGCTC	60.000	20	GCCTGGTTGAAAAAGGATGA	60.051	20	188	4208	4395	CTGTGCCAAGCTACTCCCTC	60.012	20	GCCTGGTTGAAAAAGGATGA	60.051	20	266	4130	4395
Gekko_transcript_576	5	p1	(A)11	11	4751	4761	GGACTGTGGCTGACCTCTGT	60.315	20	AGAATCGCCTCTGACTTTCG	59.574	20	232	4723	4954	AGGACTGTGGCTGACCTCTG	60.458	20	AGAATCGCCTCTGACTTTCG	59.574	20	233	4722	4954	CAGGACTGTGGCTGACCTCT	60.458	20	AGAATCGCCTCTGACTTTCG	59.574	20	234	4721	4954
Gekko_transcript_576	6	p1	(G)16	16	5862	5877	AAAGAAACCCCACTGCCTTT	59.976	20	TAGAAACTATTGCCCGTGCC	60.096	20	247	5655	5901	GTCAGGCTTCCTCTCCTCCT	59.952	20	TAGAAACTATTGCCCGTGCC	60.096	20	136	5766	5901	GTCAGGCTTCCTCTCCTCCT	59.952	20	CAGCCCACTAGTCCCTTCAG	59.861	20	265	5766	6030
Gekko_transcript_576	7	c	(TC)6tatcttta(TC)6	32	8464	8495	ATGCTTTTTACTCCCTCCCC	59.420	20	GGCTCACAGAATTAGACCCAA	59.184	21	269	8306	8574	GTTGCTTCTCCCGTGTCATC	60.667	20	GGCTCACAGAATTAGACCCAA	59.184	21	196	8379	8574	TTGCTTCTCCCGTGTCATCT	60.801	20	GGCTCACAGAATTAGACCCAA	59.184	21	195	8380	8574
Gekko_transcript_578	1	p1	(T)10	10	1101	1110	TATCAGCAGCTGCCCAAACT	60.934	20	GTTTCAAATGTGCATGGTGC	59.979	20	256	957	1212	TATCAGCAGCTGCCCAAACT	60.934	20	TTTCAAATGTGCATGGTGCT	60.119	20	255	957	1211	TATCAGCAGCTGCCCAAAC	59.964	19	GTTTCAAATGTGCATGGTGC	59.979	20	256	957	1212
Gekko_transcript_578	2	c	(AT)20(AG)19	78	8781	8858	GAGAATGGGTTAGCCTGGGT	60.328	20	GGAACCCAGAGCCTCTCTCT	59.952	20	256	8744	8999	AGAATGGGTTAGCCTGGGTT	59.827	20	CCCAGAGCCTCTCTCTCAAA	59.673	20	251	8745	8995	GAGAATGGGTTAGCCTGGGT	60.328	20	CCCAGAGCCTCTCTCTCAAA	59.673	20	252	8744	8995
Gekko_transcript_580	1	p2	(AC)7	14	8331	8344	CCTAGAGATCTGCAGCAGGG	60.111	20	CTCAGTGACTTGCCTCCACA	60.022	20	205	8272	8476	CCTAGAGATCTGCAGCAGGG	60.111	20	TCAGTGACTTGCCTCCACAG	60.022	20	204	8272	8475	CCTAGAGATCTGCAGCAGGG	60.111	20	CAGTGACTTGCCTCCACAGA	60.022	20	203	8272	8474
Gekko_transcript_581	1	p3	(GAG)5	15	3692	3706	CCTAAAAAGCCGCATCTCTG	59.975	20	AATTGGCTTCTTTCGCTTCA	59.960	20	184	3591	3774	CCTAAAAAGCCGCATCTCTG	59.975	20	ATTGGCTTCTTTCGCTTCAA	59.960	20	183	3591	3773	CGCATCTCTGAGGAATGTGA	59.942	20	AATTGGCTTCTTTCGCTTCA	59.960	20	174	3601	3774
Gekko_transcript_581	2	p3	(CAG)5	15	5741	5755	GAAAGGCCACCAAGTAACCA	59.971	20	AAACTGAAGGTGGCTGATGG	60.111	20	278	5653	5930	GAAAGGCCACCAAGTAACCA	59.971	20	GGTGGCTGATGGTTGAGAGT	60.120	20	270	5653	5922	TGAAAGGCCACCAAGTAACC	59.971	20	GGTGGCTGATGGTTGAGAGT	60.120	20	271	5652	5922
Gekko_transcript_581	3	p1	(C)14	14	7336	7349	AACAAAGCCACTTTTGCCAC	60.154	20	ATCTGCAGCCCTTAAGCAGA	60.118	20	270	7271	7540	AACAAAGCCACTTTTGCCAC	60.154	20	AGATCTGCAGCCCTTAAGCA	60.118	20	272	7271	7542	AACAAAGCCACTTTTGCCAC	60.154	20	GATCTGCAGCCCTTAAGCAG	60.118	20	271	7271	7541
Gekko_transcript_581	4	p1	(T)10	10	7973	7982	TGTGTGTATAAGGGTGGGCA	59.840	20	GCAACTGCCTTTCAGGTTTC	59.859	20	275	7731	8005	ACAGACAGGGCAGGACAAGT	59.756	20	GCAACTGCCTTTCAGGTTTC	59.859	20	226	7780	8005	GTCACGATCTAAGGGTTGCC	59.556	20	GCAACTGCCTTTCAGGTTTC	59.859	20	181	7825	8005
Gekko_transcript_581	5	p2	(TA)6	12	8154	8165	AGGACTTCCAGCCCTCATTT	60.074	20	GGGTCGCCTTTTAACACAGA	60.110	20	122	8082	8203	AAGGACTTCCAGCCCTCATT	60.074	20	GGGTCGCCTTTTAACACAGA	60.110	20	123	8081	8203	AGGACTTCCAGCCCTCATTT	60.074	20	AGACAATTTGGGAAGGGGAG	60.298	20	151	8082	8232
Gekko_transcript_581	6	p1	(A)10	10	8492	8501	TTTAAAATCAGTCGGGCAGC	60.209	20	AAAAGGCATCAAAGTCACTAACA	58.003	23	255	8401	8655	TTTAAAATCAGTCGGGCAGC	60.209	20	AAAAGGCATCAAAGTCACTAACAG	58.931	24	255	8401	8655	TAAAATCAGTCGGGCAGCTC	60.352	20	AAAAGGCATCAAAGTCACTAACA	58.003	23	253	8403	8655
Gekko_transcript_581	7	p1	(A)10	10	8619	8628	TTTAAAATCAGTCGGGCAGC	60.209	20	AAAAGGCATCAAAGTCACTAACA	58.003	23	255	8401	8655	TTTAAAATCAGTCGGGCAGC	60.209	20	AAAAGGCATCAAAGTCACTAACAG	58.931	24	255	8401	8655	TAAAATCAGTCGGGCAGCTC	60.352	20	AAAAGGCATCAAAGTCACTAACA	58.003	23	253	8403	8655
Gekko_transcript_582	1	p3	(GGA)6	18	346	363	AAGGCAAAGGCAAAATGCTA	59.853	20	GGATATTTTCCCCACGGAGT	60.017	20	272	243	514	AAGGCAAAGGCAAAATGCTA	59.853	20	TCCACTTGTTTCCCTTCCTG	60.081	20	189	243	431	GGGAACGAGAGAGAAAGGCT	59.957	20	GTACATTTTTCAGCCGGACG	60.502	20	262	151	412
Gekko_transcript_583	1	p2	(CT)7	14	977	990	AGCCCCCTTCTGAATGAAAT	59.903	20	AATTGCAATGCCTGAAATCC	59.907	20	265	845	1109	AGCCCCCTTCTGAATGAAAT	59.903	20	GGGCATTTCTTAGTCCTCCC	59.903	20	214	845	1058	TCTCATCCTAGCCCCCTTCT	60.169	20	AATTGCAATGCCTGAAATCC	59.907	20	274	836	1109
Gekko_transcript_583	2	p1	(C)18	18	1111	1128	GGGAGGACTAAGAAATGCCC	59.903	20	TCCATTCCGAATCACCTCTC	60.011	20	122	1039	1160	GGGAGGACTAAGAAATGCCC	59.903	20	CCTGAATGCGGTTCATACCT	59.955	20	170	1039	1208	GGGAGGACTAAGAAATGCCC	59.903	20	ATTCCGAATCACCTCTCCCT	59.896	20	119	1039	1157
Gekko_transcript_583	3	p1	(G)11	11	1313	1323	GAGAGGTGATTCGGAATGGA	60.011	20	CCTTTAGTGGCTGCTTTTGC	60.018	20	272	1141	1412	AGGTATGAACCGCATTCAGG	59.955	20	CCTTTAGTGGCTGCTTTTGC	60.018	20	224	1189	1412	ATTCTGCAGGTATGAACCGC	60.103	20	CCTTTAGTGGCTGCTTTTGC	60.018	20	231	1182	1412
Gekko_transcript_583	4	p1	(C)13	13	3340	3352	TTCTCATCTTCATCCGGACC	60.011	20	TTTGTGATGCTTGGCAAAAG	59.849	20	190	3195	3384	TTCTCATCTTCATCCGGACC	60.011	20	GGGCCTTAAATAACTCGCCT	59.593	20	212	3195	3406	TCCGGACCTCTTAGATGGAA	59.623	20	TTTGTGATGCTTGGCAAAAG	59.849	20	178	3207	3384
Gekko_transcript_583	5	p1	(C)12	12	5427	5438	CCCTGCTCTTTTATTGCAGC	59.982	20	TGTTTACCACCGACCCTCTC	59.966	20	239	5262	5500	CCCTGCTCTTTTATTGCAGC	59.982	20	TTTACCACCGACCCTCTCTG	60.103	20	237	5262	5498	CCCTGCTCTTTTATTGCAGC	59.982	20	TTTGTTTACCACCGACCCTC	59.830	20	241	5262	5502
Gekko_transcript_589	1	p1	(C)18	18	686	703	GTGGCTGCTTACTCCAGAGG	60.012	20	AGTATATGGGCCGCACAAAG	59.982	20	136	592	727	GTGGCTGCTTACTCCAGAGG	60.012	20	GTATATGGGCCGCACAAAGT	59.851	20	135	592	726	AGGTCCTCAGGCAGTTGCTA	60.012	20	AAGCTTCCAAGCCGTATGAA	59.845	20	203	642	844
Gekko_transcript_589	2	p2	(AT)11	22	2743	2764	TGGATATGCTCTCCACCTGTT	59.565	21	ATCCCACAACTGACAGTCCC	59.817	20	243	2684	2926	TGGATATGCTCTCCACCTGTT	59.565	21	CCAGGAATCCCACAACTGAC	60.363	20	249	2684	2932	TGGATATGCTCTCCACCTGTT	59.565	21	CAGGAATCCCACAACTGACA	59.520	20	248	2684	2931
Gekko_transcript_589	3	p2	(AG)6	12	3537	3548	ACCACTCCATCCCAAGAGGT	60.770	20	AAGGCTTCTGTGTCCTTCCA	59.844	20	114	3491	3604	ACCACTCCATCCCAAGAGGT	60.770	20	CAAGGCTTCTGTGTCCTTCC	59.844	20	115	3491	3605	ACCACTCCATCCCAAGAGGT	60.770	20	AAAACACCAGGGTGTCCAAC	59.721	20	163	3491	3653
Gekko_transcript_593	1	p1	(T)10	10	8500	8509	GCCTGATTTCTGACAGTTGCT	59.492	21	TCAGTCCAGCACAGCATTTC	59.992	20	225	8410	8634	GCCTGATTTCTGACAGTTGC	58.444	20	TCAGTCCAGCACAGCATTTC	59.992	20	225	8410	8634	CAGGCCTGATTTCTGACAGTT	59.343	21	TCAGTCCAGCACAGCATTTC	59.992	20	228	8407	8634
Gekko_transcript_594	1	p1	(C)11	11	3487	3497	GAACTAGCATCTGGGCAAGC	59.985	20	CTCTTTTTCCTGCCAACAGC	59.993	20	177	3438	3614	GAACTAGCATCTGGGCAAGC	59.985	20	TCGTAGATAATCCCGCAAGG	60.053	20	115	3438	3552	GAACTAGCATCTGGGCAAGC	59.985	20	CGTAGATAATCCCGCAAGGA	60.053	20	114	3438	3551
Gekko_transcript_595	1	p1	(C)20	20	1911	1930	CCCATCCAGTCCAACACTCT	59.962	20	GGAAACCAGCCATCAACTGT	59.973	20	276	1809	2084	GTGGCCAAAAATACCAGGTG	60.227	20	GGAAACCAGCCATCAACTGT	59.973	20	248	1837	2084	AGGACACTAGAAGCCCTCCC	59.699	20	GGAAACCAGCCATCAACTGT	59.973	20	202	1883	2084
Gekko_transcript_595	2	p2	(CT)7	14	3956	3969	CTTGGAGAGCTTTAGGGGCT	59.976	20	GCCTTTGCAAACAGTTCCAG	60.807	20	240	3849	4088	CTTGGAGAGCTTTAGGGGCT	59.976	20	CAGCCTTTGCAAACAGTTCC	60.807	20	242	3849	4090	CTTGGAGAGCTTTAGGGGCT	59.976	20	AGCCTTTGCAAACAGTTCCA	60.807	20	241	3849	4089
Gekko_transcript_595	3	p1	(A)10	10	4108	4117	TCTCTCTCTCTCTGGCCTCG	59.962	20	GCCATGGACACTATTCCCAG	60.340	20	220	3956	4175	TCTCTCTCTCTCTGGCCTCG	59.962	20	AGCCATGGACACTATTCCCA	60.340	20	221	3956	4176	TCGCTCTCTCTCTCTCTGGC	60.120	20	GCCATGGACACTATTCCCAG	60.340	20	224	3952	4175
Gekko_transcript_596	1	p1	(T)12	12	2399	2410	GGCTTGGGTGTTGTCATTCT	59.973	20	CTGTTTAGACGGAAGGCGTC	59.875	20	228	2364	2591	TGGGTGTTGTCATTCTTGGA	59.935	20	CTGTTTAGACGGAAGGCGTC	59.875	20	224	2368	2591	TGGGTGGTACAAAGCTCTCC	60.111	20	CTGTTTAGACGGAAGGCGTC	59.875	20	271	2321	2591
Gekko_transcript_596	2	p1	(C)12	12	3073	3084	TCCCCTCCGAGTACTAACCA	59.545	20	CAACAGCCGTTCCTTCTCTC	59.989	20	275	2926	3200	TGTATCATCCTTGGGCTTCC	59.894	20	TCTCCGCAAAGTCACCAAAT	60.636	20	227	2897	3123	TGTATCATCCTTGGGCTTCC	59.894	20	ATTCTCCGCAAAGTCACCAA	60.636	20	229	2897	3125
Gekko_transcript_596	3	c	(TCC)5tcttcctcctcc(TCT)6	45	4193	4237	CCACCTACTCCACAGGGTGT	59.876	20	ACATCTGCCCTGTTGTTGGT	60.431	20	196	4090	4285	CCACCTACTCCACAGGGTGT	59.876	20	GCTGAGGGGAAACTCCAAAT	60.443	20	256	4090	4345	CGTAAGCCGCTCTGAGACTT	59.780	20	ACATCTGCCCTGTTGTTGGT	60.431	20	146	4140	4285
Gekko_transcript_596	4	c	(C)12aaaaaaaaacacaattttatcctatgactcgagataggtgcaaagccatagatagtttc(G)15	86	7588	7673	CTCCATCTCTCCCTCCCTCT	59.760	20	CGCTGGACACAAATTTTCCT	60.110	20	167	7551	7717	CTCCATCTCTCCCTCCCTCT	59.760	20	ATTGGATGAAGGCAGCTTTG	60.214	20	234	7551	7784	GTCTCCATCTCTCCCTCCCT	59.619	20	CGCTGGACACAAATTTTCCT	60.110	20	169	7549	7717
Gekko_transcript_596	5	p1	(A)14	14	8998	9011	GTCCTAAGAGTGAGCCGTGG	59.867	20	TCACGGATGGATGTCTTTAGTTT	59.885	23	257	8795	9051	TTTTAGAAATGCAAAGCGGG	60.198	20	TCACGGATGGATGTCTTTAGTTT	59.885	23	169	8883	9051	CCAGCTCCGTTTTTGTCCTA	60.241	20	TCACGGATGGATGTCTTTAGTTT	59.885	23	271	8781	9051
Gekko_transcript_597	1	p2	(GT)15	30	6323	6352	CTTTGTGATTGGCTGGTTGA	59.691	20	CATCAGTCACAGGCACCATC	60.121	20	224	6243	6466	CTTTGTGATTGGCTGGTTGA	59.691	20	TCAGTCACAGGCACCATCAT	60.121	20	222	6243	6464	GACTTGACGGAGCCTCACTT	59.455	20	CATCAGTCACAGGCACCATC	60.121	20	270	6197	6466
Gekko_transcript_597	2	c	(G)14tattttgtttttgctgaggggaattctgttttgcctagaaatgtatccatgtctcaaatgaga(T)12	89	6629	6717	AAGGATTTGGTGAAAGGGGT	59.668	20	CCACAGAAGCCTCAACCATT	60.111	20	250	6589	6838	AAGGATTTGGTGAAAGGGGT	59.668	20	CTTTTCCCTCTGGTCTCCCT	59.671	20	194	6589	6782	AAGGATTTGGTGAAAGGGGT	59.668	20	ACCACAGAAGCCTCAACCAT	59.579	20	251	6589	6839
Gekko_transcript_598	1	p1	(C)11	11	2904	2914	GCTGCAAACCAGCCTAATTC	59.851	20	GTGCTGACTGGTTCCTCCAT	60.120	20	276	2780	3055	GCAAATTGCTGTGGTTGTTG	60.157	20	GTGCTGACTGGTTCCTCCAT	60.120	20	202	2854	3055	GCTGCAAACCAGCCTAATTC	59.851	20	TGTGTGCTGACTGGTTCCTC	59.872	20	279	2780	3058
Gekko_transcript_598	2	p3	(CCA)5	15	3118	3132	ACCATGGAGGAACCAGTCAG	59.962	20	AGTGATCCCCACAAGACAGG	59.962	20	140	3033	3172	ACCATGGAGGAACCAGTCAG	59.962	20	TCAGTGATCCCCACAAGACA	60.088	20	142	3033	3174	ACCATGGAGGAACCAGTCAG	59.962	20	AGCAGCTGAGGAGCTGAAAC	59.898	20	169	3033	3201
Gekko_transcript_598	3	p1	(G)16	16	8034	8049	GCCATTTTCTTCCCAACAGA	60.051	20	CTGGTTCAGTGTTTGGGGTT	59.861	20	237	7880	8116	CTTCATAACAAAGGGGGCAA	59.931	20	CTGGTTCAGTGTTTGGGGTT	59.861	20	215	7902	8116	CAGGTGTTGCTTTTCCTGGT	60.149	20	CTGGTTCAGTGTTTGGGGTT	59.861	20	190	7927	8116
Gekko_transcript_598	4	p1	(G)10	10	8237	8246	ACCCCAAACACTGAACCAGA	60.399	20	GAAACAAGCACATGGGTGAA	59.547	20	280	8098	8377	GTGGGATTGGTAACACAGCA	59.420	20	GAAACAAGCACATGGGTGAA	59.547	20	182	8196	8377	TGTGGGATTGGTAACACAGC	59.420	20	GAAACAAGCACATGGGTGAA	59.547	20	183	8195	8377
Gekko_transcript_600	1	c	(AT)10(AG)16	52	8783	8834	GAGAATGGGTTAGCCTGGGT	60.328	20	GGAACCCAGAGCCTCTCTCT	59.952	20	230	8746	8975	AGAATGGGTTAGCCTGGGTT	59.827	20	CCCAGAGCCTCTCTCTCAAA	59.673	20	225	8747	8971	GAGAATGGGTTAGCCTGGGT	60.328	20	CCCAGAGCCTCTCTCTCAAA	59.673	20	226	8746	8971
Gekko_transcript_602	1	p1	(C)18	18	5115	5132	GCACGTTGCTACCTCATCAA	59.871	20	TGTCAGCACTTTCACCTTGC	60.032	20	131	5089	5219	GCACGTTGCTACCTCATCAA	59.871	20	ATGTCGTTGCTGTTCCCTTC	60.119	20	274	5089	5362	GCACGTTGCTACCTCATCAA	59.871	20	GATGTCGTTGCTGTTCCCTT	60.119	20	275	5089	5363
Gekko_transcript_602	2	p3	(AGC)5	15	5473	5487	TGAAATGCAAACAAGGTGGA	60.088	20	GTGGACAGAAAAGCTGCTCC	59.997	20	108	5408	5515	GAAGGGAACAGCAACGACAT	60.119	20	GTGGACAGAAAAGCTGCTCC	59.997	20	173	5343	5515	AAGGGAACAGCAACGACATC	60.119	20	GTGGACAGAAAAGCTGCTCC	59.997	20	172	5344	5515
Gekko_transcript_602	3	c	(GT)8(G)10	26	5647	5672	GGAGCAGCTTTTCTGTCCAC	59.997	20	CAAAGACATGGGCTTGGATT	59.933	20	236	5496	5731	GGAGCAGCTTTTCTGTCCAC	59.997	20	CCAACTCAAAGACATGGGCT	60.111	20	242	5496	5737	TCCACTGAAGAGAGGAGGGA	59.913	20	CAAAGACATGGGCTTGGATT	59.933	20	221	5511	5731
Gekko_transcript_602	4	p1	(T)17	17	6994	7010	CTGTGCCTCTGCTGAGGATT	60.555	20	CATGCCCACACTATCCACTG	59.984	20	244	6854	7097	CTGTGCCTCTGCTGAGGATT	60.555	20	CCACACTATCCACTGGCTCC	60.533	20	239	6854	7092	CTGTGCCTCTGCTGAGGATT	60.555	20	CCCACACTATCCACTGGCTC	60.533	20	240	6854	7093
Gekko_transcript_609	1	p1	(T)11	11	5400	5410	TCCCAAAGAGATCCAAATGC	60.014	20	CAGGCACCCCTTTGAAGTAA	60.103	20	214	5368	5581	TCCCAAAGAGATCCAAATGC	60.014	20	CTAAACAGGCACCCCTTTGA	60.103	20	219	5368	5586	TCCCAAAGAGATCCAAATGC	60.014	20	TCTAAACAGGCACCCCTTTG	60.103	20	220	5368	5587
Gekko_transcript_615	1	p1	(T)11	11	8023	8033	TGGTTGCATCTCTGGTTTCTC	60.248	21	GCCCAATCAAAGAGCTTGAA	60.331	20	262	7892	8153	TGGTTGCATCTCTGGTTTCTC	60.248	21	GTTTTGGCCCAATCAAAGAG	59.546	20	268	7892	8159	TGGTTGCATCTCTGGTTTCTC	60.248	21	AGTTTTGGCCCAATCAAAGA	59.546	20	269	7892	8160
Gekko_transcript_616	1	p1	(C)11	11	63	73	TTCTCGAGTCATACCGAGGG	60.210	20	GCAGAGGAAACCAATGAAGC	59.820	20	127	5	131	TTCTCGAGTCATACCGAGGG	60.210	20	GTCCACTTGGCAGAGGAAAC	59.703	20	136	5	140	TTCTCGAGTCATACCGAGGG	60.210	20	GGCAGAGGAAACCAATGAAG	59.670	20	128	5	132
Gekko_transcript_616	2	p1	(A)14	14	8718	8731	ACAGTGGTGGCACTGATTGA	60.162	20	TGACAAAACACCATCCCCTT	60.210	20	253	8613	8865	CAGTGGTGGCACTGATTGAC	60.162	20	TGACAAAACACCATCCCCTT	60.210	20	252	8614	8865	ACAGTGGTGGCACTGATTGA	60.162	20	TTGACAAAACACCATCCCCT	60.210	20	254	8613	8866
Gekko_transcript_617	1	p1	(G)12	12	1010	1021	TGGCATTTTGTCCATTGTGT	59.823	20	GCTATTGCTCCTTTTGCTGC	60.124	20	241	835	1075	TACATGCAAGCAAGCTGAGG	60.157	20	GGAGACACCAAAGGAAGCAG	59.844	20	231	983	1213	TACATGCAAGCAAGCTGAGG	60.157	20	GAGCATGTCTGGCCTTTGTT	60.263	20	195	983	1177
Gekko_transcript_618	1	c	(GT)6(G)13	25	7958	7982	TCCCAGGTCTGGATTAGCTG	60.210	20	GGCCCTCTTAAACATGTCGT	59.056	20	158	7864	8021	CGCTGAAAGAAGCACAAAGA	59.342	20	GGCCCTCTTAAACATGTCGT	59.056	20	192	7830	8021	TGACGCTGAAAGAAGCACAA	60.720	20	GGCCCTCTTAAACATGTCGT	59.056	20	195	7827	8021
Gekko_transcript_619	1	p1	(C)19	19	5006	5024	GCACGTTGCTACCTCATCAA	59.871	20	TGTCAGCACTTTCACCTTGC	60.032	20	132	4980	5111	GCACGTTGCTACCTCATCAA	59.871	20	ATGTCGTTGCTGTTCCCTTC	60.119	20	275	4980	5254	GCACGTTGCTACCTCATCAA	59.871	20	GATGTCGTTGCTGTTCCCTT	60.119	20	276	4980	5255
Gekko_transcript_619	2	p3	(AGC)5	15	5365	5379	TGAAATGCAAACAAGGTGGA	60.088	20	GTGGACAGAAAAGCTGCTCC	59.997	20	108	5300	5407	GAAGGGAACAGCAACGACAT	60.119	20	GTGGACAGAAAAGCTGCTCC	59.997	20	173	5235	5407	AAGGGAACAGCAACGACATC	60.119	20	GTGGACAGAAAAGCTGCTCC	59.997	20	172	5236	5407
Gekko_transcript_619	3	p2	(GT)8	16	5539	5554	GGAGCAGCTTTTCTGTCCAC	59.997	20	CAAAGACATGGGCTTGGATT	59.933	20	235	5388	5622	GGAGCAGCTTTTCTGTCCAC	59.997	20	CCAACTCAAAGACATGGGCT	60.111	20	241	5388	5628	TCCACTGAAGAGAGGAGGGA	59.913	20	CAAAGACATGGGCTTGGATT	59.933	20	220	5403	5622
Gekko_transcript_619	4	p1	(T)17	17	6885	6901	CTGTGCCTCTGCTGAGGATT	60.555	20	CATGCCCACACTATCCACTG	59.984	20	244	6745	6988	CTGTGCCTCTGCTGAGGATT	60.555	20	CCACACTATCCACTGGCTCC	60.533	20	239	6745	6983	CTGTGCCTCTGCTGAGGATT	60.555	20	CCCACACTATCCACTGGCTC	60.533	20	240	6745	6984
Gekko_transcript_620	1	p1	(T)12	12	5437	5448	GCCCAAAGAGACTGCTGAAC	59.997	20	GTCCAGGGCAAGAACTGTGT	60.159	20	228	5270	5497	ACAAGTGGTTCTGATTGCCC	59.973	20	GTCCAGGGCAAGAACTGTGT	60.159	20	244	5254	5497	GGGTTTGCTATCCAACCAGA	59.933	20	GCAAAGCCCAGCAATTTTAG	59.853	20	248	5316	5563
Gekko_transcript_620	2	p1	(C)10	10	7794	7803	TGGCATTTGGGTGTGTAAGA	59.964	20	GGGAGGGTATTCCATTACGG	60.391	20	208	7699	7906	TGGCATTTGGGTGTGTAAGA	59.964	20	GGGGAGGGTATTCCATTACG	60.391	20	209	7699	7907	ACTGCATTTGGGAACTGGAC	59.973	20	GACCTCCATCCCCTGCTAGT	60.477	20	236	7622	7857
Gekko_transcript_620	3	p1	(T)13	13	8654	8666	ACAATTCTAACGGCACGGTC	60.000	20	ATGCCGTGGAAGCTGATAAC	60.103	20	225	8492	8716	ACAATTCTAACGGCACGGTC	60.000	20	CCAGTTGCTGTTGTCTCCAA	59.873	20	206	8492	8697	CCTCTATGTGGTTCGGGCTA	60.088	20	ATGCCGTGGAAGCTGATAAC	60.103	20	245	8472	8716
Gekko_transcript_622	1	p1	(G)11	11	5267	5277	CTTCATGTTGCCCTGGTTTT	59.971	20	GGGCCACACTTGAGAGAGAC	59.841	20	277	5194	5470	CTTCATGTTGCCCTGGTTTT	59.971	20	GAGCAATGGAGCAGATTTCC	59.780	20	192	5194	5385	CTTCATGTTGCCCTGGTTTT	59.971	20	CTCTTCAGTTGCAGCCTCCT	59.745	20	230	5194	5423
Gekko_transcript_622	2	p2	(CA)6	12	5745	5756	CAGAGGAACCCAAGAGATGC	59.803	20	TGCTGCCAGAAAAAGACAAA	59.585	20	144	5654	5797	CAGAGGAACCCAAGAGATGC	59.803	20	CTGTCTGCAAAACAGCCCTT	60.431	20	171	5654	5824	CAGAGGAACCCAAGAGATGC	59.803	20	AGCCCTTAAAAGTGTGCTGC	59.522	20	158	5654	5811
Gekko_transcript_623	1	p1	(G)12	12	5035	5046	CTCCACCACCCTCTCTTCCT	60.638	20	GGCCCTTTAAAACCCACAGT	60.221	20	275	4860	5134	CTCATTTGTAGCCTGGTGCC	60.657	20	GGCCCTTTAAAACCCACAGT	60.221	20	257	4878	5134	CCTCATTTGTAGCCTGGTGC	60.657	20	GGCCCTTTAAAACCCACAGT	60.221	20	258	4877	5134
Gekko_transcript_624	1	p1	(C)16	16	93	108	GCCCTCTTTTCCCTCTGACT	59.817	20	CACGTGTCTACACATCGCCT	59.776	20	115	40	154	AGCCCTCTTTTCCCTCTGAC	59.817	20	CACGTGTCTACACATCGCCT	59.776	20	116	39	154	CCTCCGGGAGTCTTCTCTCT	59.945	20	GGACCGGTGTTTAGTTCAGC	59.598	20	209	66	274
Gekko_transcript_625	1	p1	(T)10	10	3426	3435	CTGTGGCCCTGAACTGGTAT	59.989	20	AAGTTGCATGGGAAGCAAAG	60.249	20	230	3246	3475	AAAATGAAACGCCTCTGTGG	60.110	20	AAGTTGCATGGGAAGCAAAG	60.249	20	244	3232	3475	TCCAGAAAATGAAACGCCTC	60.192	20	AAGTTGCATGGGAAGCAAAG	60.249	20	249	3227	3475
Gekko_transcript_625	2	c	(T)10gttttgttttcttgatttgcacgaaac(A)12	49	3763	3811	TTGGGAAGACACTTTGCTCC	60.232	20	TAATCGCTATCCAGGGCAAG	60.188	20	126	3721	3846	TTGGGAAGACACTTTGCTCC	60.232	20	AATAATCGCTATCCAGGGCA	59.529	20	128	3721	3848	TGGGAAGACACTTTGCTCCT	59.844	20	TGCTGAAACTGACAATGGCT	59.445	20	239	3722	3960
Gekko_transcript_625	3	c	(T)10aatttgaccaaagtcagtgctgcacttgacgcagtgtgttttaggtgtttgtaa(T)18	82	4210	4291	TTTTGGATGTTGCTGCATTT	59.161	20	CTGCGTGTGCATTCAAAAA	59.420	19	239	4075	4313	CCTTTTGTTTTTGTTTTTCCCA	60.218	22	GCAGGGTTCAGCTTAGTGCT	59.644	20	254	4115	4368	CCTTTTGTTTTTGTTTTTCCCA	60.218	22	AGCAGGGTTCAGCTTAGTGC	59.644	20	255	4115	4369
Gekko_transcript_625	4	p1	(T)10	10	5948	5957	ATGAACATCGACTTTTGCCC	59.939	20	GCATACCCATGGCTCATTTT	59.791	20	225	5766	5990	CGCATGAACATCGACTTTTG	60.257	20	GCATACCCATGGCTCATTTT	59.791	20	228	5763	5990	TCTGCACACCTCTGCAAAAC	60.032	20	TTTGCATATTCCTGTGGGCT	60.469	20	189	5900	6088
Gekko_transcript_625	5	p2	(AC)6	12	6173	6184	ATTCAGTCAGCCCACAGGAA	60.656	20	TGGAGGCCTTCTACCAAAGA	59.807	20	263	6061	6323	TTCAGTCAGCCCACAGGAAT	60.656	20	TGGAGGCCTTCTACCAAAGA	59.807	20	262	6062	6323	TCAGTCAGCCCACAGGAATA	59.241	20	TGGAGGCCTTCTACCAAAGA	59.807	20	261	6063	6323
Gekko_transcript_625	6	p1	(C)16	16	7775	7790	TTTCATGCACCACTGCAACT	60.310	20	TCCAGGAAGTCCCTTGGTTA	59.521	20	211	7642	7852	TCATGCACCACTGCAACTTT	60.310	20	TCCAGGAAGTCCCTTGGTTA	59.521	20	209	7644	7852	AGTTTCATGCACCACTGCAA	60.310	20	TCCAGGAAGTCCCTTGGTTA	59.521	20	213	7640	7852
Gekko_transcript_626	1	p3	(GCC)5	15	2077	2091	CCGAGGAAAAGGAGCAGAC	59.935	19	CATCTCTTCTTCCGTCCAGC	59.950	20	218	1966	2183	CGGATCACCAGATCAATGAC	58.881	20	CTCTTGGTTGCCACCATTTT	59.971	20	224	2034	2257	CGGATCACCAGATCAATGAC	58.881	20	CATCTCTTCTTCCGTCCAGC	59.950	20	150	2034	2183
Gekko_transcript_626	2	c	(C)13ggcttagaatatctggtgtacttatgttcaaatcattgcataaaccatttttttt(G)12	80	8180	8259	AGTGGTTATTCCCTCTCCCC	59.256	20	CATGAAGGGCCTGATGTTCT	60.073	20	202	8156	8357	AGTGGTTATTCCCTCTCCCC	59.256	20	TTTCAAGTGACGGCATGAAG	59.840	20	215	8156	8370	AGTGGTTATTCCCTCTCCCC	59.256	20	CTGGAACACCTGAGCATGAA	59.831	20	253	8156	8408
Gekko_transcript_626	3	p1	(C)18	18	8434	8451	CTTCATGCCGTCACTTGAAA	59.840	20	AAAGAGCAGTGCTTGGGAGA	60.134	20	143	8351	8493	TTCATGCTCAGGTGTTCCAG	59.831	20	AAAGAGCAGTGCTTGGGAGA	60.134	20	105	8389	8493	CTTCATGCCGTCACTTGAAA	59.840	20	AAGAGCAGTGCTTGGGAGAC	59.604	20	142	8351	8492
Gekko_transcript_626	4	p1	(C)10	10	8618	8627	ATCTCTGTCCACACCAACCC	59.817	20	TGGCAACATCATTAAAAAGCC	59.957	21	274	8416	8689	CCGTTTTCCTTCTGTGGTTG	60.520	20	GGGGAACTTCACCATTATGC	59.249	20	224	8558	8781	CCGTTTTCCTTCTGTGGTTG	60.520	20	GTGAGAGAGGGGGAACTTCA	59.228	20	233	8558	8790
Gekko_transcript_627	1	p1	(T)16	16	2493	2508	CCTGTGGATACCACTGCCTT	59.989	20	TAGTCACTCCTCCGGACCAC	60.112	20	202	2338	2539	CCTGTGGATACCACTGCCTT	59.989	20	GCTACATCCTTGCACACCCT	60.142	20	245	2338	2582	CCTGTGGATACCACTGCCTT	59.989	20	AGCTACATCCTTGCACACCC	60.142	20	246	2338	2583
Gekko_transcript_627	2	p1	(C)15	15	2913	2927	CTTAACCTGCAAGTGGCACA	59.904	20	GAGGCGATCCATAAGTCCAA	60.036	20	214	2759	2972	AGCTTGGGGAAATGTCACTG	60.111	20	GAGGCGATCCATAAGTCCAA	60.036	20	101	2872	2972	CTTAACCTGCAAGTGGCACA	59.904	20	CTGAAGAAGCAGGGATGAGG	59.943	20	230	2759	2988
Gekko_transcript_627	3	p1	(T)12	12	6203	6214	AGATTATGGGAAAATGGCCC	59.984	20	TACCACACCAAGTCAGCAGC	59.905	20	206	6162	6367	AGATTATGGGAAAATGGCCC	59.984	20	GGAGGGGGAGAAAAGAATTG	59.875	20	257	6162	6418	CCTAAGCTGCCCATGTGAAT	60.096	20	TACCACACCAAGTCAGCAGC	59.905	20	188	6180	6367
Gekko_transcript_627	4	c	(C)12taccccagtttggtatactgcctgctgtgaaagtctggcatcactaaagctagtacttaatgactgatct(C)16	98	7155	7252	TCTTTGGCTCTTCCAGTTGC	60.517	20	GCCAGACACAAGCCATTTTT	60.118	20	276	7049	7324	TTTGGCTCTTCCAGTTGCAT	60.776	20	GCCAGACACAAGCCATTTTT	60.118	20	274	7051	7324	TTTGGCTCTTCCAGTTGCAT	60.776	20	TTTAAGGCCAGACACAAGCC	60.249	20	280	7051	7330
Gekko_transcript_629	1	p3	(GCT)6	18	436	453	GCCTAGGAGGGAAAGGGAAG	61.402	20	GTCTGCACGCAGTACTCCTC	58.624	20	241	368	608	CCTAGGAGGGAAAGGGAAGC	61.402	20	GTCTGCACGCAGTACTCCTC	58.624	20	240	369	608	GCCTAGGAGGGAAAGGGAA	60.523	19	GTCTGCACGCAGTACTCCTC	58.624	20	241	368	608
Gekko_transcript_630	1	p3	(GCA)6	18	149	166	CGTTGCTCCTGAGGGAAG	59.493	18	TTTGATGTGGTGGGTCAAAA	59.792	20	230	83	312	CGTTGCTCCTGAGGGAAG	59.493	18	TGTCACTTTGATGTGGTGGG	60.416	20	236	83	318	CGTTGCTCCTGAGGGAAG	59.493	18	CACTTTGATGTGGTGGGTCA	60.416	20	233	83	315
Gekko_transcript_630	2	p3	(TGT)5	15	6839	6853	TATGGATTCTTCTCCGGGTG	59.887	20	TTTTGCTGCTGAATGGACAG	59.988	20	111	6787	6897	TATGGATTCTTCTCCGGGTG	59.887	20	GAAGCCCGAGCTTGTTAGTG	60.015	20	229	6787	7015	TATGGATTCTTCTCCGGGTG	59.887	20	AAGCCCGAGCTTGTTAGTGA	60.015	20	228	6787	7014
Gekko_transcript_632	1	p3	(GCC)7	21	264	284	ACCAGGAGGAGGCTGAGG	60.350	18	CTTAATTGCAATAACCGGCG	60.456	20	260	217	476	CACCAGGAGGAGGCTGAG	59.469	18	CTTAATTGCAATAACCGGCG	60.456	20	261	216	476	GTCACCACCAGGAGGAGG	58.974	18	CTTAATTGCAATAACCGGCG	60.456	20	266	211	476
Gekko_transcript_632	2	c	(C)13tttgccatcgtcgtcaccg(CGC)5	47	389	435	ACCAGGAGGAGGCTGAGG	60.350	18	CTTAATTGCAATAACCGGCG	60.456	20	260	217	476	CACCAGGAGGAGGCTGAG	59.469	18	CTTAATTGCAATAACCGGCG	60.456	20	261	216	476	GTCACCACCAGGAGGAGG	58.974	18	CTTAATTGCAATAACCGGCG	60.456	20	266	211	476
Gekko_transcript_632	3	p1	(C)16	16	3608	3623	GCTTGCTAGACTCACTCCCC	59.043	20	AAATCATGGAGTTCACCATTCA	59.292	22	244	3474	3717	GCTTGCTAGACTCACTCCCCT	60.031	21	AAATCATGGAGTTCACCATTCA	59.292	22	244	3474	3717	GCTTGCTAGACTCACTCCCC	59.043	20	AATCATGGAGTTCACCATTCA	57.849	21	243	3474	3716
Gekko_transcript_632	4	p1	(T)12	12	5352	5363	TGGGTTATGGTGCAAAGACA	59.964	20	TTGTTCCCCATTCCATCAAT	59.991	20	242	5210	5451	TGAGTTGGGTTATGGTGCAA	59.964	20	TTGTTCCCCATTCCATCAAT	59.991	20	247	5205	5451	GGATCAACACGAGCCTTTGT	60.119	20	TTGTTCCCCATTCCATCAAT	59.991	20	185	5267	5451
Gekko_transcript_633	1	p3	(GCT)7	21	78	98	GGTTGTCAAGTGGAGGAGGA	60.088	20	CAGCAATGGAGAACAGACCA	59.831	20	218	16	233	GGAGGTTGTCAAGTGGAGGA	60.088	20	CAGCAATGGAGAACAGACCA	59.831	20	221	13	233	TGTTGGAGGTTGTCAAGTGG	59.565	20	CAGCAATGGAGAACAGACCA	59.831	20	225	9	233
Gekko_transcript_633	2	c*	(GT)6(T)15*	26	8447	8472	AGCGATGACGAGGACAGACT	60.017	20	CCGGAGCTGACAAGAAACA	59.968	19	260	8346	8605	CAAGCACTTAGGCGAAAAGG	60.011	20	AAAGGGAGGTTTGCAAAGAAA	60.095	21	224	8286	8509	CAAGCACTTAGGCGAAAAGG	60.011	20	AAAAGGGAGGTTTGCAAAGAA	60.095	21	225	8286	8510
Gekko_transcript_640	1	p1	(T)10	10	846	855	TTCACCCATTTTGCATTTCA	59.907	20	TGGGGCTGAATAGGTGGTAG	59.948	20	242	794	1035	TTCACCCATTTTGCATTTCA	59.907	20	ACAGCAGCAGGAAACAGGAT	59.874	20	191	794	984	TTCACCCATTTTGCATTTCA	59.907	20	CTTGACAGCAGCAGGAAACA	60.175	20	195	794	988
Gekko_transcript_644	1	p2	(AC)7	14	4910	4923	GTTTTCGCTTCCAGCATTTT	59.343	20	AAAACTGTGGCCTGAGATGG	60.111	20	246	4735	4980	GTTTTCGCTTCCAGCATTTT	59.343	20	CAAACAAAACTGTGGCCTGA	59.734	20	251	4735	4985	GAAATCACATAGTCGTGCCG	59.152	20	AAAACTGTGGCCTGAGATGG	60.111	20	174	4807	4980
Gekko_transcript_644	2	p1	(G)11	11	6563	6573	TTCCAACACAGCAAGCAAAG	60.027	20	ATGAGGTGGAAGAACGGTTG	59.966	20	171	6534	6704	TTCCAACACAGCAAGCAAAG	60.027	20	AGAACGGTTGCACCCACTAC	60.035	20	161	6534	6694	GGGGCAAAGATCATGAAAAA	59.878	20	ATGAGGTGGAAGAACGGTTG	59.966	20	246	6459	6704
Gekko_transcript_644	3	p1	(T)13	13	8717	8729	ATTTCCAGTGGATCTTCCCC	60.133	20	AACCCCTTTCTTTCTTCCCA	59.912	20	240	8627	8866	ATTTCCAGTGGATCTTCCCC	60.133	20	CAACCCCTTTCTTTCTTCCC	59.912	20	241	8627	8867	ATTTCCAGTGGATCTTCCCC	60.133	20	CCAACCCCTTTCTTTCTTCC	59.912	20	242	8627	8868
Gekko_transcript_647	1	p1	(G)11	11	2211	2221	ATTACCGGGGTGGCTTTAAC	60.075	20	AGGGGCTATTGGTGGTTTTC	60.187	20	217	2058	2274	ATTACCGGGGTGGCTTTAAC	60.075	20	ATGCATAGGGGCTATTGGTG	59.807	20	223	2058	2280	ATTACCGGGGTGGCTTTAAC	60.075	20	TTCCCTGCCAATCTTCACTC	60.195	20	190	2058	2247
Gekko_transcript_647	2	p1	(C)14	14	3808	3821	TAGAAAAAGCCCAGCAGGAA	59.953	20	CTGGGTGTTGTCAGGGCTAT	59.989	20	238	3680	3917	TAGAAAAAGCCCAGCAGGAA	59.953	20	GAATGCACAGGAACGGAGTT	60.119	20	208	3680	3887	GGACTTGGTAACCTCAGGCA	60.111	20	TTCCAGCTGGCTTCAGAGTT	60.134	20	265	3605	3869
Gekko_transcript_647	3	p2	(TG)25	50	3923	3972	ATAGCCCTGACAACACCCAG	59.989	20	ATGGGTGAAATGCAACCTGT	60.240	20	216	3898	4113	CCCAAAAATAGCCCTGACAA	59.931	20	ATGGGTGAAATGCAACCTGT	60.240	20	223	3891	4113	ATAGCCCTGACAACACCCAG	59.989	20	GTTTGTGCAGAACCAGGCTT	60.299	20	268	3898	4165
Gekko_transcript_647	4	p1	(T)17	17	4394	4410	CTTCTTTCAAACCGCCTCAG	59.986	20	AGCCAGCCAAAATGAAACAC	60.118	20	220	4307	4526	TTCTTTCAAACCGCCTCAGT	59.853	20	AGCCAGCCAAAATGAAACAC	60.118	20	219	4308	4526	TAAGCCTTCTTTCAAACCGC	59.474	20	AGCCAGCCAAAATGAAACAC	60.118	20	225	4302	4526
Gekko_transcript_647	5	p1	(A)10	10	7504	7513	ATTCTAGGTGACGGCAGTGG	60.134	20	TCCAATCTTCATCCTACCGC	60.036	20	242	7380	7621	TCTTGCTTGAACACGCTGTC	60.183	20	TCCAATCTTCATCCTACCGC	60.036	20	276	7346	7621	GAGTGGAGTCCAGGCATCTC	59.799	20	TCCAATCTTCATCCTACCGC	60.036	20	205	7417	7621
Gekko_transcript_647	6	p1	(C)15	15	8540	8554	TGAGAATAAAGGGTGCTGCC	60.214	20	AAAATGCGACATGTGGTTGA	59.972	20	222	8515	8736	TGAGAATAAAGGGTGCTGCC	60.214	20	CATCTCCTTTTCTTTGCGGA	60.323	20	273	8515	8787	TGAGAATAAAGGGTGCTGCC	60.214	20	CCGCCATAACTGTGTTTCAA	59.585	20	154	8515	8668
Gekko_transcript_651	1	p2	(AG)15	30	3982	4011	GAGAAAGAGCATCAGGGCAC	59.957	20	AACATGAATGAGGGGACAGC	59.934	20	222	3959	4180	GAGAAAGAGCATCAGGGCAC	59.957	20	AGCTGCAGGAAGTTCTGCTC	59.898	20	188	3959	4146	AGAGAAAGAGCATCAGGGCA	60.096	20	AACATGAATGAGGGGACAGC	59.934	20	223	3958	4180
Gekko_transcript_652	1	c	(GGA)5tacgcatttataattccaaaagaagagaaacggggg(GA)7atgaacatcacgctcagcaaaacaaaacaaaggaaaactgaaatcgtagccgcaagtgccgacagagc(G)12	145	1614	1758	GACAGCCTGACGAAAGAGGA	60.533	20	AAAGCAAGGGTTTGGCCTAC	60.483	20	234	1590	1823	ACAGCCTGACGAAAGAGGAC	59.455	20	AAAGCAAGGGTTTGGCCTAC	60.483	20	233	1591	1823	GACAGCCTGACGAAAGAGGA	60.533	20	GGCGGGAGTTCTCTGTTTTT	60.610	20	267	1590	1856
Gekko_transcript_652	2	c	(GT)7atg(TA)14(CA)18	81	5322	5402	TGCAATCGTTTGATGCTTTC	59.816	20	CTTTATCGCCTCCTTCATCG	59.801	20	251	5259	5509	TGCAATCGTTTGATGCTTTC	59.816	20	TGGGCCCAACACTCAGTTAT	60.375	20	213	5259	5471	TGCAATCGTTTGATGCTTTC	59.816	20	GCCTTTATCGCCTCCTTCAT	60.551	20	253	5259	5511
Gekko_transcript_652	3	p2	(GA)7	14	5657	5670	GGGTGGATTCTTTGGGATTT	59.996	20	GCTCTCAAGTGTCCTTTGCC	59.997	20	109	5586	5694	GGGTGGATTCTTTGGGATTT	59.996	20	GGCTCTCAAGTGTCCTTTGC	59.997	20	110	5586	5695	CTTTGCCGGCCAATAATCTA	60.054	20	GGCTCTCAAGTGTCCTTTGC	59.997	20	272	5424	5695
Gekko_transcript_656	1	p1	(T)10	10	7428	7437	GTAGCAGAAGACCAGCCAGG	60.012	20	GCAGTGATCGGGAACAGAAT	60.081	20	211	7304	7514	AACTAAGGGGAGCAGGGAAA	60.068	20	GCAGTGATCGGGAACAGAAT	60.081	20	171	7344	7514	GTGGGGCCACAGCTAACTAA	60.132	20	GCAGTGATCGGGAACAGAAT	60.081	20	185	7330	7514
Gekko_transcript_656	2	p1	(A)12	12	8418	8429	TTATGCCTGAAGCACAGTGG	59.864	20	TCTCAAGATCCATGAAGCCA	59.322	20	112	8355	8466	CTTGCAGAACCTGTCCCCTA	60.246	20	TCTCAAGATCCATGAAGCCA	59.322	20	278	8189	8466	CCTGTCCCCTAGCCTCTTTT	59.707	20	TCTCAAGATCCATGAAGCCA	59.322	20	269	8198	8466
Gekko_transcript_656	3	p1	(T)10	10	8574	8583	GGATCTTGAGAGCACTGGTGT	59.320	21	TACCCAAGCAGCATGTGAAA	60.257	20	280	8456	8735	TCATTTAATGGTTGCTGCTCA	59.315	21	TACCCAAGCAGCATGTGAAA	60.257	20	188	8548	8735	TCATTTAATGGTTGCTGCTCA	59.315	21	TTTACCCAAGCAGCATGTGA	60.257	20	190	8548	8737
Gekko_transcript_658	1	p1	(G)10	10	62	71	GCTGAGAAGAGTGGAGACGG	60.135	20	CGCTTTACAGCTGGGCTAGT	59.677	20	238	19	256	GAGAAGAGTGGAGACGGTGG	59.835	20	CGCTTTACAGCTGGGCTAGT	59.677	20	235	22	256	GAGTGGAGACGGTGGAAGAG	59.835	20	CGCTTTACAGCTGGGCTAGT	59.677	20	230	27	256
Gekko_transcript_658	2	p1	(T)11	11	1895	1905	TTGGGAAACTGACATTAGGGA	59.415	21	AAACTGAATGGAAACGCCAC	59.978	20	280	1865	2144	AGCAAGTTTGGGAAACTGACA	59.766	21	AACGCCACTGCTGTTTATGA	59.347	20	275	1858	2132	GCAAGTTTGGGAAACTGACA	58.749	20	AACGCCACTGCTGTTTATGA	59.347	20	274	1859	2132
Gekko_transcript_658	3	p1	(T)10	10	2409	2418	TTTTGCCTCTCCGTAATTGG	60.067	20	CCTGGGTTATCAGAAGGCAA	60.066	20	198	2334	2531	TTTTGCCTCTCCGTAATTGG	60.067	20	GGTCTGCCTGGGTTATCAGA	60.073	20	204	2334	2537	TTTTGCCTCTCCGTAATTGG	60.067	20	GTGTGGTCTGCCTGGGTTAT	59.851	20	208	2334	2541
Gekko_transcript_658	4	p1	(G)10	10	4318	4327	TTCCTGAATCCCAGTATCGG	59.887	20	CCCTGGTCCATTCTTTTTGA	59.903	20	233	4183	4415	TTCCTGAATCCCAGTATCGG	59.887	20	CTGCAAATGTGGTGCCTCTA	59.864	20	174	4183	4356	TTCCTGAATCCCAGTATCGG	59.887	20	TACTCTGCAAATGTGGTGCC	59.722	20	178	4183	4360
Gekko_transcript_658	5	p2	(GT)7	14	4540	4553	CAAGGCAATACAAGCCCAAT	59.960	20	TTCTGCTGCTGGGGACTACT	60.012	20	232	4483	4714	CAAGGCAATACAAGCCCAAT	59.960	20	GCTGCTGGGGACTACTGAAC	59.874	20	228	4483	4710	CAAGGCAATACAAGCCCAAT	59.960	20	GTTCTGCTGCTGGGGACTAC	59.874	20	233	4483	4715
Gekko_transcript_658	6	p1	(C)11	11	5692	5702	CTGCAAATGCAAAACTGGAA	59.849	20	CTGCTCTGAGCCTGACTCCT	59.883	20	245	5608	5852	CTGCAAATGCAAAACTGGAA	59.849	20	CTCCTGCTGCCTGAGAGACT	59.883	20	230	5608	5837	TGCAAATGCAAAACTGGAAG	59.849	20	CTGCTCTGAGCCTGACTCCT	59.883	20	244	5609	5852
Gekko_transcript_658	7	p1	(C)12	12	7777	7788	GATAGACCTGCTTTGCCAGC	59.985	20	AGCCTTCTGATGCACTGATGT	59.889	21	144	7729	7872	GATAGACCTGCTTTGCCAGC	59.985	20	GCCTTCTGATGCACTGATGT	58.832	20	143	7729	7871	TCCTTCCATGAGAACCAACC	59.903	20	AGCCTTCTGATGCACTGATGT	59.889	21	124	7749	7872
Gekko_transcript_658	8	p1	(T)12	12	8902	8913	--
Gekko_transcript_662	1	p2	(AC)7	14	8179	8192	CCTAGAGATCTGCAGCAGGG	60.111	20	CTCAGTGACTTGCCTCCACA	60.022	20	205	8120	8324	CCTAGAGATCTGCAGCAGGG	60.111	20	TCAGTGACTTGCCTCCACAG	60.022	20	204	8120	8323	CCTAGAGATCTGCAGCAGGG	60.111	20	CAGTGACTTGCCTCCACAGA	60.022	20	203	8120	8322
Gekko_transcript_663	1	p1	(G)11	11	318	328	CAAATACCTCCCCTTTGGGT	60.046	20	GATCCACCAGTCCATTGTCC	60.184	20	266	250	515	AAATACCTCCCCTTTGGGTG	60.046	20	GATCCACCAGTCCATTGTCC	60.184	20	265	251	515	CAAATACCTCCCCTTTGGGT	60.046	20	GGATCCACCAGTCCATTGTC	60.184	20	267	250	516
Gekko_transcript_663	2	p2	(GT)6	12	579	590	ATGGACTGGTGGATCCTGAC	59.774	20	CGTTGTTCATGGAGGGAGTT	59.966	20	248	501	748	ATGGACTGGTGGATCCTGAC	59.774	20	CGGCTTTTATTCCCAAGTGA	60.067	20	121	501	621	TTCTAACCGGTCCACCATGT	60.232	20	CGGCTTTTATTCCCAAGTGA	60.067	20	178	444	621
Gekko_transcript_663	3	p2	(GT)6	12	5157	5168	ATGGACTGGTGGATCCTGAC	59.774	20	CGGCTTTTATTCCCAAGTGA	60.067	20	121	5079	5199	TTCTAACCGGTCCACCATGT	60.232	20	CGGCTTTTATTCCCAAGTGA	60.067	20	178	5022	5199	GGGGGAGGGGTGTAATGTAT	59.766	20	CGGCTTTTATTCCCAAGTGA	60.067	20	242	4958	5199
Gekko_transcript_663	4	p1	(C)10	10	8678	8687	AGGAGGGAAACAGGGAAAGA	60.045	20	AGAGCAAATGTTGTCCCCAG	60.111	20	272	8443	8714	AAGAAGGAGGGAAACAGGGA	60.045	20	AGAGCAAATGTTGTCCCCAG	60.111	20	276	8439	8714	GGAAGAAGGAGGGAAACAGG	60.045	20	AGAGCAAATGTTGTCCCCAG	60.111	20	278	8437	8714
Gekko_transcript_669	1	p3	(CGC)6	18	32	49	GATGCATCATCCCCATCC	59.606	18	TTGAGGGAGAAAGAGGTTGC	59.405	20	134	11	144	GGATGCATCATCCCCATC	59.606	18	TTGAGGGAGAAAGAGGTTGC	59.405	20	135	10	144	TGGATGCATCATCCCCAT	60.690	18	TTGAGGGAGAAAGAGGTTGC	59.405	20	136	9	144
Gekko_transcript_669	2	p1	(T)10	10	7147	7156	TCATTATGGGTGGGGTTTTT	58.995	20	TGTTCACCCACTCCAGATGA	60.088	20	118	7101	7218	TCATTATGGGTGGGGTTTTT	58.995	20	TACCATGTTCACCCACTCCA	59.806	20	123	7101	7223	GGATTTGCTCAAGTGTCAAGG	59.726	21	TCTTCCAACACATCTCACGG	59.676	20	260	6931	7190
Gekko_transcript_672	1	p3	(GAG)6	18	2762	2779	GCCTGCACAGACTCATGAAA	59.992	20	CCACCTCAGTCTGCTTTTCC	59.844	20	149	2715	2863	GCCTGCACAGACTCATGAAA	59.992	20	CACATGCCTCCTCTTGTTCA	59.831	20	209	2715	2923	GAATGGGAGGTCTCAAAGCA	60.195	20	ATGCCTCCTCTTGTTCATGG	60.073	20	268	2653	2920
Gekko_transcript_672	2	p3	(TGG)5	15	7999	8013	GAGTTGGTGGGGTCTTTTCA	59.943	20	TGCCAGCTTCACAAGAAATG	59.988	20	252	7927	8178	GAGTTGGTGGGGTCTTTTCA	59.943	20	CAGCTTCACAAGAAATGGCA	59.988	20	249	7927	8175	TCGATGTGCCACAAGTGATT	60.120	20	TGCCAGCTTCACAAGAAATG	59.988	20	227	7952	8178
Gekko_transcript_673	1	p1	(A)10	10	1776	1785	GGAGAGTGGATGGAACTGGA	60.048	20	CCTGCAGGCACAAGACATAA	59.864	20	242	1586	1827	AGAGCTCCTTGGAGGAAAGG	59.950	20	CCTGCAGGCACAAGACATAA	59.864	20	106	1722	1827	TCTTGGTTTTAGACCCGCAC	60.110	20	CCTGCAGGCACAAGACATAA	59.864	20	211	1617	1827
Gekko_transcript_673	2	p1	(G)10	10	4575	4584	CCCCTGTCACCCAACTTTTA	59.824	20	AGCAATTGAGCAGCAGTCCT	60.164	20	145	4484	4628	CCCCTGTCACCCAACTTTTA	59.824	20	CAGTCCTCCAGGGTCTCAAG	59.828	20	132	4484	4615	CCCCTGTCACCCAACTTTTA	59.824	20	GCTGCCTGGACTCCATTTTA	60.214	20	253	4484	4736
Gekko_transcript_673	3	p1	(T)12	12	7974	7985	GTGCCAGAGACCAGACCTTC	59.841	20	CAAGAAGACCCAGCAAGGAA	60.366	20	209	7809	8017	GTGCCAGAGACCAGACCTTC	59.841	20	AATGCTGCAAGAAGACCCAG	60.397	20	216	7809	8024	AACCCCACCCCTTATTGTGT	60.340	20	CAAGAAGACCCAGCAAGGAA	60.366	20	139	7879	8017
Gekko_transcript_673	4	c	(A)12caactctttgtgtgtttcgtgcgcttttctgcttccaggtttttgtaggg(T)12	74	8174	8247	TGTGGGGTGAGTTTCTCCTT	59.549	20	TAGCACTTTCCATCGTTCCC	60.074	20	154	8149	8302	TGTGGGGTGAGTTTCTCCTT	59.549	20	GCACTTTCCATCGTTCCCTA	60.074	20	152	8149	8300	TGTGGGGTGAGTTTCTCCTT	59.549	20	CTGCCAAAACGGGTTTCTAA	60.103	20	230	8149	8378
Gekko_transcript_673	5	p2	(TC)7	14	8540	8553	GCTAACGCTGCTTGGATTTC	59.988	20	ACTCCACACGCTTGACACAA	60.357	20	187	8449	8635	TTAGAAACCCGTTTTGGCAG	60.103	20	ACTCCACACGCTTGACACAA	60.357	20	277	8359	8635	GCTAACGCTGCTTGGATTTC	59.988	20	CCACACGCTTGACACAAAAA	60.732	20	184	8449	8632
Gekko_transcript_673	6	p1	(C)12	12	8788	8799	TTGTGTCAAGCGTGTGGAGT	60.357	20	GATGGAGTTACAGTCGTTTTTGG	59.920	23	242	8616	8857	TTGTGTCAAGCGTGTGGAGT	60.357	20	TGGAGTTACAGTCGTTTTTGG	57.801	21	240	8616	8855	TTGTGTCAAGCGTGTGGAGT	60.357	20	TGGAGTTACAGTCGTTTTTGGT	58.675	22	240	8616	8855
Gekko_transcript_677	1	c	(TA)6g(AT)6	25	2352	2376	ATCTAGGATGAGCGACCCCT	60.059	20	CCATCAAATTTGCGGTTCTT	59.938	20	224	2314	2537	AATCTAGGATGAGCGACCCC	60.431	20	CCATCAAATTTGCGGTTCTT	59.938	20	225	2313	2537	ATCTAGGATGAGCGACCCCT	60.059	20	TCGATGCAGCTAGAAACAGC	59.326	20	243	2314	2556
Gekko_transcript_677	2	p1	(T)13	13	3203	3215	TTCAGAAGGGGGAAAAGAAAA	60.034	21	GGCCGTCAGTATGAAATGCT	60.103	20	241	3034	3274	TTTCAGAAGGGGGAAAAGAAA	60.034	21	GGCCGTCAGTATGAAATGCT	60.103	20	242	3033	3274	AAATGTTTGGCTTGATGCAG	58.773	20	GGCCGTCAGTATGAAATGCT	60.103	20	185	3090	3274
Gekko_transcript_677	3	p1	(T)10	10	3566	3575	TTGGTATCCCAACTTCTCCC	58.836	20	AAAGAGGATCATTGGGCCTT	59.903	20	263	3373	3635	CGTGAATTGTGCTTGTGATTG	60.165	21	AAAGAGGATCATTGGGCCTT	59.903	20	206	3430	3635	TTGGTATCCCAACTTCTCCCT	59.813	21	AAAGAGGATCATTGGGCCTT	59.903	20	263	3373	3635
Gekko_transcript_677	4	p1	(A)10	10	5533	5542	GTGGGATGGAATTAAGCAGG	59.387	20	CGCCCCCATATGCTAAACTA	59.943	20	274	5327	5600	TGGGATGGAATTAAGCAGGT	59.387	20	CGCCCCCATATGCTAAACTA	59.943	20	273	5328	5600	GGTGGGATGGAATTAAGCAG	59.387	20	CGCCCCCATATGCTAAACTA	59.943	20	275	5326	5600
Gekko_transcript_680	1	p1	(C)10	10	4164	4173	CCTTGCATTGTGGACTTGTG	60.152	20	AGGCTTGATTTAATGGGGGA	60.633	20	258	3981	4238	TTGCCTCTGGATTTTCCTTG	60.184	20	AGGCTTGATTTAATGGGGGA	60.633	20	273	3966	4238	TTCCTTGCATTGTGGACTTG	59.691	20	AGGCTTGATTTAATGGGGGA	60.633	20	260	3979	4238
Gekko_transcript_680	2	p3	(TGG)5	15	7877	7891	GAGTTGGTGGGGTCTTTTCA	59.943	20	TGCCAGCTTCACAAGAAATG	59.988	20	252	7805	8056	GAGTTGGTGGGGTCTTTTCA	59.943	20	CAGCTTCACAAGAAATGGCA	59.988	20	249	7805	8053	TCGATGTGCCACAAGTGATT	60.120	20	TGCCAGCTTCACAAGAAATG	59.988	20	227	7830	8056
Gekko_transcript_682	1	p3	(GCC)5	15	28	42	--
Gekko_transcript_682	2	c	(CA)6gagaccctt(C)17	38	8014	8051	GGATGCCTTTCTCAGGAGG	59.746	19	ATTGGTGAGTCCAGAGGGTG	59.962	20	255	7954	8208	TACCAGCAACTCCTGCTCAC	59.037	20	GGAGGAGCTACGCAGACAGA	60.700	20	215	7908	8122	GTACCAGCAACTCCTGCTCA	59.037	20	GGAGGAGCTACGCAGACAGA	60.700	20	216	7907	8122
Gekko_transcript_682	3	p1	(C)12	12	8286	8297	CACCCTCTGGACTCACCAAT	59.962	20	TTCCTCTCCCCACAACAGAC	60.088	20	251	8189	8439	CACCCTCTGGACTCACCAAT	59.962	20	ACACCCTGTGAGGTAGGTGG	59.876	20	233	8189	8421	CACCCTCTGGACTCACCAAT	59.962	20	CTTCCTCTCCCCACAACAGA	60.229	20	252	8189	8440
Gekko_transcript_682	4	p3	(TCT)5	15	8518	8532	CTCTGAGTGAAGGGCAAAGG	59.982	20	ACTTGGGAACGGAGGAGC	60.199	18	214	8468	8681	AAGGGCAAAGGGCTGTAAAT	59.966	20	ACTTGGGAACGGAGGAGC	60.199	18	205	8477	8681	GCAAAGGGCTGTAAATCCAA	60.074	20	ACTTGGGAACGGAGGAGC	60.199	18	201	8481	8681
Gekko_transcript_682	5	p1	(C)10	10	8788	8797	CGGTTCTGCTCTGGACTGA	60.121	19	ACGCAGGCAGCTTTATTGAC	60.416	20	143	8759	8901	TCTGCTCTGGACTGAAGCGT	61.300	20	ACGCAGGCAGCTTTATTGAC	60.416	20	139	8763	8901	TCTGCTCTGGACTGAAGCG	60.433	19	ACGCAGGCAGCTTTATTGAC	60.416	20	139	8763	8901
Gekko_transcript_683	1	p2	(GT)15	30	6155	6184	CTTTGTGATTGGCTGGTTGA	59.691	20	CATCAGTCACAGGCACCATC	60.121	20	224	6075	6298	CTTTGTGATTGGCTGGTTGA	59.691	20	TCAGTCACAGGCACCATCAT	60.121	20	222	6075	6296	CTTTGTGATTGGCTGGTTGA	59.691	20	TTTTTGCATCAGTCACAGGC	59.847	20	230	6075	6304
Gekko_transcript_683	2	c	(G)17tattttgtttttgctgaggggaattctgttttgcctagaaatgtatccatgtctcaaatgaga(T)12	92	6462	6553	AAGGATTTGGTGAAAGGGGT	59.668	20	CCACAGAAGCCTCAACCATT	60.111	20	253	6422	6674	AAGGATTTGGTGAAAGGGGT	59.668	20	CTTTTCCCTCTGGTCTCCCT	59.671	20	197	6422	6618	AAGGATTTGGTGAAAGGGGT	59.668	20	ACCACAGAAGCCTCAACCAT	59.579	20	254	6422	6675
Gekko_transcript_686	1	p3	(CTC)5	15	71	85	CATCCGTGGCTGTCTTCC	60.205	18	CTTCTCCCTCAGTCCACAGC	59.986	20	188	5	192	CCATCCGTGGCTGTCTTC	60.205	18	CTTCTCCCTCAGTCCACAGC	59.986	20	189	4	192	CATCCGTGGCTGTCTTCC	60.205	18	CCTTCTCCCTCAGTCCACAG	59.828	20	189	5	193
Gekko_transcript_687	1	p1	(C)10	10	117	126	--
Gekko_transcript_689	1	p2	(AG)15	30	5559	5588	GCTGTCGTTTCTTCAGGCTC	60.142	20	GGATCTCGTGCCTTGTAACC	59.556	20	269	5444	5712	GGAGACTGGTGCAGGTTTGT	60.159	20	GGATCTCGTGCCTTGTAACC	59.556	20	187	5526	5712	AGGAGACTGGTGCAGGTTTG	60.298	20	GGATCTCGTGCCTTGTAACC	59.556	20	188	5525	5712
Gekko_transcript_689	2	p1	(G)10	10	6137	6146	ATTTGCTTTGCTCGGACTTG	60.386	20	TGTGTGTGTGTGTGTTTTGGA	59.491	21	267	6024	6290	CATTTGCTTTGCTCGGACTT	60.386	20	TGTGTGTGTGTGTGTTTTGGA	59.491	21	268	6023	6290	GATGCTCACCATTTGCTTTG	59.276	20	TGTGTGTGTGTGTGTTTTGGA	59.491	21	277	6014	6290
Gekko_transcript_689	3	p2	(AC)9	18	6277	6294	GGGGTTTCGCTTCCTTTTAC	59.945	20	GGGTCTCGAACTGCTGAACT	59.455	20	256	6142	6397	GGGGTTTCGCTTCCTTTTAC	59.945	20	CAGACCTTCCGGTATGCTGTA	60.139	21	235	6142	6376	GGGGTTTCGCTTCCTTTTAC	59.945	20	ATTCGGGTCTCGAACTGCT	59.818	19	260	6142	6401
Gekko_transcript_689	4	p2	(AT)13	26	8415	8440	GGCACCAGACACACATTCAC	60.013	20	CAACGAAGGAACCCATGACT	59.966	20	261	8217	8477	AATTAAGCACAGGGCACCAG	60.132	20	CAACGAAGGAACCCATGACT	59.966	20	273	8205	8477	ACGAATTAAGCACAGGGCAC	60.140	20	CAACGAAGGAACCCATGACT	59.966	20	276	8202	8477
Gekko_transcript_689	5	p1	(A)14	14	8600	8613	AGTCATGGGTTCCTTCGTTG	59.966	20	CATGTTTTGAAGAAAGGCAAAA	59.272	22	209	8458	8666	GCACAACTGTCACATGGCTT	59.758	20	CATGTTTTGAAGAAAGGCAAAA	59.272	22	187	8480	8666	GCTTCCCATTTATTTCAGCG	59.682	20	GGAGATATTTCAAAAAGCCGA	58.325	21	251	8496	8746
Gekko_transcript_692	1	p3	(TGC)5	15	45	59	ACTGAATTGGCCGGGAATAG	61.191	20	AGGATGGTCCAACGAATCAG	59.927	20	230	11	240	ACTGAATTGGCCGGGAATAG	61.191	20	CTCAGGATGGTCCAACGAAT	59.927	20	233	11	243	ACTGAATTGGCCGGGAATAG	61.191	20	CATTTGTGCTGCTCCCTGTA	59.864	20	265	11	275
Gekko_transcript_692	2	p3	(GAG)6	18	5112	5129	TCAGGATGGGAAATACGAGG	59.887	20	AACGGCTCTGACTCTGGGTA	59.867	20	236	5083	5318	CAGGATGGGAAATACGAGGA	59.887	20	AACGGCTCTGACTCTGGGTA	59.867	20	235	5084	5318	GAACTGGATCAGGATGGGAA	59.862	20	AACGGCTCTGACTCTGGGTA	59.867	20	244	5075	5318
Gekko_transcript_692	3	p2	(AT)8	16	8767	8782	GGCTATGTGTGCATCCCTCT	60.104	20	TCACCTTGTTCTTTCAGGATTTT	59.165	23	240	8619	8858	ATGGCTATGTGTGCATCCCT	60.370	20	TCACCTTGTTCTTTCAGGATTTT	59.165	23	242	8617	8858	GGCTATGTGTGCATCCCTCT	60.104	20	TCACCTTGTTCTTTCAGGATTT	57.841	22	240	8619	8858
Gekko_transcript_696	1	p3	(GCT)5	15	6850	6864	ATTTTGCATCTCACCCTGGA	60.461	20	CAAGAGGGTGGCATTTGAGT	60.111	20	277	6825	7101	CCAGAGGCAAGGTCTTCTGA	60.523	20	GGCAGAAGCAAGAGAAGGTG	60.134	20	169	6741	6909	CCAGAGGCAAGGTCTTCTGA	60.523	20	TGGCAGAAGCAAGAGAAGGT	60.134	20	170	6741	6910
Gekko_transcript_697	1	p3	(GAG)6	18	2724	2741	GCCTGCACAGACTCATGAAA	59.992	20	CCACCTCAGTCTGCTTTTCC	59.844	20	149	2677	2825	GCCTGCACAGACTCATGAAA	59.992	20	CACATGCCTCCTCTTGTTCA	59.831	20	209	2677	2885	GAATGGGAGGTCTCAAAGCA	60.195	20	ATGCCTCCTCTTGTTCATGG	60.073	20	268	2615	2882
Gekko_transcript_697	2	p3	(TGG)5	15	7963	7977	GAGTTGGTGGGGTCTTTTCA	59.943	20	TGCCAGCTTCACAAGAAATG	59.988	20	252	7891	8142	GAGTTGGTGGGGTCTTTTCA	59.943	20	CAGCTTCACAAGAAATGGCA	59.988	20	249	7891	8139	TCGATGTGCCACAAGTGATT	60.120	20	TGCCAGCTTCACAAGAAATG	59.988	20	227	7916	8142
Gekko_transcript_699	1	p3	(GCA)5	15	3480	3494	AGTTGCTTTATGGTGGCCTG	60.132	20	ACCTGTTAGTTGGTGCCTGG	60.028	20	246	3334	3579	CAGTTGCTTTATGGTGGCCT	60.132	20	ACCTGTTAGTTGGTGCCTGG	60.028	20	247	3333	3579	TCTGGTGCCCTTGGATAGAG	60.210	20	CGCCTGTCTGTTATGAGCAA	60.011	20	214	3449	3662
Gekko_transcript_700	1	c	(G)10cgtgtgtgtg(TC)7acgctctctcgtgggtgcgcgcgcgcggcgctgccgtggtcttttctccttttcgccagatcctaatttgccgccctcccttgcctgtg(T)19gcttttttggattgcgtgtgtc(GT)6	176	474	649	TTTATGCACCGCTGAGGACT	60.796	20	CGTGTGTCTGGCTCTTTGTT	58.932	20	256	417	672	CTTTATGCACCGCTGAGGAC	60.796	20	CGTGTGTCTGGCTCTTTGTT	58.932	20	257	416	672	ACTCCTTCCTTTATGCACCG	59.195	20	CGTGTGTCTGGCTCTTTGTT	58.932	20	265	408	672
Gekko_transcript_700	2	p1	(T)10	10	5767	5776	AGGACTTTGGGGTACTGCCT	59.994	20	AAATATCCACTTGGAGGGCA	59.387	20	173	5628	5800	TCGTTGTTGGCAGGACATAA	60.111	20	AAATATCCACTTGGAGGGCA	59.387	20	235	5566	5800	CTTTGGGGTACTGCCTTCAG	59.728	20	AAATATCCACTTGGAGGGCA	59.387	20	169	5632	5800
Gekko_transcript_700	3	c	(AT)6gaaatataaattcactaatgac(A)12	46	6295	6340	CAAAAGTGTTGTATTATCTTGAGTGGA	59.890	27	CCAGGACTGCTTTTTCCTCA	60.366	20	197	6253	6449	CAAAAGTGTTGTATTATCTTGAGTGGA	59.890	27	TCCAGGACTGCTTTTTCCTC	59.405	20	198	6253	6450	CAAAAGTGTTGTATTATCTTGAGTGGA	59.890	27	GCGAAAACCATTTCACTTGC	60.626	20	259	6253	6511
Gekko_transcript_700	4	p1	(C)14	14	6737	6750	ACACTCTGGCTCCTGCTGTT	60.057	20	TCCATGGCAAAGAAAAGACC	60.051	20	276	6693	6968	AACACTCTGGCTCCTGCTGT	60.057	20	TCCATGGCAAAGAAAAGACC	60.051	20	277	6692	6968	ACACTCTGGCTCCTGCTGTT	60.057	20	ATGGCAAAGAAAAGACCCCT	59.940	20	273	6693	6965
Gekko_transcript_700	5	p2	(TC)8	16	7865	7880	TTTCATTCGGTTTTTGAGCC	60.053	20	ATTTGGTCTTGGTGAGGTGC	59.973	20	124	7817	7940	TTTCATTCGGTTTTTGAGCC	60.053	20	GGGCAAAAACCATCTTTCAA	59.916	20	236	7817	8052	TTTCATTCGGTTTTTGAGCC	60.053	20	GGAGAAAGGGGTGATTGACA	59.903	20	151	7817	7967
Gekko_transcript_700	6	p1	(A)11	11	8611	8621	CCGCAAGTTGAGAGGAAAGA	60.508	20	AGCACCATGAGGAATCTGCT	59.834	20	269	8423	8691	GAATGCCTAGTTCTGTCCCG	59.694	20	AAATGTTCGTTGTGTGCCCT	60.419	20	243	8406	8648	CCGCAAGTTGAGAGGAAAGA	60.508	20	AAGCACCATGAGGAATCTGC	60.226	20	270	8423	8692
Gekko_transcript_701	1	p1	(A)13	13	712	724	AGCCAGGGAGAGGAGTTTGT	60.252	20	TTGAAGCACCTGCTCACAAC	60.032	20	231	668	898	AGCCAGGGAGAGGAGTTTGT	60.252	20	CTCAAGAAGGATGGCTCCAG	59.943	20	273	668	940	CTGTATCCCTTCCACCCTGA	59.920	20	TGGTGGGGAGGAAAACTGTA	60.345	20	164	595	758
Gekko_transcript_701	2	p1	(G)13	13	1287	1299	CTCACTGTCCGCCTTTAAGC	60.015	20	CCCACAACTGACATCCTGTG	59.997	20	143	1220	1362	CTCACTGTCCGCCTTTAAGC	60.015	20	ACTTTCCAGGGAAGAAGGGA	60.045	20	228	1220	1447	AGTGGAATCAACTGCTTGGG	60.111	20	CCCACAACTGACATCCTGTG	59.997	20	181	1182	1362
Gekko_transcript_702	1	p3	(CTC)5	15	5911	5925	CTCCAAGAAACGCTTCGAGT	59.615	20	GCGAACTGGTGTGCAGATAA	59.871	20	164	5787	5950	CTCCAAGAAACGCTTCGAGT	59.615	20	TTCTTGTGGTTGAGGAGGCT	59.844	20	246	5787	6032	CTCCAAGAAACGCTTCGAGT	59.615	20	GGCTTTCTTGTGGTTGAGGA	60.232	20	250	5787	6036
Gekko_transcript_702	2	p1	(A)10	10	7093	7102	GGTGAGGGGAATGCAGTTTA	59.933	20	TGACTCGCAGAAGAGAACGA	59.855	20	271	6925	7195	TGAGGGGAATGCAGTTTAGC	60.214	20	TGACTCGCAGAAGAGAACGA	59.855	20	269	6927	7195	GGATTCACTCTTTGGATCGC	59.635	20	TGCAGAAAAGAACTCGCTGA	59.864	20	240	6973	7212
Gekko_transcript_702	3	c	(TC)6cct(C)10	25	8083	8107	ACGGAGAGAGGAATGCTGAA	59.950	20	CTTCTGCTCTGGAGGTTTCG	60.126	20	144	8033	8176	CGGAGAGAGGAATGCTGAAG	60.088	20	CTTCTGCTCTGGAGGTTTCG	60.126	20	143	8034	8176	ACGGAGAGAGGAATGCTGAA	59.950	20	CTGACAAGCTGATCTGCGAC	59.733	20	120	8033	8152
Gekko_transcript_702	4	p1	(T)11	11	8871	8881	--
Gekko_transcript_703	1	p3	(ATC)5	15	2873	2887	ATACTGCGACCACCTGTTCC	59.997	20	GCAATAATGCCCAACATCCT	59.791	20	213	2789	3001	CGACCACCTGTTCCTCAAAT	59.966	20	GCAATAATGCCCAACATCCT	59.791	20	207	2795	3001	ATACTGCGACCACCTGTTCC	59.997	20	CCAACATCCTGTTCCCTCTC	59.505	20	203	2789	2991
Gekko_transcript_703	2	p3	(CAA)5	15	6233	6247	TGTGCCAACTGTAATCTGCC	59.722	20	GCCCCATTTATGTTGTCCTC	59.249	20	279	6152	6430	CCAACCAAACAAATAGGGGA	59.657	20	GCCCCATTTATGTTGTCCTC	59.249	20	260	6171	6430	AATCTGCCCAACCAAACAAA	60.344	20	GCCCCATTTATGTTGTCCTC	59.249	20	267	6164	6430
Gekko_transcript_704	1	p3	(CAG)7	21	1398	1418	TGAACCAAAGACTCTGCACG	60.025	20	ATTCTGCTGGCTGGTGTCTT	59.874	20	193	1252	1444	ATGCAAATGCAACTTCCTCC	60.081	20	ATTCTGCTGGCTGGTGTCTT	59.874	20	228	1217	1444	CAGCCATTCAGGCACTTGTA	59.864	20	CCTGCTCTGCTGGACTCTCT	59.883	20	175	1361	1535
Gekko_transcript_704	2	p1	(G)14	14	6152	6165	CTCCCAGTTAGAGCCACCAC	59.721	20	GCCACACAGAGAAAGCAACA	60.032	20	198	6109	6306	ACTCCCAGTTAGAGCCACCA	59.721	20	GCCACACAGAGAAAGCAACA	60.032	20	199	6108	6306	TCCCAGTTAGAGCCACCACT	59.721	20	GCCACACAGAGAAAGCAACA	60.032	20	197	6110	6306
Gekko_transcript_704	3	p1	(G)16	16	6598	6613	ATCAAGGAGCAGGGTTTGAA	59.670	20	TGTGTCTGCAAGGCATCTTC	59.992	20	217	6476	6692	ATCAAGGAGCAGGGTTTGAA	59.670	20	AATCAAGTGCCTGGCAGAGT	59.874	20	195	6476	6670	ATCAAGGAGCAGGGTTTGAA	59.670	20	ATCAAGTGCCTGGCAGAGTT	59.874	20	194	6476	6669
Gekko_transcript_707	1	p2	(TC)6	12	5031	5042	TTGTTTGTTCACCAGCCTTG	59.734	20	AAGGCATTTTGTGATACGCC	59.967	20	242	4961	5202	AATTACTGAGGGCTTTGGGG	60.312	20	AAGGCATTTTGTGATACGCC	59.967	20	209	4994	5202	GGATTGCTACTCTCGGCAAA	60.352	20	AAGGCATTTTGTGATACGCC	59.967	20	276	4927	5202
Gekko_transcript_708	1	p1	(C)10	10	7798	7807	GCAGCTCCCTACTGGACTTG	60.012	20	TGCTTGGAAATCCATGATGA	60.009	20	158	7729	7886	GCAGCTCCCTACTGGACTTG	60.012	20	ATCCAGTGTTGGGAAAGTCG	59.966	20	109	7729	7837	GTGCATGATCAGATGGCAAC	60.088	20	TGCTTGGAAATCCATGATGA	60.009	20	136	7751	7886
Gekko_transcript_709	1	p1	(T)10	10	1985	1994	ATTTTCCCCCACATGTGAAA	60.029	20	GTGAGGTAGGATTGGGCTGA	60.073	20	179	1944	2122	TTTTCCCCCACATGTGAAAT	60.029	20	GTGAGGTAGGATTGGGCTGA	60.073	20	178	1945	2122	TTTTCCCCCACATGTGAAAT	60.029	20	GACGTCTCTTCTCCCCACTG	59.835	20	151	1945	2095
Gekko_transcript_710	1	p1	(C)15	15	50	64	AAGCAGAGTTGAAAGGGCG	60.523	19	TTGGAGAAGACGTTCGCTTT	59.993	20	155	0	154	AAGCAGAGTTGAAAGGGCG	60.523	19	TCTCTGCATGATTCTCACGG	59.942	20	123	0	122	AGTTGAAAGGGCGCGATTAG	61.599	20	TTGGAGAAGACGTTCGCTTT	59.993	20	149	6	154
Gekko_transcript_710	2	p2	(TG)6	12	5523	5534	GATTCGACTGGCTTTTGAGC	59.962	20	CTCCAGACCACCCTCAAGAC	59.682	20	231	5415	5645	GATTCGACTGGCTTTTGAGC	59.962	20	TCCAGACCACCCTCAAGACT	59.682	20	230	5415	5644	GATTCGACTGGCTTTTGAGC	59.962	20	CCAGACCACCCTCAAGACTC	59.682	20	229	5415	5643
Gekko_transcript_710	3	p1	(T)11	11	6425	6435	TCCATTGCGTCTAGGCAGTT	60.796	20	GGTAAACTGAAAAATGGAAGCA	58.299	22	280	6235	6514	CCATTGCGTCTAGGCAGTTA	58.942	20	GGTAAACTGAAAAATGGAAGCA	58.299	22	279	6236	6514	GCCATATGTCCTGCCATAGAA	59.937	21	GGTAAACTGAAAAATGGAAGCA	58.299	22	209	6306	6514
Gekko_transcript_714	1	p1	(T)10	10	5860	5869	ACCAAGTGCCATGTGAAACA	60.008	20	CCCCTCTTTACCCACACAGA	59.959	20	280	5711	5990	ACAACCAAGTGCCATGTGAA	60.008	20	ACAGATCAGACCGATGTCCC	59.928	20	268	5708	5975	ACCAAGTGCCATGTGAAACA	60.008	20	ACAGATCAGACCGATGTCCC	59.928	20	265	5711	5975
Gekko_transcript_714	2	p1	(G)10	10	7290	7299	AGAACAATTGCCTCCCACTG	60.111	20	AATTTCTGGCCAGCCCTAAT	59.930	20	280	7120	7399	GAAGGTGATTGTGATTGGGG	60.173	20	CCACCCTTTTTGAGATGGAA	59.903	20	238	7265	7502	CTTGCCAGCAGAGTGAACAG	59.770	20	AATTTCTGGCCAGCCCTAAT	59.930	20	203	7197	7399
Gekko_transcript_714	3	p2	(TG)6	12	7683	7694	TTCCATCTCAAAAAGGGTGG	59.903	20	CGTTAGGCAGGCTCTTCAAC	60.015	20	249	7483	7731	CAAATTGCGAGTGTTGATGG	60.111	20	ACAGCAATTCAGGATCCCAG	60.073	20	200	7565	7764	TTCCATCTCAAAAAGGGTGG	59.903	20	TCTTCAACAGTCTGACCCCC	60.088	20	237	7483	7719
Gekko_transcript_714	4	p1	(A)10	10	7893	7902	AATTTGCCAAGCACCTCTGT	59.740	20	TTTCAAAATTCACAAGCCCC	59.916	20	254	7790	8043	AATTTGCCAAGCACCTCTGT	59.740	20	CCCTGCTGGAAAGTCATAGC	59.836	20	237	7790	8026	AATTTGCCAAGCACCTCTGT	59.740	20	CCCCTGCTGGAAAGTCATAG	59.688	20	238	7790	8027
Gekko_transcript_714	5	p1	(A)11	11	8323	8333	GAACACGCAAGCTTGACAAA	60.035	20	AGCAGCATTAAACAGCAGCA	59.782	20	261	8167	8427	GAACACGCAAGCTTGACAAA	60.035	20	GCAGCATTAAACAGCAGCAC	59.644	20	260	8167	8426	CAACAGTAACAGCTGCCTGG	59.510	20	AGCAGCATTAAACAGCAGCA	59.782	20	280	8148	8427
Gekko_transcript_715	1	p3	(TTG)10	30	4334	4363	TCCATCCTCAAGTCTCCTGG	60.191	20	CCTCAACCCAATTTCCATGT	59.647	20	277	4220	4496	CTCCTGGAGTTTCCCAACCT	60.480	20	ACTTTTCCATCCCCTCAACC	60.169	20	276	4233	4508	CTACAGTGATCAGTGCCCCA	59.701	20	ATGCAACTGCACCTGTGAGA	60.473	20	252	4176	4427
Gekko_transcript_715	2	p1	(G)10	10	6121	6130	CATCCCTGACGTGATGTGAC	59.962	20	TTTAGCCTCAGATGGCAAGG	60.344	20	186	6029	6214	CATCCCTGACGTGATGTGAC	59.962	20	AAAGCAGGGCCTCAGAAGAT	60.349	20	160	6029	6188	GATGTGACATAACCATGCCG	59.805	20	CACTGGCTAAAGGCAACGAT	60.270	20	277	6041	6317
Gekko_transcript_715	3	p1	(C)11	11	6720	6730	TCCTCGCTTTTCTTTCCTTG	59.564	20	CCGAAGAGTTAAGCACAGGC	60.015	20	142	6620	6761	TCCTCGCTTTTCTTTCCTTG	59.564	20	CCCGAAGAGTTAAGCACAGG	59.869	20	143	6620	6762	TCCTCGCTTTTCTTTCCTTG	59.564	20	CCCCGAAGAGTTAAGCACAG	59.869	20	144	6620	6763
Gekko_transcript_715	4	c	(C)13(A)20	33	6919	6951	CCCCTTGGCAAAACAAATAA	59.805	20	TTGCTTGCTCTCCCTCTCTC	59.827	20	222	6885	7106	CCCCTTGGCAAAACAAATAA	59.805	20	GCTTGCTCTCCCTCTCTCCT	60.238	20	220	6885	7104	CCCCTTGGCAAAACAAATAA	59.805	20	CATCAGGGAAAAGGTAAGCG	59.702	20	258	6885	7142
Gekko_transcript_716	1	p1	(C)12	12	4134	4145	CATGTGCTGGAAATGACTGG	60.112	20	CCTCTCCAACAATGGAGGAA	60.042	20	107	4064	4170	TGCTCTGAAAACCACCACTG	59.873	20	CCTCTCCAACAATGGAGGAA	60.042	20	139	4032	4170	CCTCCTGCTCTGAAAACCAC	59.844	20	CCTCTCCAACAATGGAGGAA	60.042	20	144	4027	4170
Gekko_transcript_716	2	p1	(C)13	13	5960	5972	CAGCCCAGCAAACCAATAAT	59.960	20	TGGCTAGGAGTCTTTCCCAA	59.807	20	237	5763	5999	TTATGGTGACTTGCAGGCAG	59.864	20	GGATGCATAGTGGCAGGACT	60.104	20	215	5874	6088	TTGAAACCACCTCAAAAGCC	60.088	20	TGGCTAGGAGTCTTTCCCAA	59.807	20	263	5737	5999
Gekko_transcript_716	3	p1	(A)11	11	7713	7723	TTCCCTCCCTAATTTCGTTG	59.016	20	CATAACATTAGCCCGGCTGT	59.982	20	166	7651	7816	TTCCCTCCCTAATTTCGTTG	59.016	20	TCCTCCATAACATTAGCCCG	59.916	20	171	7651	7821	TTCCCTCCCTAATTTCGTTGT	59.822	21	CATAACATTAGCCCGGCTGT	59.982	20	166	7651	7816
Gekko_transcript_717	1	c	(AG)8aaaaaagaaatctctattagttcaacgtga(T)11	57	1998	2054	GACTGAGGGGGAGAACCCTA	60.447	20	CTGCAGCAGGAATCTGATGA	60.096	20	181	1929	2109	CCTCTCAATAACCCAGACCG	59.545	20	CTGCAGCAGGAATCTGATGA	60.096	20	209	1901	2109	GACTGAGGGGGAGAACCCTA	60.447	20	TCCCTGTCCTCCCATTGTAA	60.309	20	280	1929	2208
Gekko_transcript_717	2	p1	(G)12	12	3142	3153	GCATCAGTGGAGCAGTTGAA	59.992	20	TCTGGTATGGCTGCTCAGTG	60.008	20	249	2941	3189	GCATCAGTGGAGCAGTTGAA	59.992	20	GCTTTCTGGTATGGCTGCTC	59.985	20	253	2941	3193	AATGTGTGCCTCCCTTTTTG	59.971	20	TCTGGTATGGCTGCTCAGTG	60.008	20	142	3048	3189
Gekko_transcript_717	3	p1	(C)15	15	6921	6935	TCACAAGGACACCCCTAACC	59.820	20	ACCCACGCTGTGGTAAAAAG	60.030	20	157	6896	7052	TCACAAGGACACCCCTAACC	59.820	20	CCCACGCTGTGGTAAAAAGT	60.030	20	156	6896	7051	TCACAAGGACACCCCTAACC	59.820	20	CAGGGAGAGCTGAAAAGACG	60.126	20	206	6896	7101
Gekko_transcript_717	4	c	(AC)7cccttatatagtattagtaagcgtgagtgttgtgatcgctttggtcctgctcataaaattacttttatgaaaatctaaattgttttgtatttaatt(TG)6atacacatgcacgcacacacatatataagataaatatataaatatatattataaagtaagaaaaaaaatctggtctatataaaaacc(A)13	222	8360	8581	TGAACATCACTGTCTGTATGCG	59.788	22	GCGGTACGATTAAAAAGCCA	60.095	20	279	8333	8611	TGAACATCACTGTCTGTATGCG	59.788	22	TGCGGTACGATTAAAAAGCC	60.095	20	280	8333	8612	GCCTGTGAACATCACTGTCTG	59.326	21	CGATTAAAAAGCCAAGGAGC	58.966	20	278	8328	8605
Gekko_transcript_717	5	p1	(A)10	10	8828	8837	--
Gekko_transcript_718	1	c	(C)11atgtttagaaatgcatcgcagaaaattttcaagcagtgttgtgtgt(C)10	67	5975	6041	TTTCCAGCCTCCTCTTCTCA	60.065	20	CTTTCCTTGCAAAAACCCAC	59.587	20	152	5950	6101	TTTCCAGCCTCCTCTTCTCA	60.065	20	AAACCCACAACCCAGAAAGA	59.425	20	140	5950	6089	TTTCCAGCCTCCTCTTCTCA	60.065	20	TCTTTCCTTGCAAAAACCCA	60.587	20	153	5950	6102
Gekko_transcript_718	2	p2	(AG)7	14	6849	6862	TAAATGCCGTGACCAAATCA	59.930	20	ATGGAAAGCTTGCATCATCC	60.043	20	175	6798	6972	TAAATGCCGTGACCAAATCA	59.930	20	GGAAAGCTTGCATCATCCAT	60.043	20	173	6798	6970	TAAATGCCGTGACCAAATCA	59.930	20	TTGCCATTATTATCCTCCCG	59.751	20	135	6798	6932
Gekko_transcript_719	1	p1	(T)11	11	1103	1113	TTTTCCTGTCCTTGGGTTTG	59.942	20	GCCTTAATCCAGGTTGTCCA	59.933	20	159	1041	1199	TTTTCCTGTCCTTGGGTTTG	59.942	20	TTGATTTGGGTTTCTGGAGG	59.903	20	130	1041	1170	TTTTCCTGTCCTTGGGTTTG	59.942	20	GGTTGTTGCGCTTTACCCTA	60.131	20	109	1041	1149
Gekko_transcript_719	2	c	(C)11aaagcctgtgcctgtgatgaaggaatggagctggggagggggtcattttactctaccaaaacgttgaaaaatgaggaaacctgcctccattttaatac(T)10	119	5347	5465	TTTTTAATCCCTTCCCCGTC	60.123	20	ACACGATTTGTGCTGACCTG	59.751	20	242	5291	5532	TTTTTAATCCCTTCCCCGTC	60.123	20	GATTTGTGCTGACCTGCATC	59.250	20	238	5291	5528	TAATCCCTTCCCCGTCCTAA	60.625	20	ACACGATTTGTGCTGACCTG	59.751	20	238	5295	5532
Gekko_transcript_719	3	p1	(A)14	14	6026	6039	TTGTGCCTGCCATTTTCATA	60.073	20	CAGGAAACACAGCAGACGAA	60.025	20	267	5999	6265	AAATTGTGCCTGCCATTTTC	59.945	20	TTTTGCCATTTACACCGGAT	60.188	20	142	5996	6137	AAATTGTGCCTGCCATTTTC	59.945	20	ATTTTGCCATTTACACCGGA	60.188	20	143	5996	6138
Gekko_transcript_719	4	c	(T)10g(A)10	21	7723	7743	TGAGCCAGAGGTGCTAGGTT	60.012	20	CCCCAAACAAGAACAAGGAA	59.942	20	280	7598	7877	TGAGCCAGAGGTGCTAGGTT	60.012	20	GAGAGGCAGCCATCCAATAA	60.177	20	172	7598	7769	GATGAGCCAGAGGTGCTAGG	59.973	20	GAGAGGCAGCCATCCAATAA	60.177	20	174	7596	7769
Gekko_transcript_719	5	p2	(AC)9	18	8811	8828	ATCACTCCTGGTGCTGCTCT	60.017	20	CGTTGAACAATGACAGGCAC	60.160	20	232	8624	8855	ATCACTCCTGGTGCTGCTCT	60.017	20	TTCGTTGAACAATGACAGGC	59.697	20	234	8624	8857	TAACTCTCGTGCTTTTGGGG	60.241	20	CGTTGAACAATGACAGGCAC	60.160	20	112	8744	8855
Gekko_transcript_720	1	p1	(T)10	10	4031	4040	ATCCAAGTCAGCAATGACCC	59.934	20	AAAGCCACACAAAGACCCAC	60.012	20	255	3858	4112	CTCGGATCCAAGTCAGCAAT	60.218	20	AAAGCCACACAAAGACCCAC	60.012	20	260	3853	4112	GACCCCATGTTGTCTTCCAG	60.363	20	AAAGCCACACAAAGACCCAC	60.012	20	240	3873	4112
Gekko_transcript_720	2	p2	(TC)26	52	4384	4435	GTGTTCTTGCAATGTCGCAC	60.319	20	TGGCAGAAAAGTGCAGAAGA	59.716	20	218	4283	4500	TCTGAGCTGTTACTTGCCGA	59.740	20	GACAACATGGTGGCAGAAAA	59.547	20	194	4317	4510	GCTGTGTTCTTGCAATGTCG	60.459	20	TGGCAGAAAAGTGCAGAAGA	59.716	20	221	4280	4500
Gekko_transcript_721	1	p3	(TGG)5	15	7939	7953	GAGTTGGTGGGGTCTTTTCA	59.943	20	TGCCAGCTTCACAAGAAATG	59.988	20	252	7867	8118	GAGTTGGTGGGGTCTTTTCA	59.943	20	CAGCTTCACAAGAAATGGCA	59.988	20	249	7867	8115	TCGATGTGCCACAAGTGATT	60.120	20	TGCCAGCTTCACAAGAAATG	59.988	20	227	7892	8118
Gekko_transcript_724	1	c*	(A)10(AG)7*	23	5870	5892	TGAAATGTCCCAGGTGTCTG	59.520	20	TTGTGTGGCTATCTGCAAGC	60.019	20	150	5792	5941	CTGAATCGAGTCCTCCTTGC	59.950	20	AGCAATTTCCCTCCACAAAA	59.546	20	231	5844	6074	CTGAATCGAGTCCTCCTTGC	59.950	20	GCAATTTCCCTCCACAAAAG	59.546	20	230	5844	6073
Gekko_transcript_726	1	p3	(CTC)5	15	72	86	CATCCGTGGCTGTCTTCC	60.205	18	CTTCTCCCTCAGTCCACAGC	59.986	20	188	6	193	CCATCCGTGGCTGTCTTC	60.205	18	CTTCTCCCTCAGTCCACAGC	59.986	20	189	5	193	CATCCGTGGCTGTCTTCC	60.205	18	CCTTCTCCCTCAGTCCACAG	59.828	20	189	6	194
Gekko_transcript_727	1	p1	(G)11	11	5577	5587	TGATGTCACGTGCTTCCTTC	59.837	20	CAGGTTTCAGGGTGGTTGTT	59.861	20	261	5516	5776	GATGTCACGTGCTTCCTTCA	59.837	20	CAGGTTTCAGGGTGGTTGTT	59.861	20	260	5517	5776	TGATGTCACGTGCTTCCTTC	59.837	20	AACAGGTTTCAGGGTGGTTG	59.861	20	263	5516	5778
Gekko_transcript_727	2	p2	(TC)31	62	6100	6161	GAGCCATCCTTCCTGAGCTA	59.532	20	CCCCACAGTCATGGCTACTT	59.989	20	228	5999	6226	GGCTGCTGCCTAAATCAGTT	59.481	20	CCCCACAGTCATGGCTACTT	59.989	20	255	5972	6226	AAAAAGTGTGAGCCAGAGGC	59.478	20	CCCCACAGTCATGGCTACTT	59.989	20	203	6024	6226
Gekko_transcript_727	3	p2	(TC)6	12	6707	6718	TCCAGTGCCTTCTGTATCCC	60.073	20	TCCTCTTCCCCGTTTTACCT	59.934	20	267	6496	6762	TCCAGTGCCTTCTGTATCCC	60.073	20	CTCCTCTTCCCCGTTTTACC	59.934	20	268	6496	6763	TTCTCCCAGCAAAGCTGACT	60.134	20	TCCTCTTCCCCGTTTTACCT	59.934	20	239	6524	6762
Gekko_transcript_727	4	p1	(G)15	15	8264	8278	TGTAGCAACCCCAGTCTTCC	60.111	20	TAACGGCCTTCCTGTTGTTT	59.609	20	229	8083	8311	TGTAGCAACCCCAGTCTTCC	60.111	20	TTAACGGCCTTCCTGTTGTT	59.609	20	230	8083	8312	TCCGACCCAAATCTCTCTGT	59.655	20	ACAACTTAACGGGGGAAAGG	60.214	20	233	8200	8432
Gekko_transcript_727	5	p1	(G)10	10	8714	8723	ATAATGGGGAGGGGAGAATG	59.974	20	TGTTACAAACAAACAAAAGCCC	59.075	22	125	8628	8752	GAAAGATAATGGGGAGGGGA	60.089	20	TGTTACAAACAAACAAAAGCCC	59.075	22	130	8623	8752	ATAATGGGGAGGGGAGAATG	59.974	20	TGTTACAAACAAACAAAAGCCCT	59.959	23	125	8628	8752
Gekko_transcript_728	1	p1	(C)10	10	671	680	AAATGGGGCTAGTGGGGTAG	60.200	20	AGAAGAAAACACCTGGGGCT	60.110	20	243	468	710	ATGGGGCTAGTGGGGTAGAC	60.212	20	AGAAGAAAACACCTGGGGCT	60.110	20	241	470	710	TGTTTTGTACCCGAGCCATT	60.365	20	AGAAGAAAACACCTGGGGCT	60.110	20	142	569	710
Gekko_transcript_728	2	p1	(C)10	10	5527	5536	GAAATTCCCTGGAAACCCTC	59.744	20	ACGAGGCGAACAATTTGAAC	60.118	20	150	5466	5615	GAAATTCCCTGGAAACCCTC	59.744	20	GCCAGAAAACGACAGTGTGA	59.880	20	123	5466	5588	GAAATTCCCTGGAAACCCTC	59.744	20	ATCGTGTTAACGAGGCGAAC	60.140	20	159	5466	5624
Gekko_transcript_728	3	p1	(T)11	11	6099	6109	TTCTGTTCCCCTCTGCAGTT	59.844	20	CCGCTGAGAATTTAAGGCAC	59.845	20	233	5903	6135	CTGTTCCCCTCTGCAGTTGT	60.298	20	CCGCTGAGAATTTAAGGCAC	59.845	20	231	5905	6135	ACTGCACATTCTGTTCCCCT	59.579	20	CCGCTGAGAATTTAAGGCAC	59.845	20	241	5895	6135
Gekko_transcript_728	4	p1	(C)12	12	6623	6634	CAAGTATGGACTTTGGGCGT	59.993	20	AGTTTCCTCTTCTCACGGCA	59.989	20	190	6494	6683	CAAGTATGGACTTTGGGCGT	59.993	20	GTTTCCTCTTCTCACGGCAG	59.989	20	189	6494	6682	AAGTATGGACTTTGGGCGTG	59.993	20	AGTTTCCTCTTCTCACGGCA	59.989	20	189	6495	6683
Gekko_transcript_728	5	p1	(G)12	12	7269	7280	CTAGCCGCAGAGACCTTCAC	60.156	20	GTTTAAGGGAGTTCCCAGCC	59.940	20	256	7130	7385	CTAGCCGCAGAGACCTTCAC	60.156	20	GGTTTAAGGGAGTTCCCAGC	59.940	20	257	7130	7386	CTAGCCGCAGAGACCTTCAC	60.156	20	TTGGCTTTATCCACTGTCCC	59.933	20	209	7130	7338
Gekko_transcript_728	6	p1	(A)10	10	8207	8216	TCACAGAACGCTTGGATCAG	59.984	20	AACCGGACACTGCTATCTGG	60.134	20	212	8074	8285	TCACAGAACGCTTGGATCAG	59.984	20	CACAACACCCTCAAATGCTG	60.152	20	257	8074	8330	TCACAGAACGCTTGGATCAG	59.984	20	GCAGCCGGAAGTTAAAAACA	60.244	20	193	8074	8266
Gekko_transcript_728	7	p1	(C)11	11	8400	8410	CCAGATAGCAGTGTCCGGTT	60.134	20	TGCATTCCCAGAGTGGTACA	60.112	20	254	8266	8519	CAGCATTTGAGGGTGTTGTG	60.152	20	TGCATTCCCAGAGTGGTACA	60.112	20	209	8311	8519	TGTTTTTAACTTCCGGCTGC	60.244	20	TGCATTCCCAGAGTGGTACA	60.112	20	273	8247	8519
Gekko_transcript_733	1	p1	(A)12	12	3237	3248	GCTTGCATGTGAACAGCATT	59.878	20	CCTTTCGTGCCAGGATAGAA	60.206	20	230	3122	3351	CAGGGCAGTCCTTTAGCAAC	59.875	20	CCTTTCGTGCCAGGATAGAA	60.206	20	280	3072	3351	AAGGACACCAGATCACAGGG	59.962	20	TGCCCTAAAGAGGAAACCAA	59.679	20	248	3057	3304
Gekko_transcript_733	2	p4	(TTTA)5	20	5605	5624	GGAGAGCCACATTTGCAGTT	60.263	20	GGGAGAAAGGTGGGGAATAA	60.124	20	142	5514	5655	TGTAGTGTGGTGGAGAGCCA	60.309	20	GGGAGAAAGGTGGGGAATAA	60.124	20	153	5503	5655	GGTGACATTTCCCTTTCTGC	59.532	20	GGGAGAAAGGTGGGGAATAA	60.124	20	233	5423	5655
Gekko_transcript_733	3	p1	(G)12	12	6463	6474	GCAAAGGATTTGCTAGTCGC	59.988	20	ACCACTTCCTGGCACAAAAC	60.012	20	203	6372	6574	GAGGATTCCCACAAGACCAA	59.903	20	ACCACTTCCTGGCACAAAAC	60.012	20	266	6309	6574	CAAAGGGTTTCCAGCTTCTG	59.846	20	ACCACTTCCTGGCACAAAAC	60.012	20	155	6420	6574
Gekko_transcript_737	1	p1	(T)13	13	3913	3925	CTTTCTGCAGCGCTTAAACC	60.152	20	TCCCTCTTGAGAGTTCTGGC	59.530	20	214	3742	3955	CTTTCTGCAGCGCTTAAACC	60.152	20	CCCTCTTGAGAGTTCTGGCA	60.523	20	213	3742	3954	TGGCTGCATGCTGTTAAAAA	60.390	20	TCCCTCTTGAGAGTTCTGGC	59.530	20	279	3677	3955
Gekko_transcript_737	2	p1	(A)10	10	6002	6011	GAGGGAGGGGAGAAAAGAAA	59.623	20	TTCCCTGAGAGAACACACCA	59.230	20	157	5929	6085	GAGGGAGGGGAGAAAAGAAA	59.623	20	GTGCTTCTGGATCCATCCTT	59.094	20	202	5929	6130	GAGGGAGGGGAGAAAAGAAA	59.623	20	GATCATTATGCCTTGGGGGT	60.911	20	220	5929	6148
Gekko_transcript_738	1	p1	(T)10	10	2467	2476	TGCTGAACAAGCTTGCAGAT	59.746	20	GTGTGCCATTTCAAGGGACT	59.973	20	235	2441	2675	TGCTGAACAAGCTTGCAGAT	59.746	20	CATTTCAAGGGACTCTCCCA	60.042	20	229	2441	2669	TGCTGAACAAGCTTGCAGAT	59.746	20	GCAGCTTTTCTGGAGGTCTG	60.134	20	200	2441	2640
Gekko_transcript_738	2	p3	(GTT)5	15	4054	4068	GCACCTTGATTGCCTTGTCT	60.263	20	GATCTGTCAAAAAGCCTGCC	59.820	20	254	3861	4114	AGCACCTTGATTGCCTTGTC	60.263	20	GATCTGTCAAAAAGCCTGCC	59.820	20	255	3860	4114	CACCTTGATTGCCTTGTCTG	59.288	20	GATCTGTCAAAAAGCCTGCC	59.820	20	253	3862	4114
Gekko_transcript_739	1	p1	(T)10	10	6143	6152	TGCTTGTCTGACACCTTTGC	60.032	20	CAAAAGGTTTTTGGGGGAAT	60.027	20	227	6073	6299	TGCTTGTCTGACACCTTTGC	60.032	20	AATCTCTCACCGTTGATGCC	60.081	20	275	6073	6347	TGCTTGTCTGACACCTTTGC	60.032	20	TGTAGGAAAAGCTGTTGGGG	60.103	20	139	6073	6211
Gekko_transcript_739	2	p1	(T)10	10	7901	7910	GCTCCACCCCCTTTAACATT	60.187	20	GAGCTTAATTGGGACGTGAAA	59.215	21	202	7819	8020	GCTCCACCCCCTTTAACATT	60.187	20	GCTTAATTGGGACGTGAAAAA	59.111	21	200	7819	8018	GCTCCACCCCCTTTAACATT	60.187	20	AGCTTAATTGGGACGTGAAAAA	60.004	22	201	7819	8019
Gekko_transcript_739	3	p1	(T)11	11	8120	8130	AATTGGTCCATTTCAGCCAT	59.249	20	CGAACTAGAGAAGCAGCTAGGG	59.820	22	248	8091	8338	TTGGTCCATTTCAGCCATAA	58.965	20	CGAACTAGAGAAGCAGCTAGGG	59.820	22	246	8093	8338	TAATTGGTCCATTTCAGCCA	58.965	20	CGAACTAGAGAAGCAGCTAGGG	59.820	22	249	8090	8338
Gekko_transcript_742	1	p1	(A)10	10	4293	4302	CGGCAGGGTTCTTTTATTGA	60.067	20	CTGAGCGACAGCTCACAGTC	59.922	20	149	4204	4352	ACCGGCAGGGTTCTTTTATT	59.835	20	CTGAGCGACAGCTCACAGTC	59.922	20	151	4202	4352	CGGCAGGGTTCTTTTATTGA	60.067	20	CGCTTATCGGAGGAATCTGA	60.309	20	129	4204	4332
Gekko_transcript_742	2	p1	(C)11	11	4681	4691	ATCCCGATCACTTCAGCATC	60.042	20	CGCTCTGAGACACCAAATGA	59.984	20	130	4631	4760	AAGGCCCGTGACATCTTATG	59.955	20	CGCTCTGAGACACCAAATGA	59.984	20	168	4593	4760	ATCCCGATCACTTCAGCATC	60.042	20	GTAAGCCGCTCTGAGACACC	60.020	20	136	4631	4766
Gekko_transcript_742	3	p1	(T)10	10	7725	7734	CACTGCCTCCAAAAGAAAGC	59.993	20	GGTTAATGGACTTGACCCGA	59.790	20	248	7625	7872	TGCCTCCAAAAGAAAGCCTA	59.953	20	GGTTAATGGACTTGACCCGA	59.790	20	245	7628	7872	GATCAGGGCTATCGAAGTGC	59.803	20	GGTTAATGGACTTGACCCGA	59.790	20	193	7680	7872
Gekko_transcript_742	4	p1	(C)11	11	8055	8065	TGCTGACCCTCTTTTCCAAC	60.232	20	ACAGCCAAGGCATCTTCACT	59.874	20	117	7991	8107	GTGTGATTGGGCCCTTACAT	59.676	20	ACAGCCAAGGCATCTTCACT	59.874	20	202	7906	8107	ATTGCTGACCCTCTTTTCCA	59.670	20	ACAGCCAAGGCATCTTCACT	59.874	20	119	7989	8107
Gekko_transcript_745	1	p1	(C)11	11	138	148	ATCGTGAAGAGGGAACTCCA	59.655	20	CTCCTCCAATTGTCTCTCCG	59.797	20	236	10	245	ATCGTGAAGAGGGAACTCCA	59.655	20	CGGAGCTCTCTTTTTCCTCC	60.455	20	252	10	261	ATCGTGAAGAGGGAACTCCA	59.655	20	GCGGAGCTCTCTTTTTCCTC	60.599	20	253	10	262
Gekko_transcript_745	2	p1	(A)11	11	2104	2114	CCCTCCTGTGTGAGTTTGGT	60.002	20	TCTGTGAAAAAGGCACCCTC	60.232	20	265	2016	2280	CCCTCCTGTGTGAGTTTGGT	60.002	20	CACCCTCATCTCCCATCAAT	59.737	20	252	2016	2267	CTGGCCTAGATTTTGTCCCA	60.066	20	TCTGTGAAAAAGGCACCCTC	60.232	20	243	2038	2280
Gekko_transcript_745	3	p2	(GA)6	12	3064	3075	AGCTGTGCTCTTTAGCCAGG	59.780	20	CTACGGAACACCTTTCCCAA	59.964	20	264	2845	3108	AGCTGTGCTCTTTAGCCAGG	59.780	20	TACGGAACACCTTTCCCAAG	59.964	20	263	2845	3107	CGGAACTCAAGGTGGCTTAC	59.734	20	CTACGGAACACCTTTCCCAA	59.964	20	198	2911	3108
Gekko_transcript_745	4	p2	(CT)7	14	3781	3794	TGCAAAGCAAATCTCACCAA	60.379	20	CAGGGAAACAAATGGCAACT	59.971	20	156	3753	3908	TGCAAAGCAAATCTCACCAA	60.379	20	AGGGAAACAAATGGCAACTG	59.971	20	155	3753	3907	TCAAATCCCCAGTCTGCTTT	59.670	20	GAAACAAATGGCAACTGGCT	60.118	20	279	3626	3904
Gekko_transcript_745	5	p3	(TCC)5	15	4974	4988	GTAGAATGCTCTGGCCTTCG	59.978	20	CTACACAGAGGCAGGCAACA	60.049	20	237	4931	5167	TTACCCCTGTTCCCTGTGAG	59.959	20	CTACACAGAGGCAGGCAACA	60.049	20	259	4909	5167	GTAGAATGCTCTGGCCTTCG	59.978	20	TGAGCCATAACATGGCAAAA	60.073	20	178	4931	5108
Gekko_transcript_746	1	p1	(C)12	12	6399	6410	GCCATGTTTCAGGGAGATGT	59.934	20	GGAATTTCTGTGGCAGGAGA	60.195	20	216	6240	6455	CTGCCATGTTTCAGGGAGAT	60.073	20	GGAATTTCTGTGGCAGGAGA	60.195	20	218	6238	6455	GCCATGTTTCAGGGAGATGT	59.934	20	TGTTGGGGTGGAATTTCTGT	60.210	20	225	6240	6464
Gekko_transcript_747	1	p1	(G)10	10	178	187	TGGATCTCAGAGCGGTATCC	60.181	20	CCACGGTCAGGGATAGAAAA	59.926	20	168	77	244	ATCAGGTGAGAAGTGGCAGG	60.261	20	CCACGGTCAGGGATAGAAAA	59.926	20	122	123	244	AGCATCAGGTGAGAAGTGGC	60.418	20	CCACGGTCAGGGATAGAAAA	59.926	20	125	120	244
Gekko_transcript_751	1	p1	(A)11	11	4997	5007	GATCCCGCCTTTTCAATGTA	59.901	20	CCCTGACTCCTCCAGATGTT	59.101	20	278	4798	5075	TAAGTGAGTGCGCATTTGGT	59.347	20	GATGGCTTAGTTCCCAGGCT	60.599	20	229	4874	5102	CGCATTTGGTGAATGGAAAT	60.701	20	GATGGCTTAGTTCCCAGGCT	60.599	20	219	4884	5102
Gekko_transcript_752	1	p4	(CCGC)6	24	162	185	GGAACAAGACGAAGGGGAAG	60.988	20	TTTCCTTGAGACCCCCTTTT	59.912	20	241	121	361	GGAACAAGACGAAGGGGAAG	60.988	20	TTCCTTGAGACCCCCTTTTT	59.912	20	240	121	360	AGGAACAAGACGAAGGGGAA	60.988	20	TTTCCTTGAGACCCCCTTTT	59.912	20	242	120	361
Gekko_transcript_752	2	p1	(G)10	10	7311	7320	TGTCCCCAGGCACTACTCTT	59.721	20	CAGTGTGAGGGTGAAAAGCA	59.873	20	130	7245	7374	TGTCCCCAGGCACTACTCTT	59.721	20	TGTTGCTGTGATAGGCAAGG	59.864	20	248	7245	7492	TGTCCCCAGGCACTACTCTT	59.721	20	GCACAGTCTCAGTGAAGGCA	60.187	20	157	7245	7401
Gekko_transcript_752	3	p1	(C)16	16	8633	8648	TTGATGCTTGACATCCTCCA	60.201	20	GGCTATTTACAACCCAGTCCA	58.962	21	105	8571	8675	TTGATGCTTGACATCCTCCA	60.201	20	AGGCTATTTACAACCCAGTCCA	59.892	22	106	8571	8676	TTGATGCTTGACATCCTCCA	60.201	20	GGCTATTTACAACCCAGTCCAG	59.892	22	105	8571	8675
Gekko_transcript_757	1	p1	(T)10	10	1263	1272	TGGGAGTAGACTGCTGAGGG	60.399	20	GACCTTTGTGGAAAACTGCAC	59.630	21	276	1050	1325	TGGGAGTAGACTGCTGAGGG	60.399	20	TTGTGGAAAACTGCACAAAA	57.794	20	271	1050	1320	TGGGAGTAGACTGCTGAGGG	60.399	20	ACCTTTGTGGAAAACTGCAC	57.700	20	275	1050	1324
Gekko_transcript_757	2	p2	(AG)7	14	2736	2749	TATTTGCCCCCAGTCTTGAG	60.066	20	AAATTTACATGGGGGAAGGG	59.882	20	260	2567	2826	GTATTTGCCCCCAGTCTTGA	59.933	20	AAATTTACATGGGGGAAGGG	59.882	20	261	2566	2826	TTTTGTCTGTATTTGCCCCC	59.801	20	AAATTTACATGGGGGAAGGG	59.882	20	269	2558	2826
Gekko_transcript_757	3	p1	(C)11	11	2933	2943	CGGGAAGCTTGTTGGAAATA	60.067	20	GACCTATCCCACCCTCCAAT	60.015	20	170	2856	3025	CGGGAAGCTTGTTGGAAATA	60.067	20	GGAATGGCAGGTCTTTGTGT	59.973	20	255	2856	3110	CGGGAAGCTTGTTGGAAATA	60.067	20	AACAATCCAAGGAATGGCAG	59.933	20	265	2856	3120
Gekko_transcript_759	1	p2	(AT)6	12	2262	2273	CTAGGAAGGAAGGCATCGTG	59.830	20	AACAAACAGGACAGATGGGC	59.973	20	265	2214	2478	ACGCTTTTGTGGCTGTTCTT	59.920	20	GCCGCATCCAAAGAAGTAAG	59.845	20	278	2171	2448	ACGCTTTTGTGGCTGTTCTT	59.920	20	AGCCGCATCCAAAGAAGTAA	59.845	20	279	2171	2449
Gekko_transcript_759	2	p1	(C)12	12	8747	8758	--
Gekko_transcript_760	1	p3	(AGA)5	15	5777	5791	GCAGCAGCCATACTTTCTCC	59.985	20	GTGAAGGGCGGGGTATAAAT	60.041	20	234	5591	5824	GCAGCAGCCATACTTTCTCC	59.985	20	GGCGGGGTATAAATCCAATC	60.357	20	228	5591	5818	GAGCATAAACTCCTCCCCCT	59.536	20	TCTTCTCTCAGCCCCACCTA	59.943	20	268	5649	5916
Gekko_transcript_760	2	c	(AGA)13gattggatttataccctgcccttcactacccaaaggtgtctcagagcagcttacaaactcctttccctt(C)10	118	5912	6029	ATTTATACCCCGCCCTTCAC	60.041	20	CAGCCCCACCTACCTTACAG	59.610	20	256	5805	6060	ATTTATACCCCGCCCTTCAC	60.041	20	TTTCAGCCCCACCTACCTTA	59.564	20	259	5805	6063	ATTTATACCCCGCCCTTCAC	60.041	20	CTTTCAGCCCCACCTACCTT	60.488	20	260	5805	6064
Gekko_transcript_774	1	p2	(TG)6	12	6465	6476	AAATGCTGGACTTCAGGCAG	60.397	20	TGCAGCACAAATCCCAAGTA	60.257	20	223	6400	6622	AAATGCTGGACTTCAGGCAG	60.397	20	CAACTGGCAAGCCATTTACA	59.729	20	133	6400	6532	AAATGCTGGACTTCAGGCAG	60.397	20	TTAACAGGACCCTGGCAACT	59.592	20	148	6400	6547
Gekko_transcript_774	2	p1	(T)10	10	6806	6815	AGCATGTGAAATCCCTGGAC	59.934	20	GAATTGTTCTTGGCTCCTGC	59.820	20	224	6782	7005	AGCATGTGAAATCCCTGGAC	59.934	20	TGGCTCCTGCAAATAGTGAA	59.420	20	214	6782	6995	AGCATGTGAAATCCCTGGAC	59.934	20	TTGGCTCCTGCAAATAGTGA	59.420	20	215	6782	6996
Gekko_transcript_774	3	p1	(G)10	10	7454	7463	ATGCTCCGTATTCTTGGTGC	60.103	20	TGCTTTTAGGGTCAGTTGGG	60.103	20	219	7431	7649	AAACTCTCAGGCTGGGACAA	59.844	20	TGCTTTTAGGGTCAGTTGGG	60.103	20	242	7408	7649	CTCAGGCTGGGACAAGTGAT	60.261	20	TGCTTTTAGGGTCAGTTGGG	60.103	20	237	7413	7649
Gekko_transcript_775	1	p3	(GCG)5	15	211	225	ACGATGAGTGGAGGAAGCAG	60.408	20	CCACCATCTTGGGCTTTAGA	60.066	20	188	179	366	ATCCACGATGAGTGGAGGAA	60.475	20	CCACCATCTTGGGCTTTAGA	60.066	20	192	175	366	ACGATGAGTGGAGGAAGCAG	60.408	20	TTTGGACTTGAATGTGCGTC	59.697	20	264	179	442
Gekko_transcript_777	1	p1	(A)10	10	8323	8332	TGCCTTGGGTACTTTCACCT	59.592	20	TGTGCTTGTGAGTGCGTGTA	60.096	20	187	8271	8457	CTGCCTTGGGTACTTTCACC	59.592	20	TGTGCTTGTGAGTGCGTGTA	60.096	20	188	8270	8457	GAGAAGAGACAGAGGCGCAG	60.431	20	TGTGCTTGTGAGTGCGTGTA	60.096	20	257	8201	8457
Gekko_transcript_778	1	p3	(GCA)5	15	3441	3455	AGTTGCTTTATGGTGGCCTG	60.132	20	ACCTGTTAGTTGGTGCCTGG	60.028	20	246	3295	3540	CAGTTGCTTTATGGTGGCCT	60.132	20	ACCTGTTAGTTGGTGCCTGG	60.028	20	247	3294	3540	TCTGGTGCCCTTGGATAGAG	60.210	20	CGCCTGTCTGTTATGAGCAA	60.011	20	214	3410	3623
Gekko_transcript_781	1	p1	(G)12	12	8350	8361	TGCCTGCCATTTTCTTCTTC	60.331	20	TTCCCCATAGCATTCAGCTC	60.177	20	174	8235	8408	TGCCTGCCATTTTCTTCTTC	60.331	20	TCCCCATAGCATTCAGCTCT	59.797	20	173	8235	8407	GCTATCAAACCAAACCTGCC	59.574	20	TTCCCCATAGCATTCAGCTC	60.177	20	194	8215	8408
Gekko_transcript_782	1	p1	(G)12	12	4913	4924	GTAGATGGGTGAAGCTGGGA	60.073	20	GTAGCTGGGAAGTGCCAAAG	59.875	20	230	4810	5039	GTAGATGGGTGAAGCTGGGA	60.073	20	GGAGGCCACTTCCTTCTCTT	59.817	20	259	4810	5068	GAGCTGAGCAGTCGCTCTCT	60.190	20	CCAAGTGACGGATGAGAGGT	60.112	20	257	4867	5123
Gekko_transcript_782	2	p1	(C)13	13	6327	6339	ACTAGAAGCCCTCCCTCTGC	59.979	20	TGGTATTCACTGCCACAGGA	60.112	20	184	6304	6487	CCCATCCAGTCCAACACTCT	59.962	20	TGGTATTCACTGCCACAGGA	60.112	20	265	6223	6487	ACTAGAAGCCCTCCCTCTGC	59.979	20	ACAAGAACTGGTGGGCACTC	60.159	20	277	6304	6580
Gekko_transcript_784	1	p3	(CTC)5	15	73	87	CATCCGTGGCTGTCCTTC	60.205	18	CTTCTCCCTCAGTCCACAGC	59.986	20	191	6	196	CATCCGTGGCTGTCCTTC	60.205	18	CCTTCTCCCTCAGTCCACAG	59.828	20	192	6	197	CATCCGTGGCTGTCCTTC	60.205	18	CTTCCCTTCTCCCTCAGTCC	60.186	20	196	6	201
Gekko_transcript_786	1	p1	(C)11	11	7339	7349	AATTGGGGAGACTTTTGGCT	59.940	20	GAGGGTGGTATCTCCCATCA	59.737	20	249	7283	7531	TCAGTGGGAGAAAAATTGGG	59.903	20	GAGGGTGGTATCTCCCATCA	59.737	20	262	7270	7531	GGGAGAAAAATTGGGGAGAC	59.744	20	GAGGGTGGTATCTCCCATCA	59.737	20	257	7275	7531
Gekko_transcript_786	2	p5	(TTTAT)5	25	8210	8234	CAGTCCCACAGATGGGCTAT	59.950	20	CTTTGAAGTGGGGTGATTGC	60.495	20	206	8181	8386	TCTCACCAGTCCCACAGATG	59.659	20	CTTTGAAGTGGGGTGATTGC	60.495	20	212	8175	8386	CAGTCCCACAGATGGGCTAT	59.950	20	GGGGTGATTGCCTGTGTAGA	60.924	20	197	8181	8377
Gekko_transcript_787	1	p3	(TTG)10	30	4269	4298	TCCATCCTCAAGTCTCCTGG	60.191	20	CCTCAACCCAATTTCCATGT	59.647	20	276	4156	4431	CTCCTGGAGTTTCCCAACCT	60.480	20	ACTTTTCCATCCCCTCAACC	60.169	20	275	4169	4443	CTACAGTGATCAGTGCCCCA	59.701	20	ATGCAACTGCACCTGTGAGA	60.473	20	251	4112	4362
Gekko_transcript_787	2	p1	(G)10	10	6055	6064	CATCCCTGACGTGATGTGAC	59.962	20	TTTAGCCTCAGATGGCAAGG	60.344	20	185	5964	6148	CATCCCTGACGTGATGTGAC	59.962	20	AAAGCAGGGCCTCAGAAGAT	60.349	20	159	5964	6122	GATGTGACATAACCATGCCG	59.805	20	CACTGGCTAAAGGCAACGAT	60.270	20	276	5976	6251
Gekko_transcript_787	3	p1	(C)11	11	6654	6664	TCCTCGCTTTTCTTTCCTTG	59.564	20	CCGAAGAGTTAAGCACAGGC	60.015	20	142	6554	6695	TCCTCGCTTTTCTTTCCTTG	59.564	20	CCCGAAGAGTTAAGCACAGG	59.869	20	143	6554	6696	TCCTCGCTTTTCTTTCCTTG	59.564	20	CCCCGAAGAGTTAAGCACAG	59.869	20	144	6554	6697
Gekko_transcript_787	4	c	(C)14(A)13	27	6852	6878	CCCCTTGGCAAAACAAATAA	59.805	20	TTGCTTGCTCTCCCTCTCTC	59.827	20	215	6819	7033	CCCCAGAAGGCTTGACTGTA	60.246	20	TTGCTTGCTCTCCCTCTCTC	59.827	20	277	6757	7033	CCCCTTGGCAAAACAAATAA	59.805	20	GCTTGCTCTCCCTCTCTCCT	60.238	20	213	6819	7031
Gekko_transcript_789	1	p1	(C)11	11	3348	3358	CAGGGCTGACTGGCTACTTC	60.012	20	GGGCCTAGTCCCCTCATAGA	60.422	20	208	3188	3395	TTTCAGCTCAGTCTGCTCCA	59.855	20	GGGCCTAGTCCCCTCATAGA	60.422	20	154	3242	3395	TTTCAGCTCAGTCTGCTCCA	59.855	20	GGGCCTAGTCCCCTCATAGA	60.422	20	280	3242	3521
Gekko_transcript_789	2	p1	(G)12	12	4756	4767	GGACTTCTGAGGTGTCTGCC	59.841	20	TCCTGAACCTACTGCCCATC	60.073	20	229	4663	4891	CTTGCCATCCTAGCATCCAT	60.059	20	TCAACTCTCTCCATCCCAGG	60.191	20	203	4609	4811	CAAGCTGTCTGGCATATGGA	59.823	20	TCCTGAACCTACTGCCCATC	60.073	20	246	4646	4891
Gekko_transcript_789	3	p1	(G)12	12	5392	5403	CTACGCCACCTGGAAGTGAT	60.134	20	TTGGTGGTCTTTAGGGTTGC	59.971	20	193	5351	5543	GATCTCCTGGTTTTGCAAGC	59.820	20	AGGACCCTTCTTGGTGGTCT	59.968	20	259	5295	5553	GATCTCCTGGTTTTGCAAGC	59.820	20	AGGAGCCAGAAGCATCACAT	59.834	20	187	5295	5481
Gekko_transcript_789	4	p1	(T)11	11	6146	6156	AGGACTACAAGGCAAGGGGT	59.994	20	TCCAGCTCTGCTTTGGTTTT	59.993	20	251	5980	6230	TACAAGGCAAGGGGTTCATC	59.933	20	TCCAGCTCTGCTTTGGTTTT	59.993	20	246	5985	6230	TCACAGGTGAGGACAATGGA	60.088	20	TCCAGCTCTGCTTTGGTTTT	59.993	20	151	6080	6230
Gekko_transcript_797	1	p3	(TGC)5	15	3886	3900	TGGGTCCGTCATGAACAGTA	59.960	20	TCCATCTCCCCAGTTTTGAG	60.042	20	277	3723	3999	TGGGTCCGTCATGAACAGTA	59.960	20	CCATCTCCCCAGTTTTGAGA	60.042	20	276	3723	3998	AGCTCTCCACCTGCAACAGT	60.057	20	TCCATCTCCCCAGTTTTGAG	60.042	20	228	3772	3999
Gekko_transcript_797	2	p1	(A)10	10	7972	7981	CATTAATCACAAGGGGGTGG	60.044	20	GTTATTGGCCTGCTGGATTC	59.533	20	272	7754	8025	CCATTAATCACAAGGGGGTG	60.044	20	GTTATTGGCCTGCTGGATTC	59.533	20	273	7753	8025	CATTAATCACAAGGGGGTGG	60.044	20	TGTTATTGGCCTGCTGGATT	60.469	20	273	7754	8026
Gekko_transcript_797	3	c	(A)10gg(A)11	23	8548	8570	CCGGAGTATTGCACCATTTT	59.823	20	TCTGTAAACAGGTGGGAGCC	60.111	20	201	8507	8707	CCGGAGTATTGCACCATTTT	59.823	20	GTCCAAGTGCTTGTTTCCGT	60.156	20	144	8507	8650	ACCGGAGTATTGCACCATTT	59.316	20	TCTGTAAACAGGTGGGAGCC	60.111	20	202	8506	8707
Gekko_transcript_801	1	c	(CTC)5gtcttctcgtgtctgtggcgctcggt(C)10	51	73	123	CATCCGTGGCTGTCTTCC	60.205	18	CTTCTCCCTCAGTCCACAGC	59.986	20	189	7	195	CCATCCGTGGCTGTCTTC	60.205	18	CTTCTCCCTCAGTCCACAGC	59.986	20	190	6	195	CATCCGTGGCTGTCTTCC	60.205	18	CCTTCTCCCTCAGTCCACAG	59.828	20	190	7	196
Gekko_transcript_804	1	p3	(CAG)6	18	280	297	GCACAATGGGATGACAGTGA	60.544	20	GAGGAAATGATGCTGGTCGT	60.081	20	268	150	417	CAATGGGATGACAGTGAAGC	59.090	20	GAGGAAATGATGCTGGTCGT	60.081	20	265	153	417	AGAGGAGTCCCTGGCAGAAG	60.921	20	GAGGAAATGATGCTGGTCGT	60.081	20	184	234	417
Gekko_transcript_804	2	p2	(TG)6	12	4489	4500	GACTCGTGGTCCGAAATGAT	59.934	20	GCCACACTGGAATGTTGATG	59.967	20	280	4383	4662	CTCGTGGTCCGAAATGATCT	60.073	20	GCCACACTGGAATGTTGATG	59.967	20	278	4385	4662	GACTCGTGGTCCGAAATGAT	59.934	20	GAAGAACTCTGGCAAAAGCG	60.132	20	242	4383	4624
Gekko_transcript_804	3	p1	(C)14	14	4835	4848	CATCAACATTCCAGTGTGGC	59.967	20	CAATGGGGCACTTAGGAAAA	59.931	20	236	4643	4878	TTCAAGAGCTGGGGTCACTT	59.844	20	CAATGGGGCACTTAGGAAAA	59.931	20	190	4689	4878	TCCATTCCCGAGTTCAAGAG	60.187	20	CAATGGGGCACTTAGGAAAA	59.931	20	202	4677	4878
Gekko_transcript_804	4	p1	(A)14	14	5665	5678	CTCTGCTTAGGATTGCCCTG	59.971	20	GCCTGATGTTAGGCAAGTGG	60.657	20	229	5547	5775	TCTGCTTAGGATTGCCCTGT	59.836	20	GCCTGATGTTAGGCAAGTGG	60.657	20	228	5548	5775	AGGATTGCCCTGTAGCTGAA	59.836	20	GCCTGATGTTAGGCAAGTGG	60.657	20	221	5555	5775
Gekko_transcript_804	5	p1	(T)11	11	7808	7818	ACATAATTGCAGGGGCAGTC	59.962	20	TGTTTTGTGTAGCCATGGGA	59.964	20	270	7663	7932	GACATAATTGCAGGGGCAGT	59.962	20	TGTTTTGTGTAGCCATGGGA	59.964	20	271	7662	7932	ATGGATCAGCCACCTTTCTG	60.073	20	TGTTTTGTGTAGCCATGGGA	59.964	20	194	7739	7932
Gekko_transcript_805	1	p3	(GGA)5	15	21	35	--
Gekko_transcript_805	2	p1	(G)11	11	3520	3530	AGAATCCTCGTGGTCTGGTG	60.112	20	GACCTCCCCCAAAAACAAGT	60.204	20	225	3388	3612	AGAATCCTCGTGGTCTGGTG	60.112	20	AGACCTCCCCCAAAAACAAG	60.332	20	226	3388	3613	AGAATCCTCGTGGTCTGGTG	60.112	20	TAAGACCTCCCCCAAAAACA	59.401	20	228	3388	3615
Gekko_transcript_805	3	p2	(AC)8	16	6752	6767	GTTGCTGACATCAGGGGATT	59.934	20	GGATGCATTTTGAAGGCAGT	60.081	20	239	6722	6960	GTTGCTGACATCAGGGGATT	59.934	20	CATCTCCCTGGATGCATTTT	59.894	20	248	6722	6969	GTTGCTGACATCAGGGGATT	59.934	20	ATCTCCCTGGATGCATTTTG	59.894	20	247	6722	6968
Gekko_transcript_806	1	p3	(GGA)8	24	4621	4644	TAAAGAGAACCTGGATGCCG	60.206	20	TACAGCCTCCTCTTTGGTCG	60.388	20	275	4401	4675	ACACAGAAGTCGCACAGCAA	60.662	20	CACTTGTCGTTCGGGTTTTT	60.008	20	206	4567	4772	CACAGAAGTCGCACAGCAAC	60.662	20	CACTTGTCGTTCGGGTTTTT	60.008	20	205	4568	4772
Gekko_transcript_806	2	p1	(G)10	10	6131	6140	GCAGCATTTAGCCACAGTCA	60.019	20	CTCTGAGCCACAGTTCCACA	60.022	20	100	6103	6202	TGCAGCATTTAGCCACAGTC	60.019	20	CTCTGAGCCACAGTTCCACA	60.022	20	101	6102	6202	GATGGCCACATCCTACTGGT	59.810	20	CTCTGAGCCACAGTTCCACA	60.022	20	232	5971	6202
Gekko_transcript_806	3	p2	(TC)9	18	7982	7999	TTAAATTGGGTTCCCATCCA	59.988	20	ATGAGATCAATACGGGCTGC	60.066	20	169	7953	8121	CCTCCAGTCTCTTCCACTGC	59.986	20	ATGAGATCAATACGGGCTGC	60.066	20	264	7858	8121	TTAAATTGGGTTCCCATCCA	59.988	20	TTTTTCCAACCCCATAGCTG	59.931	20	270	7953	8222
Gekko_transcript_810	1	p1	(T)17	17	6189	6205	TTTCTCAGCGTGTCATCTGC	60.144	20	CACTGCGATTTCCAACATGA	60.665	20	278	5968	6245	TCAGCGTGTCATCTGCTTCT	59.733	20	CACTGCGATTTCCAACATGA	60.665	20	274	5972	6245	CAGCGTGTCATCTGCTTCTC	59.733	20	CACTGCGATTTCCAACATGA	60.665	20	273	5973	6245
Gekko_transcript_811	1	p1	(C)19	19	7684	7702	TTTCTCCCTGTGTTGCTTTG	58.897	20	TGAGTTGCCCAACTTTTTCA	59.293	20	267	7541	7807	TCTCCCTGTGTTGCTTTGTTT	59.766	21	TGAGTTGCCCAACTTTTTCA	59.293	20	265	7543	7807	TTCTCCCTGTGTTGCTTTGTT	59.766	21	TGAGTTGCCCAACTTTTTCA	59.293	20	266	7542	7807
Gekko_transcript_811	2	p1	(G)11	11	8608	8618	GAATCTTCAAAAGCCTCCCC	60.017	20	CCTTCTGTGGCCCAACTCTA	60.246	20	113	8566	8678	GGGAGGAATCTTCAAAAGCC	60.017	20	CCTTCTGTGGCCCAACTCTA	60.246	20	118	8561	8678	GGGGAGGAATCTTCAAAAGC	60.017	20	CCTTCTGTGGCCCAACTCTA	60.246	20	119	8560	8678
Gekko_transcript_815	1	p1	(G)10	10	231	240	TACGATGAGGACAACGGTGA	60.112	20	AAGGGACGAACTCACACCAG	60.151	20	136	149	284	TGCCTCTTGGAGACTCTGGT	59.986	20	GGCTAAGGGACGAACTCACA	60.255	20	276	13	288	CCTCTTGGAGACTCTGGTCG	59.978	20	GGCTAAGGGACGAACTCACA	60.255	20	274	15	288
Gekko_transcript_815	2	p1	(C)10	10	2235	2244	CCTCCCACTCCTTGGTGTAA	59.959	20	AGATGACTGGTGGATCCTGG	59.920	20	162	2210	2371	CCTCCCACTCCTTGGTGTAA	59.959	20	GACTGGTGGATCCTGGAAAA	59.903	20	158	2210	2367	CCTCCCACTCCTTGGTGTAA	59.959	20	ATGACTGGTGGATCCTGGAA	60.326	20	160	2210	2369
Gekko_transcript_815	3	p1	(T)10	10	3851	3860	TCTCTTTCAATCCGGCTGTT	59.813	20	AGCAATGGGGAAAACTTCCT	59.940	20	252	3806	4057	TCTTTCAATCCGGCTGTTTC	60.192	20	AGCAATGGGGAAAACTTCCT	59.940	20	250	3808	4057	TCTCTTTCAATCCGGCTGTT	59.813	20	CAATGGGAGATTGACGGTCT	59.927	20	277	3806	4082
Gekko_transcript_817	1	p1	(G)11	11	8515	8525	TCTAATCCTACCACCTGCCG	60.088	20	AACCATGAAAGAAGGCTGGA	59.670	20	117	8437	8553	TCTAATCCTACCACCTGCCG	60.088	20	AAACCATGAAAGAAGGCTGG	59.170	20	118	8437	8554	TAATCCTACCACCTGCCGTC	59.955	20	CCATGAAAGAAGGCTGGATT	59.126	20	113	8439	8551
Gekko_transcript_818	1	p1	(T)10	10	4285	4294	GAATTGCAGCTGATCGTGAA	59.955	20	CAGATGTCAAATGTGGGTGC	59.967	20	199	4231	4429	TGCAGCTGATCGTGAAACTC	60.144	20	CAGATGTCAAATGTGGGTGC	59.967	20	195	4235	4429	GCAGCTGATCGTGAAACTCA	60.144	20	CAGATGTCAAATGTGGGTGC	59.967	20	194	4236	4429
Gekko_transcript_818	2	p1	(T)10	10	5442	5451	TTCAGTTTGCACAGCAAAGG	60.027	20	AGGGGTGTTGGGGAGAAATA	60.549	20	254	5341	5594	TTCAGTTTGCACAGCAAAGG	60.027	20	AATGTGATGGAGGGGTGTTG	60.634	20	264	5341	5604	TTCAGTTTGCACAGCAAAGG	60.027	20	CAATGTGATGGAGGGGTGTT	60.634	20	265	5341	5605
Gekko_transcript_819	1	p1	(C)11	11	73	83	CTCTGCAAGAAGCCAAGCC	61.212	19	TCTGGAAATGGGAAATCTGC	60.014	20	119	1	119	TCTGCAAGAAGCCAAGCC	60.225	18	TCTGGAAATGGGAAATCTGC	60.014	20	118	2	119	CTCTGCAAGAAGCCAAGCC	61.212	19	ACTTTCGCCTTTTCTTGGGT	60.110	20	218	1	218
Gekko_transcript_819	2	p2	(AC)7	14	4009	4022	GTGCTGGAGGTTCAGAAAGC	59.997	20	CCCCAAAGGACAATGGTCTA	59.784	20	266	3843	4108	GTGCTGGAGGTTCAGAAAGC	59.997	20	GATCCTGACTCCCCTCCAAT	60.278	20	243	3843	4085	GGTGCTGGAGGTTCAGAAAG	59.844	20	CCCCAAAGGACAATGGTCTA	59.784	20	267	3842	4108
Gekko_transcript_819	3	p2	(AC)6	12	8051	8062	CGTTGTTCATGGAGGGAGTT	59.966	20	CCCCAAAGGACAATGGTCTA	59.784	20	260	7891	8150	CTTCGTCGCCAGTGAAAAGT	60.431	20	CCCCAAAGGACAATGGTCTA	59.784	20	230	7921	8150	CTTCGTCGCCAGTGAAAAGT	60.431	20	TTCTAACCGGTCCACCATGT	60.232	20	275	7921	8195
Gekko_transcript_822	1	p1	(A)10	10	8243	8252	TGCCTTGGGTACTTTCACCT	59.592	20	TGTGCTTGTGAGTGCGTGTA	60.096	20	187	8191	8377	CTGCCTTGGGTACTTTCACC	59.592	20	TGTGCTTGTGAGTGCGTGTA	60.096	20	188	8190	8377	GAGAAGAGACAGAGGCGCAG	60.431	20	TGTGCTTGTGAGTGCGTGTA	60.096	20	257	8121	8377
Gekko_transcript_823	1	p1	(C)15	15	3107	3121	AACTGGGAAATTTGGGGAAC	60.032	20	AACCATGATTTCCAGGCAAG	59.933	20	212	3073	3284	AACTGGGAAATTTGGGGAAC	60.032	20	AAGCCAACCATGATTTCCAG	59.933	20	217	3073	3289	AAAATTGGAAAATCTGGGGG	59.992	20	TGGCTCAAGAGAACATGTGG	59.831	20	266	2971	3236
Gekko_transcript_823	2	c	(T)10aaacacttcttgatagaagaagaa(GAG)5	49	4059	4107	TCCCTTTCCCTCCCTAAGAA	60.004	20	ACCTCACCGGGTGTTAGTTG	59.884	20	195	4000	4194	TCCCTTTCCCTCCCTAAGAA	60.004	20	CCTCACCGGGTGTTAGTTGT	59.884	20	194	4000	4193	TCCCTTTCCCTCCCTAAGAA	60.004	20	CATCTACCTCACCGGGTGTT	59.844	20	200	4000	4199
Gekko_transcript_823	3	p1	(C)13	13	5563	5575	GCAGCAGTTTGGAACTGTCA	60.032	20	AAACTGTGAAGCCTGTTCCC	59.187	20	268	5338	5605	GCAGCAGTTTGGAACTGTCA	60.032	20	TCTGGAAACTGTGAAGCCTG	59.007	20	273	5338	5610	GCAGCAGTTTGGAACTGTCA	60.032	20	ACTGTGAAGCCTGTTCCCCT	61.081	20	266	5338	5603
Gekko_transcript_825	1	p1	(C)10	10	3488	3497	TTGAGCCTTATGACTTGGGG	60.066	20	TGCAAACAAACCAACCAAAA	59.985	20	219	3319	3537	TTGAGCCTTATGACTTGGGG	60.066	20	GAACTGCTGCTGCTTCACTG	59.929	20	277	3319	3595	GCCTTCAAATTCACAGAGCC	59.820	20	TGCAAACAAACCAACCAAAA	59.985	20	274	3264	3537
Gekko_transcript_825	2	p3	(GAT)16	48	3627	3674	TCAGTGAAGCAGCAGCAGTT	59.929	20	TTCCTTCCCCTCCTTTTGTT	59.912	20	240	3575	3814	TCAGTGAAGCAGCAGCAGTT	59.929	20	TCCTTCCCCTCCTTTTGTTT	59.912	20	239	3575	3813	TCTTTTAAAGTTGCCGGTGG	60.103	20	TCCTTCCCCTCCTTTTGTTT	59.912	20	220	3594	3813
Gekko_transcript_825	3	c	(C)10tccccttaggtaacagtactatgtgctccatccctggaaatgtatcctatgggacagagctacctagctctaccccaaagg(A)10	101	4386	4486	TTTGAATGCTACGGCAGATG	59.833	20	ACTCCGAGCAAAAGACCAGA	59.989	20	218	4333	4550	TCCCTCTTTGAATGCTACGG	60.206	20	ACTCCGAGCAAAAGACCAGA	59.989	20	224	4327	4550	TTTGAATGCTACGGCAGATG	59.833	20	GCTGACTCTCCCTGAAATGG	59.803	20	271	4333	4603
Gekko_transcript_825	4	p1	(C)11	11	5483	5493	TTTCCCTGATCCCTCATCTG	60.003	20	CAGCAGATCTCTGACTCCCC	59.945	20	251	5307	5557	AAATTCATGCAAGGTGGAGG	59.933	20	TGGGATCCAATCCACAAAAT	59.991	20	211	5409	5619	AAATTCATGCAAGGTGGAGG	59.933	20	GTGTGATTCCCCACCAATTC	60.034	20	179	5409	5587
Gekko_transcript_828	1	c	(CT)24(CA)16	80	4817	4896	ACTGAACCAGAGAACCCCCT	59.968	20	CCAGGGGGAGAGAACAGATT	60.447	20	224	4709	4932	TGTGAGGCAGTGAGGTATGC	59.862	20	CCAGGGGGAGAGAACAGATT	60.447	20	147	4786	4932	GGTGTCTGTGTGTGTGAGGC	60.216	20	CCAGGGGGAGAGAACAGATT	60.447	20	159	4774	4932
Gekko_transcript_830	1	p1	(C)11	11	66	76	AACTCTTCCATTCGCCACTC	59.288	20	TACAGGTCAGCAACAGCAGG	60.049	20	124	23	146	GAACTCTTCCATTCGCCACT	59.288	20	TACAGGTCAGCAACAGCAGG	60.049	20	125	22	146	GAACTCTTCCATTCGCCACT	59.288	20	AGGTCAGCAACAGCAGGAGT	60.057	20	122	22	143
Gekko_transcript_830	2	p1	(C)16	16	8116	8131	CACCTCCTTTCCTTCTCCCT	59.671	20	CGTTCCCAGACCCTGAAATA	59.926	20	150	8087	8236	GGGGTCTCTTTCAACCACCT	60.349	20	CGTTCCCAGACCCTGAAATA	59.926	20	165	8072	8236	CACCTCCTTTCCTTCTCCCT	59.671	20	TGAGCGACACCAGATAGTGG	59.855	20	188	8087	8274
Gekko_transcript_831	1	p3	(GCC)5	15	35	49	--
Gekko_transcript_831	2	p2	(TA)14	28	3522	3549	TATCCTCCGACACAACCCTC	59.927	20	ACACACCCAGCATTCCTTTC	59.973	20	196	3402	3597	CTGTGGACCTCATTTCGGAT	59.927	20	ACACACCCAGCATTCCTTTC	59.973	20	124	3474	3597	TGTGGACCTCATTTCGGATT	60.317	20	ACACACCCAGCATTCCTTTC	59.973	20	123	3475	3597
Gekko_transcript_831	3	p2	(GT)7	14	3652	3665	GAAAGGAATGCTGGGTGTGT	59.973	20	AACAGAACAGCAGGGAAGGA	59.844	20	238	3578	3815	GAAAGGAATGCTGGGTGTGT	59.973	20	CCCTCCTCCCCAGTGTAAGT	60.363	20	132	3578	3709	GAAAGGAATGCTGGGTGTGT	59.973	20	GGGAAGGAGAAAGAAAGGGA	59.623	20	226	3578	3803
Gekko_transcript_831	4	p1	(C)14	14	3820	3833	TCCTTCCCTGCTGTTCTGTT	59.844	20	ACAGCTGCCCTTTGTGAACT	59.914	20	186	3796	3981	TCCCTTTCTTTCTCCTTCCC	59.623	20	ACAGCTGCCCTTTGTGAACT	59.914	20	198	3784	3981	TCCTTCCCTGCTGTTCTGTT	59.844	20	CCTTCAAGTGTCCCTTCCTG	59.691	20	236	3796	4031
Gekko_transcript_831	5	c*	(T)10(TTA)6*	26	4034	4059	CCACACTGGACTTTGGTCCT	60.002	20	TCAGAAAAGCAGAGTGGAGACA	60.171	22	231	3885	4115	ATTGCAAGTTCACAAAGGGC	60.118	20	TCAGAAAAGCAGAGTGGAGACA	60.171	22	160	3956	4115	CTCCTGCCAAGGAGAATCAC	59.803	20	TCAGAAAAGCAGAGTGGAGACA	60.171	22	267	3849	4115
Gekko_transcript_831	6	p1	(C)11	11	5639	5649	CGTGAGAGAAAAGGCTGACC	59.989	20	AGCTGCTGCCAAAGAAACAT	60.022	20	231	5567	5797	TCTGACTTCCAGGGCACTCT	59.986	20	AGCTGCTGCCAAAGAAACAT	60.022	20	191	5607	5797	ACAGCAATATCTGGCCCAAC	59.962	20	AGCTGCTGCCAAAGAAACAT	60.022	20	272	5526	5797
Gekko_transcript_831	7	c	(T)20(G)13	33	5853	5885	AGGCTTCTGACTAGCATGGC	59.603	20	GGCTCAGGCACAAAATGACT	60.263	20	222	5715	5936	AGGCTTCTGACTAGCATGGC	59.603	20	CTCAGGCACAAAATGACTGC	59.445	20	220	5715	5934	AGGCTTCTGACTAGCATGGC	59.603	20	GCTCAGGCACAAAATGACTG	59.445	20	221	5715	5935
Gekko_transcript_831	8	p1	(C)17	17	7120	7136	CATACTGCCTAGCCTCAGCC	60.000	20	ACCTACCAGGCCTGTCTCCT	60.133	20	219	7053	7271	CATACTGCCTAGCCTCAGCC	60.000	20	GCTCTTTTTCCTGTGAACCG	59.853	20	154	7053	7206	CTTCTTGGCCCTTGAGTGAG	59.982	20	ACCTACCAGGCCTGTCTCCT	60.133	20	274	6998	7271
Gekko_transcript_831	9	p1	(A)12	12	8663	8674	CTTGTCTTCATGATTGGGGG	60.309	20	TTAACACACAGCAAGCGTGA	59.071	20	125	8581	8705	CTTGTCTTCATGATTGGGGG	60.309	20	TTAACACACAGCAAGCGTGAC	59.966	21	125	8581	8705	TGGCTTGTCTTCATGATTGG	59.648	20	TTAACACACAGCAAGCGTGAC	59.966	21	128	8578	8705
Gekko_transcript_833	1	p2	(GT)6	12	3505	3516	TTTTTCTCCAGGCCATTTTG	60.046	20	TCATCTAGTCCAACCCCCTG	59.920	20	139	3424	3562	TGCTTAGTTCTTGTGGCCCT	59.875	20	TCATCTAGTCCAACCCCCTG	59.920	20	209	3354	3562	CATGAGAGGGAGGACAGGAA	60.191	20	TCATCTAGTCCAACCCCCTG	59.920	20	241	3322	3562
Gekko_transcript_834	1	c	(T)11ctccttctggatttagacattttaaagctgtttcaaattag(T)15	67	2381	2447	CGCCGTTAGCACAACAGAT	59.879	19	GAGGACCGAGCGTCTGAGTA	60.555	20	274	2288	2561	CGCCGTTAGCACAACAGAT	59.879	19	TCCTCTCCCCAACTGCATTA	60.594	20	243	2288	2530	CGCCGTTAGCACAACAGATT	61.215	20	GAGGACCGAGCGTCTGAGTA	60.555	20	274	2288	2561
Gekko_transcript_834	2	p1	(G)12	12	3210	3221	CCTGGTTTCTTTTCCTTCCC	59.912	20	TTCCATTCTCGAAAAGCCAC	60.192	20	272	3145	3416	CCTGGTTTCTTTTCCTTCCC	59.912	20	ATTGCGGAACTGAAAACAGC	60.257	20	243	3145	3387	CCTGGTTTCTTTTCCTTCCC	59.912	20	CTGAAAACAGCAACCTTCCC	59.711	20	234	3145	3378
Gekko_transcript_834	3	p1	(T)10	10	3505	3514	GTTAAAGTCGGCTGGCTGTC	59.882	20	GAAACATGAACGGAGGGAAA	59.910	20	251	3464	3714	GTTAAAGTCGGCTGGCTGTC	59.882	20	AGGCAGACGTTTTGGAAAGA	59.853	20	269	3464	3732	GTTAAAGTCGGCTGGCTGTC	59.882	20	GGCAGACGTTTTGGAAAGAA	60.227	20	268	3464	3731
Gekko_transcript_834	4	p1	(C)10	10	3781	3790	TTTCCCTCCGTTCATGTTTC	59.910	20	CGCTCGACAGTCAATCGTTA	60.011	20	165	3695	3859	TTTCCCTCCGTTCATGTTTC	59.910	20	AGGTTCAAAGGCGAGTGCTA	60.015	20	240	3695	3934	TCTTTCCAAAACGTCTGCCT	59.853	20	AGGTTCAAAGGCGAGTGCTA	60.015	20	222	3713	3934
Gekko_transcript_834	5	p3	(TCC)5	15	4483	4497	GGAGTTTGTAAGCGGCTCTG	60.015	20	GAAGGATCGCCTGTCAAGAG	59.950	20	198	4415	4612	TCTCATGAGCAGTCCTCGAA	59.656	20	GAAGGATCGCCTGTCAAGAG	59.950	20	277	4336	4612	GGAGTTTGTAAGCGGCTCTG	60.015	20	ACTCTGCAGGCCATTCTAGC	59.603	20	116	4415	4530
Gekko_transcript_834	6	p1	(T)11	11	4779	4789	AGCCGTTGGGGAATTTTAAG	60.305	20	CCGAACATACAAAAGCGACC	60.502	20	278	4704	4981	GAATCGACCAAACATGCAGA	59.654	20	CCGAACATACAAAAGCGACC	60.502	20	259	4723	4981	AGAAGCGGCCTTGAAGAATA	59.067	20	AAAGGCTGCCAAGAACAGAA	59.993	20	266	4740	5005
Gekko_transcript_834	7	c	(TTC)5tttacaaacctgggatgaatgtcctgggatgtcttgagggggcatctcttctcct(C)12	82	5793	5874	TGTAAGCCCCTCTCCTCTGA	59.943	20	CGCAGCGTCTTTCTCTCTCT	60.035	20	259	5737	5995	TGTAAGCCCCTCTCCTCTGA	59.943	20	CTCGCAGCGTCTTTCTCTCT	60.035	20	261	5737	5997	TCTCAGAGCTCTCTCAGCCC	59.969	20	AAAGAGTCACCCATCATGCC	59.934	20	280	5669	5948
Gekko_transcript_834	8	p1	(A)12	12	6241	6252	CCCGATTCTCTCAGTTTTGC	59.813	20	AGCTCTTTTGCTTGCAGGTC	59.763	20	155	6130	6284	CCCGATTCTCTCAGTTTTGC	59.813	20	GCTCTTTTGCTTGCAGGTCT	59.763	20	154	6130	6283	CCCGATTCTCTCAGTTTTGC	59.813	20	CCTCAAGCTCTTTTGCTTGC	60.270	20	160	6130	6289
Gekko_transcript_834	9	c	(T)10aattgctccaaggcttaattatgagagt(A)14gcatttatttgtaaaacttcagaactt(A)11	90	8470	8559	--
Gekko_transcript_835	1	p1	(C)10	10	1159	1168	CACAAACCTGAAAAATGCCC	60.344	20	TGCAAAGCGTATGGTAGCAA	60.412	20	275	1118	1392	CACAAACCTGAAAAATGCCC	60.344	20	AGGCTTGCATGACAGCAATA	59.449	20	146	1118	1263	CCTGAAAAATGCCCCACATA	60.692	20	TGATGAATCATGCAAAGCGT	60.228	20	279	1124	1402
Gekko_transcript_835	2	p1	(C)10	10	3238	3247	CCTCCTGATGACCTCTCCAA	60.191	20	AGGCTCTTGTGACCCTGCTA	60.012	20	277	3102	3378	ACCTCCTGATGACCTCTCCA	59.638	20	AGGCTCTTGTGACCCTGCTA	60.012	20	278	3101	3378	GGAATCCCTCAGCATCACTC	59.617	20	AGGCTCTTGTGACCCTGCTA	60.012	20	172	3207	3378
Gekko_transcript_835	3	p3	(TCT)5	15	6237	6251	CAGAGCTCTCTCATCCCCAC	59.945	20	GCTTAAACATGCCCCACACT	60.000	20	212	6115	6326	CCACCTACCTCACAGGGTGT	59.876	20	GCTTAAACATGCCCCACACT	60.000	20	196	6131	6326	CCACCTACCTCACAGGGTGT	59.876	20	TGTGCTGGACTATGGCTCTG	60.008	20	177	6131	6307
Gekko_transcript_835	4	p1	(C)10	10	8075	8084	CAACGCATTTCTTCCTGGTC	60.636	20	AGCACTGGGAGGCTTACAAA	59.875	20	204	8012	8215	CAACGCATTTCTTCCTGGTC	60.636	20	ATGCCTCTTCCGCTAAACAA	59.845	20	158	8012	8169	CAACGCATTTCTTCCTGGTC	60.636	20	AATGCCTCTTCCGCTAAACA	59.845	20	159	8012	8170
Gekko_transcript_838	1	c	(T)11ctccttctggatttagacattttaaagctgtttcaaattag(T)15	67	2458	2524	CGCCGTTAGCACAACAGAT	59.879	19	GAGGACCGAGCGTCTGAGTA	60.555	20	274	2365	2638	CGCCGTTAGCACAACAGAT	59.879	19	TCCTCTCCCCAACTGCATTA	60.594	20	243	2365	2607	CGCCGTTAGCACAACAGATT	61.215	20	GAGGACCGAGCGTCTGAGTA	60.555	20	274	2365	2638
Gekko_transcript_838	2	p1	(G)13	13	3287	3299	CCTGGTTTCTTTTCCTTCCC	59.912	20	TTCCATTCTCGAAAAGCCAC	60.192	20	273	3222	3494	CCTGGTTTCTTTTCCTTCCC	59.912	20	ATTGCGGAACTGAAAACAGC	60.257	20	244	3222	3465	CCTGGTTTCTTTTCCTTCCC	59.912	20	CTGAAAACAGCAACCTTCCC	59.711	20	235	3222	3456
Gekko_transcript_838	3	p1	(T)11	11	3583	3593	GTTAAAGTCGGCTGGCTGTC	59.882	20	GAAACATGAACGGAGGGAAA	59.910	20	252	3542	3793	GTTAAAGTCGGCTGGCTGTC	59.882	20	AGGCAGACGTTTTGGAAAGA	59.853	20	270	3542	3811	GTTAAAGTCGGCTGGCTGTC	59.882	20	GGCAGACGTTTTGGAAAGAA	60.227	20	269	3542	3810
Gekko_transcript_838	4	p3	(TCC)5	15	4561	4575	GGAGTTTGTAAGCGGCTCTG	60.015	20	GAAGGATCGCCTGTCAAGAG	59.950	20	198	4493	4690	TCTCATGAGCAGTCCTCGAA	59.656	20	GAAGGATCGCCTGTCAAGAG	59.950	20	277	4414	4690	GGAGTTTGTAAGCGGCTCTG	60.015	20	ACTCTGCAGGCCATTCTAGC	59.603	20	116	4493	4608
Gekko_transcript_838	5	p1	(T)10	10	4858	4867	AGCCGTTGGGGAATTTTAAG	60.305	20	CCGAACATACAAAAGCGACC	60.502	20	277	4782	5058	GCGGCCTTGGAGAATATAAA	59.170	20	AAAGGCTGCCAAGAACAGAA	59.993	20	260	4823	5082	GAATCGACCAAACATGCAGA	59.654	20	CCGAACATACAAAAGCGACC	60.502	20	258	4801	5058
Gekko_transcript_838	6	c	(TTC)5tttacaaacctgggatgaatgtcctgggatgtcttgagggggcatctcttctcct(C)11	81	5870	5950	TGTAAGCCCCTCTCCTCTGA	59.943	20	CGCAGCGTCTTTCTCTCTCT	60.035	20	258	5814	6071	TGTAAGCCCCTCTCCTCTGA	59.943	20	CTCGCAGCGTCTTTCTCTCT	60.035	20	260	5814	6073	TCTCAGAGCTCTCTCAGCCC	59.969	20	AAAGAGTCACCCATCATGCC	59.934	20	279	5746	6024
Gekko_transcript_838	7	p1	(A)12	12	6317	6328	CCCGATTCTCTCAGTTTTGC	59.813	20	AGCTCTTTTGCTTGCAGGTC	59.763	20	155	6206	6360	CCCGATTCTCTCAGTTTTGC	59.813	20	GCTCTTTTGCTTGCAGGTCT	59.763	20	154	6206	6359	CCCGATTCTCTCAGTTTTGC	59.813	20	CCTCAAGCTCTTTTGCTTGC	60.270	20	160	6206	6365
Gekko_transcript_838	8	p1	(C)10	10	6542	6551	CCTCTGAGAGCGTCTCCTGT	59.732	20	TCCCCTTCTGCATCACTACC	60.073	20	180	6458	6637	ACCTCTGAGAGCGTCTCCTG	59.732	20	TCCCCTTCTGCATCACTACC	60.073	20	181	6457	6637	AGACCTGCAAGCAAAAGAGC	59.763	20	CCACCACTGACCACAAACAC	59.890	20	239	6340	6578
Gekko_transcript_838	9	c	(T)10aattgctccaaggcttaattatgagagt(A)14gcatttatttgtaaaacttcagaactt(A)11	90	8547	8636	--
Gekko_transcript_839	1	p3	(GCA)5	15	3492	3506	GCCAGCCTGTCTTACTCGAC	60.020	20	ACCTGTTAGTTGGTGCCTGG	60.028	20	215	3377	3591	AGTTGCTTTATGGTGGCCTG	60.132	20	ACCTGTTAGTTGGTGCCTGG	60.028	20	246	3346	3591	CAGTTGCTTTATGGTGGCCT	60.132	20	ACCTGTTAGTTGGTGCCTGG	60.028	20	247	3345	3591
Gekko_transcript_842	1	c	(T)11gtctgtaaggtggtctgaatatgagctggagcacattactttcg(GT)10	75	8025	8099	ATTGTTGTCAGTTCCCCACC	59.679	20	TGCTGAAAACGCAACAGATT	59.469	20	151	7984	8134	ATTGTTGTCAGTTCCCCACC	59.679	20	TTGCTGAAAACGCAACAGAT	59.469	20	152	7984	8135	ATTGTTGTCAGTTCCCCACC	59.679	20	TTTGCTGAAAACGCAACAGA	60.557	20	153	7984	8136
Gekko_transcript_842	2	p1	(C)13	13	8478	8490	CCTCCCCAAGTTTGTGTTTG	60.380	20	TCAGCAAAAGGTTACCCCAG	60.103	20	134	8447	8580	CCTCCCCAAGTTTGTGTTTG	60.380	20	CTCAGCAAAAGGTTACCCCA	60.103	20	135	8447	8581	GGGAACAGGGTTGACACTTG	60.399	20	CTCAGCAAAAGGTTACCCCA	60.103	20	193	8389	8581
Gekko_transcript_843	1	p1	(T)11	11	8469	8479	CCTTTGCCATAGAAGGACCA	60.066	20	CGCTCTGTACATGAAGCACC	59.470	20	105	8429	8533	CCTTTGCCATAGAAGGACCA	60.066	20	CCGCTCTGTACATGAAGCAC	59.470	20	106	8429	8534	TCACCCCTTTGCCATAGAAG	60.066	20	CGCTCTGTACATGAAGCACC	59.470	20	110	8424	8533
Gekko_transcript_846	1	p1	(G)15	15	231	245	TACGATGAGGACAACGGTGA	60.112	20	AAGGGACGAACTCACACCAG	60.151	20	141	149	289	CCTCTTGGAGACTCTGGTCG	59.978	20	GGCTAAGGGACGAACTCACA	60.255	20	279	15	293	CCTGCCTCTTGGAGACTCTG	60.127	20	AAGGGACGAACTCACACCAG	60.151	20	279	11	289
Gekko_transcript_846	2	p1	(C)11	11	2240	2250	CCTCCCACTCCTTGGTGTAA	59.959	20	AGATGACTGGTGGATCCTGG	59.920	20	164	2215	2378	CCTCCCACTCCTTGGTGTAA	59.959	20	GACTGGTGGATCCTGGAAAA	59.903	20	160	2215	2374	CCTCCCACTCCTTGGTGTAA	59.959	20	ATGACTGGTGGATCCTGGAA	60.326	20	162	2215	2376
Gekko_transcript_846	3	p1	(T)10	10	3858	3867	TCTCTTTCAATCCGGCTGTT	59.813	20	ATTTGGTGTCCTGAGTTCGG	59.966	20	280	3813	4092	TCTTTCAATCCGGCTGTTTC	60.192	20	ATTTGGTGTCCTGAGTTCGG	59.966	20	278	3815	4092	TCTCTTTCAATCCGGCTGTT	59.813	20	CAATGGGAGATTGACGGTCT	59.927	20	256	3813	4068
Gekko_transcript_846	4	p1	(G)14	14	6118	6131	ATGGAGCAGAGGTCCATCAG	60.223	20	AAAATACCAGGTGCCGTCAG	59.993	20	172	6025	6196	ATGGAGCAGAGGTCCATCAG	60.223	20	TCCATCCAGTCCAACACTCA	60.088	20	207	6025	6231	GAACTCTCACTCTGGGGCAA	60.386	20	AAAATACCAGGTGCCGTCAG	59.993	20	125	6072	6196
Gekko_transcript_847	1	c	(AG)7aaggagtccgaatcaggcgtcactccggatttacaaaggaagcgggaagggtcttccgaaatttctctttcggccccgcgtgactttctct(C)14	119	122	240	CGGGAGCGGAGGATTACT	60.173	18	GGAGCCGTCTAGATGAGGC	59.925	19	164	101	264	CACGCAGCAAAGCAGTGT	59.758	18	GGAGCCGTCTAGATGAGGC	59.925	19	239	26	264	CGGGAGCGGAGGATTACT	60.173	18	CTCGTCGAAGGTTCGGATT	60.203	19	242	101	342
Gekko_transcript_847	2	p1	(G)14	14	5453	5466	GCAATTTTCCACCTGGCTAC	59.574	20	GCTCATACATTGCTGCCTCA	59.979	20	262	5401	5662	TTTTTGCCTTCCCAGGTCTA	59.679	20	CAGGGCCTTGTTTTATAGCG	59.736	20	210	5282	5491	CAATTTTCCACCTGGCTACC	59.429	20	GCTCATACATTGCTGCCTCA	59.979	20	261	5402	5662
Gekko_transcript_847	3	p1	(C)10	10	6630	6639	TGTCTGAGAGAGGGCAGGTT	59.986	20	CGTGTTCTCGTGTGCATCTT	59.905	20	266	6449	6714	CTTCTGTTTGTGCTCGTGGA	60.025	20	CGTGTTCTCGTGTGCATCTT	59.905	20	193	6522	6714	TGTCTGAGAGAGGGCAGGTT	59.986	20	TCTCGTGTGCATCTTTCCAC	59.837	20	261	6449	6709
Gekko_transcript_847	4	c	(T)19(G)11	30	7173	7202	AGGACACCCTTGTGGTTTTG	59.861	20	GCAGAGAACTCAGAGGTGGG	59.986	20	234	7139	7372	CAGGACACCCTTGTGGTTTT	59.861	20	GCAGAGAACTCAGAGGTGGG	59.986	20	235	7138	7372	CAGGACACCCTTGTGGTTTT	59.861	20	GGGGTTTTAAGGACTGCACA	59.971	20	217	7138	7354
Gekko_transcript_847	5	p1	(C)10	10	7585	7594	GAAAAACAGTCGGGCATTGT	59.978	20	CATTCAGCAGTTGTTCCCCT	60.111	20	202	7460	7661	TCATGATTTAAATGCCGGGT	60.153	20	CTGTAAAATGTAGGGGGCGA	59.953	20	196	7559	7754	TCATGATTTAAATGCCGGGT	60.153	20	CCCGGAAGACAGGACTGTAA	60.103	20	210	7559	7768
Gekko_transcript_847	6	p3	(TAA)5	15	8330	8344	CCATGCTGGTGAACTTCAAA	59.691	20	GTCCTTTTTCGTAGAGGGGG	59.934	20	264	8169	8432	CAGAGAAAGACCTTTGGGCA	60.366	20	GTCCTTTTTCGTAGAGGGGG	59.934	20	234	8199	8432	ATGTCCCATGCTGGTGAACT	60.395	20	GTCCTTTTTCGTAGAGGGGG	59.934	20	269	8164	8432
Gekko_transcript_848	1	p3	(AGG)5	15	410	424	AGGAATGAGACGCCGTTG	59.787	18	CTCGGCTTTCTTCAGGTCC	59.935	19	253	349	601	AGGAATGAGACGCCGTTG	59.787	18	GCTCGGCTTTCTTCAGGTC	60.088	19	254	349	602	AATGAGACGCCGTTGCAG	60.991	18	GTCTCCTCCGACGAACAATC	59.661	20	279	352	630
Gekko_transcript_848	2	p3	(CAG)13	39	4519	4557	CATGCCTTCCACTCCTGATT	60.073	20	CCTGGCCTGTGCTATACGAT	60.118	20	278	4469	4746	TAGGAAGTGGAACACCCCAG	59.959	20	TAGAGGGTGGTCTGTTGGCT	59.721	20	199	4441	4639	AACATCATGCCTTCCACTCC	59.934	20	TAGAGGGTGGTCTGTTGGCT	59.721	20	176	4464	4639
Gekko_transcript_848	3	p2	(TG)6	12	7413	7424	GACATCTCCGTGTCACCCTT	59.969	20	TTTGTCTCCTTGAACAGGGG	60.081	20	277	7305	7581	GACATCTCCGTGTCACCCTT	59.969	20	TCTCCTTGAACAGGGGCTTA	59.807	20	273	7305	7577	GACATCTCCGTGTCACCCTT	59.969	20	TGAACAGGGGCTTAGGACAG	60.246	20	267	7305	7571
Gekko_transcript_849	1	p3	(GCA)5	15	3351	3365	AGTTGCTTTATGGTGGCCTG	60.132	20	ACCTGTTAGTTGGTGCCTGG	60.028	20	246	3205	3450	CAGTTGCTTTATGGTGGCCT	60.132	20	ACCTGTTAGTTGGTGCCTGG	60.028	20	247	3204	3450	TCTGGTGCCCTTGGATAGAG	60.210	20	CGCCTGTCTGTTATGAGCAA	60.011	20	214	3320	3533
Gekko_transcript_850	1	p2	(TG)6	12	5208	5219	ATGGCAGTCTGCATTTGCTA	59.449	20	CCCACTGATTTGGTCAGGAT	59.779	20	215	5137	5351	TATGGCAGTCTGCATTTGCT	59.449	20	CCCACTGATTTGGTCAGGAT	59.779	20	216	5136	5351	TATGGCAGTCTGCATTTGCT	59.449	20	TGCAGGACCTTTCCCTTTTA	59.679	20	250	5136	5385
Gekko_transcript_853	1	p1	(G)10	10	1370	1379	GAGTTGCTGGCTACTCGGAC	60.020	20	CTGAGGAATTGGGAGACTGC	59.803	20	214	1194	1407	GAGTTGCTGGCTACTCGGAC	60.020	20	TACCAATTCACCCCTGAGGA	60.309	20	227	1194	1420	TGGAGCTAGGCAGAAAGCTC	59.859	20	CTGAGGAATTGGGAGACTGC	59.803	20	248	1160	1407
Gekko_transcript_853	2	p2	(CA)6	12	4012	4023	CTTGGATGGGAGACCTTGAA	60.042	20	GCAGCAAAGCACAAGGTACA	60.058	20	270	3884	4153	TTCTTGGATGGGAGACCTTG	60.042	20	TCAATGAAGCAGCAAAGCAC	60.142	20	280	3882	4161	CTTGGATGGGAGACCTTGAA	60.042	20	TCAATGAAGCAGCAAAGCAC	60.142	20	278	3884	4161
Gekko_transcript_854	1	p3	(GCA)5	15	3400	3414	AGTTGCTTTATGGTGGCCTG	60.132	20	ACCTGTTAGTTGGTGCCTGG	60.028	20	246	3254	3499	CAGTTGCTTTATGGTGGCCT	60.132	20	ACCTGTTAGTTGGTGCCTGG	60.028	20	247	3253	3499	TCTGGTGCCCTTGGATAGAG	60.210	20	CGCCTGTCTGTTATGAGCAA	60.011	20	214	3369	3582
Gekko_transcript_856	1	p1	(C)10	10	8387	8396	TCATTCGGATTGGCTTTTTC	60.016	20	TACATGTTCCAGGGAGCACA	60.112	20	137	8289	8425	CATCATTCGGATTGGCTTTT	59.901	20	TACATGTTCCAGGGAGCACA	60.112	20	139	8287	8425	TTTTTCTATCCTCCACCCCC	60.124	20	TACATGTTCCAGGGAGCACA	60.112	20	123	8303	8425
Gekko_transcript_857	1	p2	(CT)6	12	8183	8194	TTTTTCCTGCATCTGGCAAT	60.585	20	TCCAGTAAATGCTTCAGTTCCA	59.747	22	240	8086	8325	TCCTGCATCTGGCAATGAC	60.801	19	GCAGCAGACAAGCAAGTAACC	60.074	21	279	8090	8368	TCCTGCATCTGGCAATGA	59.862	18	GCAGCAGACAAGCAAGTAACC	60.074	21	279	8090	8368
Gekko_transcript_862	1	p1	(G)11	11	8249	8259	TGCCTGCCATTTTCTTCTTC	60.331	20	TTCCCCATAGCATTCAGCTC	60.177	20	173	8134	8306	TGCCTGCCATTTTCTTCTTC	60.331	20	TCCCCATAGCATTCAGCTCT	59.797	20	172	8134	8305	GCTATCAAACCAAACCTGCC	59.574	20	TTCCCCATAGCATTCAGCTC	60.177	20	193	8114	8306
Gekko_transcript_863	1	p3	(GGC)6	18	72	89	TGCTCCTTCTCCTCACGAAT	59.950	20	CTTCTCCTCCTCAGTCTGGC	59.127	20	131	41	171	AAGTCTCGCCAGAGAGGTTG	59.598	20	CTTCTCCTCCTCAGTCTGGC	59.127	20	159	13	171	TGCTCCTTCTCCTCACGAAT	59.950	20	CGCTTCTTCTCCTCCTCAGT	58.768	20	136	41	176
Gekko_transcript_863	2	p3	(CGC)6	18	402	419	CCAAACAGCCGCAGACAG	61.613	18	TGCAGTAGTGGCAGAAGGTG	60.049	20	108	380	487	CCAAACAGCCGCAGACAG	61.613	18	TGAAGTCGGTGCAGTAGTGG	59.897	20	117	380	496	CAAACAGCCGCAGACAGC	61.777	18	TGCAGTAGTGGCAGAAGGTG	60.049	20	107	381	487
Gekko_transcript_863	3	p1	(C)19	19	4819	4837	GATGGCTGGCTTCTGAAGAG	60.096	20	AAAGAGAAGCAGCTGCCGTA	60.292	20	190	4677	4866	TGTTCTTTAGGATGGCTGGC	60.214	20	AAAGAGAAGCAGCTGCCGTA	60.292	20	200	4667	4866	TGGGCATTTAGGATCAGCAT	60.435	20	GGGAAAATGCCTTCACAAAA	59.916	20	250	4711	4960
Gekko_transcript_863	4	p1	(C)10	10	5503	5512	GGAATACCACCCCTTTGGTT	59.919	20	ATCCCGCCCTATCTCAAAAT	59.761	20	159	5458	5616	AATACCACCCCTTTGGTTCC	59.919	20	ATCCCGCCCTATCTCAAAAT	59.761	20	157	5460	5616	AATACCACCCCTTTGGTTCC	59.919	20	TCTATCCCGCCCTATCTCAA	59.622	20	160	5460	5619
Gekko_transcript_863	5	p4	(ATAA)6	24	5634	5657	AATTCCTGTTGTGAGCCACC	59.973	20	TCAAAAAGCTGGTATGAATGGA	59.586	22	227	5569	5795	ATTTTGAGATAGGGCGGGAT	59.761	20	TCAAAAAGCTGGTATGAATGGA	59.586	22	199	5597	5795	AATTCCTGTTGTGAGCCACC	59.973	20	AGCAGACTTCAAAAAGCTGG	57.360	20	235	5569	5803
Gekko_transcript_863	6	p1	(G)13	13	6738	6750	ATGATCATTGAGAGCAGGGG	60.034	20	CTGTGCCATTCACCATCAAC	59.967	20	124	6659	6782	ATGATCATTGAGAGCAGGGG	60.034	20	ACTGTGCCATTCACCATCAA	59.967	20	125	6659	6783	ATGATCATTGAGAGCAGGGG	60.034	20	ATTCACTGTGCCATTCACCA	59.967	20	129	6659	6787
Gekko_transcript_864	1	p2	(AG)6	12	1510	1521	CTGCAGCCTATTGCTGTGAA	60.157	20	TGTAGCCAAACCACCAAACA	60.004	20	274	1332	1605	CTGCAGCCTATTGCTGTGAA	60.157	20	TAGCCAAACCACCAAACACA	60.004	20	272	1332	1603	CTGCAGCCTATTGCTGTGAA	60.157	20	ACACAAGACGGACTGGCTCT	59.907	20	257	1332	1588
Gekko_transcript_864	2	p1	(A)11	11	3090	3100	ACTTTTCCTTGGGAACCAGG	60.332	20	CAATGCCTGCTACGAGCATA	59.999	20	204	2950	3153	GCACCTCAAGTCCTCAGCTT	59.604	20	CAATGCCTGCTACGAGCATA	59.999	20	152	3002	3153	GCACCTCAAGTCCTCAGCTT	59.604	20	TATCGGCATTTCCCACTTTC	59.901	20	259	3002	3260
Gekko_transcript_864	3	p2	(GT)7	14	3475	3488	CCCTAATTTCAGCCCTTTCC	59.903	20	GGTCCTGAACGTGGAGTTGT	60.009	20	193	3434	3626	CCCTAATTTCAGCCCTTTCC	59.903	20	AAATTTGGTCCTGAACGTGG	59.830	20	199	3434	3632	CCCTAATTTCAGCCCTTTCC	59.903	20	CATGCTGAAAATGTGCTGGT	59.722	20	131	3434	3564
Gekko_transcript_864	4	p1	(C)16	16	3726	3741	ACAACTCCACGTTCAGGACC	60.009	20	CAACGGGGAGAGATTCAAGA	60.187	20	250	3607	3856	CTCCACGTTCAGGACCAAAT	59.966	20	CAACGGGGAGAGATTCAAGA	60.187	20	246	3611	3856	ACAACTCCACGTTCAGGACC	60.009	20	ATCGCAGCTGCTCTGATGTA	59.728	20	167	3607	3773
Gekko_transcript_864	5	p1	(C)14	14	4022	4035	AACATTCATCCCAGGCTTTG	59.933	20	TTCCACTTGTCAGATTCCCC	59.903	20	256	3962	4217	AACATTCATCCCAGGCTTTG	59.933	20	CAGGTAGCCGTGGGTTTCTA	60.125	20	122	3962	4083	AACATTCATCCCAGGCTTTG	59.933	20	GCTATTGGCCAGTACGCTTC	59.873	20	226	3962	4187
Gekko_transcript_864	6	p1	(C)22	22	6048	6069	GGAGAGCTTCTCATTGGCAG	60.096	20	AAACAAAGGGGGCACCTACT	59.864	20	274	5854	6127	GGAAGTGATGGGACGAGAAG	59.655	20	AAACAAAGGGGGCACCTACT	59.864	20	216	5912	6127	AAAACTCATTGCTTGGCAGC	60.395	20	AAACAAAGGGGGCACCTACT	59.864	20	242	5886	6127
Gekko_transcript_864	7	p1	(C)14	14	6652	6665	GTTTAAACCCATTCTGGCGA	59.938	20	TCACAACAGCTTTGCGATTC	59.995	20	269	6547	6815	TAAACCCATTCTGGCGAGTC	60.074	20	TCACAACAGCTTTGCGATTC	59.995	20	266	6550	6815	GTTTAAACCCATTCTGGCGA	59.938	20	TCTCAACGGCTTCACAACAG	60.025	20	280	6547	6826
Gekko_transcript_864	8	p1	(T)10	10	8010	8019	TGTGCCTGACTTTCCTTGTG	59.873	20	GCAGTTCCTTTGGGTGGTTA	59.971	20	185	7974	8158	TGTGCCTGACTTTCCTTGTG	59.873	20	AAAGAAAAGACCGTCCGCTT	60.242	20	221	7974	8194	TGTGCCTGACTTTCCTTGTG	59.873	20	ACAAGACGCAGTTCCTTTGG	60.291	20	192	7974	8165
Gekko_transcript_864	9	c	(G)12aagaaaccttctaaaacacgaccaggtactgattgattctgcactgccttttggattgcgtgttccggaaagtcttaaaatcctcttttttggggtgt(G)10	120	8273	8392	CATCATGGCCAGCTTCTTTT	60.214	20	GGTCCCCCTGTGTTCTCTCT	60.504	20	187	8249	8435	AAGCGGACGGTCTTTTCTTT	60.242	20	GGTCCCCCTGTGTTCTCTCT	60.504	20	261	8175	8435	GCCTTTTTCCTTCCCATCAT	60.265	20	GGTCCCCCTGTGTTCTCTCT	60.504	20	201	8235	8435
Gekko_transcript_864	10	p1	(C)11	11	8529	8539	TGATTCTGCACTGCCTTTTG	59.988	20	AAAGGAAAGATTCATGGGGG	60.124	20	254	8317	8570	TGATTCTGCACTGCCTTTTG	59.988	20	GAAAGATTCATGGGGGAGGT	60.133	20	250	8317	8566	TGATTCTGCACTGCCTTTTG	59.988	20	AGGAAAGATTCATGGGGGAG	60.264	20	252	8317	8568
Gekko_transcript_866	1	p1	(A)10	10	6347	6356	TTTCCTGTGAGCTTAGCCGT	60.015	20	TGCAATTCATACGACACGGT	59.995	20	168	6217	6384	TTTGTGTCTCCGTTGCTCAG	60.025	20	TGCAATTCATACGACACGGT	59.995	20	225	6160	6384	CTTTCCTGTGAGCTTAGCCG	60.147	20	TGCAATTCATACGACACGGT	59.995	20	169	6216	6384
Gekko_transcript_871	1	c	(TGTC)5(TATC)15	80	6113	6192	GTTTGCGCACGTGCTTATTA	59.908	20	ATTTCCTTCCCTTGGCATTT	59.777	20	235	6014	6248	GTTTGCGCACGTGCTTATTA	59.908	20	GGAGTTTGGATTTCCTTCCC	59.744	20	244	6014	6257	GTTTGCGCACGTGCTTATTA	59.908	20	GATTTCCTTCCCTTGGCATT	60.265	20	236	6014	6249
Gekko_transcript_871	2	p1	(A)11	11	6294	6304	AAATGCCAAGGGAAGGAAAT	59.777	20	CCTCCATTGCCACTGAGATT	60.073	20	105	6229	6333	AAATGCCAAGGGAAGGAAAT	59.777	20	TTAAAAGCCTCCATTGCCAC	60.074	20	112	6229	6340	GGGAAGGAAATCCAAACTCC	59.744	20	TTAAAAGCCTCCATTGCCAC	60.074	20	103	6238	6340
Gekko_transcript_872	1	p3	(AGG)5	15	91	105	GGTGCGTTACATGGTCAGTG	60.032	20	ACTGCAGCTCTTTCGTGGAT	60.020	20	189	31	219	GGTGCGTTACATGGTCAGTG	60.032	20	AGAGCCACTGCAGCTCTTTC	59.898	20	195	31	225	GTGCGTTACATGGTCAGTGC	60.192	20	ACTGCAGCTCTTTCGTGGAT	60.020	20	188	32	219
Gekko_transcript_872	2	p1	(A)10	10	1818	1827	CAGTGACTCTGCCCCAAAAT	60.111	20	TAAAGTGCGAAAGCATGTGG	59.872	20	184	1732	1915	CCCCCTACAAATTGGGAAAG	60.525	20	TAAAGTGCGAAAGCATGTGG	59.872	20	251	1665	1915	CAGTGACTCTGCCCCAAAAT	60.111	20	AAGTGCGAAAGCATGTGGAT	60.667	20	182	1732	1913
Gekko_transcript_872	3	p2	(AT)10	20	7872	7891	CCTCCCTGCTGCATATACACT	59.232	21	CGAAAATCTGCATTGGCTTT	60.209	20	278	7769	8046	CCTCCCTGCTGCATATACACT	59.232	21	CTCGAAAATCTGCATTGGCT	60.352	20	280	7769	8048	TCCCTGCTGCATATACACTGTC	60.162	22	CGAAAATCTGCATTGGCTTT	60.209	20	276	7771	8046
Gekko_transcript_872	4	p1	(T)10	10	8005	8014	CCTCCCTGCTGCATATACACT	59.232	21	CGAAAATCTGCATTGGCTTT	60.209	20	278	7769	8046	CCTCCCTGCTGCATATACACT	59.232	21	CTCGAAAATCTGCATTGGCT	60.352	20	280	7769	8048	TCCCTGCTGCATATACACTGTC	60.162	22	CGAAAATCTGCATTGGCTTT	60.209	20	276	7771	8046
Gekko_transcript_873	1	p1	(G)14	14	235	248	TACGATGAGGACAACGGTGA	60.112	20	AAGGGACGAACTCACACCAG	60.151	20	140	153	292	TGCCTCTTGGAGACTCTGGT	59.986	20	GGCTAAGGGACGAACTCACA	60.255	20	280	17	296	CCTCTTGGAGACTCTGGTCG	59.978	20	GGCTAAGGGACGAACTCACA	60.255	20	278	19	296
Gekko_transcript_873	2	p1	(C)10	10	2244	2253	CCTCCCACTCCTTGGTGTAA	59.959	20	AGATGACTGGTGGATCCTGG	59.920	20	162	2219	2380	CCTCCCACTCCTTGGTGTAA	59.959	20	GACTGGTGGATCCTGGAAAA	59.903	20	158	2219	2376	CCTCCCACTCCTTGGTGTAA	59.959	20	ATGACTGGTGGATCCTGGAA	60.326	20	160	2219	2378
Gekko_transcript_874	1	p1	(A)11	11	4825	4835	CCTCCCTTTTCCAAGAGGTC	60.045	20	AGAGACTTGCAGGGTGAGGA	59.986	20	227	4724	4950	CCTCCCTTTTCCAAGAGGTC	60.045	20	GAGACTTGCAGGGTGAGGAC	59.841	20	226	4724	4949	CCTCCCTTTTCCAAGAGGTC	60.045	20	TCCCCATTTCTTCTTTGCAG	60.184	20	196	4724	4919
Gekko_transcript_874	2	p3	(TAA)5	15	8393	8407	AAGTGGACTTGGCATTGAGG	60.111	20	TGTTCAGTGCTGTCCAGAGG	60.022	20	115	8341	8455	AACTTGCATGCGTGACTTTG	59.911	20	TGCATTTGGAAGCCTTCTCT	59.955	20	220	8365	8584	AAGTGGACTTGGCATTGAGG	60.111	20	TGCATTTGGAAGCCTTCTCT	59.955	20	244	8341	8584
Gekko_transcript_876	1	p3	(GGC)6	18	257	274	AAGAGCAAGAGCTGCTGGAG	60.035	20	TTCAAAGAAGCATGGTGCAA	60.379	20	253	119	371	AAGAGCAAGAGCTGCTGGAG	60.035	20	GCATGGTGCAATGGAGTGTA	60.549	20	244	119	362	CTGCTGTGGAGAAACTGCTG	59.770	20	TTCAAAGAAGCATGGTGCAA	60.379	20	211	161	371
Gekko_transcript_881	1	p3	(GAG)5	15	8303	8317	AGGGAGTCTTTCCACCCACT	59.968	20	CCCCAATAACTCCACTCCCT	60.183	20	162	8228	8389	TTTCCAGACTGTACCCCACC	59.820	20	CCCCAATAACTCCACTCCCT	60.183	20	235	8155	8389	AGGGAGTCTTTCCACCCACT	59.968	20	CCACTCCCTGTTTTGACCAC	60.399	20	151	8228	8378
Gekko_transcript_884	1	p1	(G)11	11	8408	8418	TCTAATCCTACCACCTGCCG	60.088	20	AACCATGAAAGAAGGCTGGA	59.670	20	117	8330	8446	TCTAATCCTACCACCTGCCG	60.088	20	AAACCATGAAAGAAGGCTGG	59.170	20	118	8330	8447	TAATCCTACCACCTGCCGTC	59.955	20	CCATGAAAGAAGGCTGGATT	59.126	20	113	8332	8444
Gekko_transcript_886	1	p1	(C)15	15	2008	2022	CCTGCTGATGGACCTCTCTC	59.945	20	CTTCTCGGCACTTTTTCCAG	59.986	20	198	1964	2161	CCTGCTGATGGACCTCTCTC	59.945	20	AGCCCCAAGCATTTTAACCT	59.966	20	264	1964	2227	CCTGCTGATGGACCTCTCTC	59.945	20	CCAGTAGGGGTGTAGCCAGA	60.126	20	109	1964	2072
Gekko_transcript_886	2	p1	(T)11	11	3093	3103	GGGGTGGGAGAAGAAAAGTC	59.912	20	CCAATGCTCCCTCTAAGCTG	59.971	20	261	2979	3239	GGGGTGGGAGAAGAAAAGTC	59.912	20	ACTTTGTGAGCCGCTAGCAT	60.044	20	217	2979	3195	GGGGTGGGAGAAGAAAAGTC	59.912	20	CCAACCAATGCTCCCTCTAA	60.066	20	265	2979	3243
Gekko_transcript_886	3	p3	(CAG)5	15	3463	3477	GTTCTCGGAACATCTCTGGC	59.810	20	CATTCGATCACGTGACAACC	59.967	20	277	3435	3711	GTTCTCGGAACATCTCTGGC	59.810	20	CCCCAATCCTACAACCAGAA	59.784	20	252	3435	3686	CCACCTTCAGAACATTGGCT	60.111	20	GGAATTGGATTTGGAACTGC	59.368	20	259	3301	3559
Gekko_transcript_886	4	p1	(G)11	11	3684	3694	GTTCTCGGAACATCTCTGGC	59.810	20	CATTCGATCACGTGACAACC	59.967	20	277	3435	3711	GTTCTCGGAACATCTCTGGC	59.810	20	CCCCAATCCTACAACCAGAA	59.784	20	252	3435	3686	CCACCTTCAGAACATTGGCT	60.111	20	GGAATTGGATTTGGAACTGC	59.368	20	259	3301	3559
Gekko_transcript_886	5	p1	(C)10	10	5524	5533	TCTGGCTTGGGAAATACCTG	60.066	20	GGTCTGCATCTCTTTGAGCC	59.957	20	201	5442	5642	AGGGTTTCCAACTCTGGCTT	60.110	20	GGTCTGCATCTCTTTGAGCC	59.957	20	213	5430	5642	GCACTGGCTCTTAAACAGGG	59.875	20	GGTCTGCATCTCTTTGAGCC	59.957	20	229	5414	5642
Gekko_transcript_886	6	c	(GAG)5gaa(AAT)9(AGG)8	69	6773	6841	CTTCCAAAGCAGCCATTTTC	59.823	20	AGGGGAAGGGAAAGGAGATT	60.256	20	193	6723	6915	CTTCCAAAGCAGCCATTTTC	59.823	20	CTTTGGGTAGTGAAGGGCAG	59.728	20	154	6723	6876	GGAGGGACTTCAAAGGGGTA	60.298	20	AGGGGAAGGGAAAGGAGATT	60.256	20	231	6685	6915
Gekko_transcript_889	1	c	(C)10ttcctctgcccgctccggccaccgaggctgtcgctttgctcttgctgcatcatcacccccccatcca(C)10tccacgccgccgtcactgctgagaaagggagcgcaccgcattgcatacaagggcgaaggagatcggat(C)10	165	114	278	CCGCTTTCTCCCACTTTCTC	61.256	20	CAGTGGTCGTCATCTTGGAA	59.676	20	280	86	365	CGCTTTCTCCCACTTTCTCT	58.670	20	CAGTGGTCGTCATCTTGGAA	59.676	20	279	87	365	CCGCTTTCTCCCACTTTCTC	61.256	20	CCTCGGCATCAGCAACTACT	60.419	20	247	86	332
Gekko_transcript_889	2	p2	(CT)6	12	8126	8137	TTTTTCCTGCATCTGGCAAT	60.585	20	TCCAGTAAATGCTTCAGTTCCA	59.747	22	240	8029	8268	TCCTGCATCTGGCAATGAC	60.801	19	GCAGCAGACAAGCAAGTAACC	60.074	21	279	8033	8311	TCCTGCATCTGGCAATGA	59.862	18	GCAGCAGACAAGCAAGTAACC	60.074	21	279	8033	8311
Gekko_transcript_895	1	p3	(TAT)6	18	1834	1851	TTCACCTGATCCCTACCACC	59.779	20	TGATCAATTGTCCTCCTCCC	59.862	20	274	1693	1966	GGCTCTTGCCTTGACACTTC	59.997	20	ACCAACCTGCTCAATACCCA	60.375	20	278	1660	1937	GGCTCTTGCCTTGACACTTC	59.997	20	AACCTGCTCAATACCCAGGA	59.550	20	275	1660	1934
Gekko_transcript_897	1	p3	(GAA)5	15	121	135	AGGAGAAAAGGCGAGTTGTG	59.473	20	CAGGGTGCCACTTTAATGCT	60.132	20	197	72	268	GACTAGACAGCGGGAAGGAA	59.430	20	CAGGGTGCCACTTTAATGCT	60.132	20	230	39	268	AGGAGAAAAGGCGAGTTGTG	59.473	20	TGGATTTTTATCAGGGTGCC	59.762	20	208	72	279
Gekko_transcript_897	2	p1	(G)10	10	2369	2378	AACCGAATTTTTCCAGCTCC	60.431	20	CCCCAGTCCAATCTTTTTGA	59.903	20	199	2278	2476	AACCGAATTTTTCCAGCTCC	60.431	20	GAACCCCCAGTCCAATCTTT	60.169	20	203	2278	2480	GGTATTTTCCGAGTTCGGGT	60.187	20	GCAAATTTGGTGCCTCTACC	59.574	20	239	2171	2409
Gekko_transcript_897	3	p1	(T)11	11	4703	4713	CCAGTGCTGAGAGCAGAAAA	59.314	20	AGGCCTCAAAGGTACTGGGT	59.994	20	269	4669	4937	CCAGTGCTGAGAGCAGAAAA	59.314	20	TCAAAACACACAAAACCCCA	59.834	20	137	4669	4805	CCAGTGCTGAGAGCAGAAAA	59.314	20	CATGTTGCCAAGAGGAGACA	59.831	20	203	4669	4871
Gekko_transcript_897	4	p1	(C)15	15	6950	6964	TGAGGGAGGAGCAGAAGAAG	59.673	20	GTGGCCCTGAAGCAGAATAG	59.836	20	238	6836	7073	CTGAGGGAGGAGCAGAAGAA	59.673	20	GTGGCCCTGAAGCAGAATAG	59.836	20	239	6835	7073	TGAGGGAGGAGCAGAAGAAG	59.673	20	GGCCCTGAAGCAGAATAGTG	59.836	20	236	6836	7071
Gekko_transcript_897	5	p1	(T)15	15	7490	7504	AGGCTCCTCAGCAGAACAGA	60.284	20	AAGCATTGTGGGAAACGAAC	59.978	20	215	7413	7627	GGCTCCTCAGCAGAACAGAT	59.560	20	AAGCATTGTGGGAAACGAAC	59.978	20	214	7414	7627	GAAATGGCCACTTGGATCAG	60.461	20	AAGCATTGTGGGAAACGAAC	59.978	20	163	7465	7627
Gekko_transcript_898	1	p1	(C)15	15	277	291	GCTTCCCAAGCCTTCCTTT	60.698	19	GTCAACATCCAGTGCCTCCT	60.120	20	278	240	517	GCTTCCCAAGCCTTCCTTT	60.698	19	GTGGGCGACTTGTAATCCTC	59.556	20	202	240	441	GCTTCCCAAGCCTTCCTTT	60.698	19	ATCCTCATTGGTCTCGGACA	60.475	20	188	240	427
Gekko_transcript_898	2	p1	(A)14	14	4834	4847	CCCGTTTGTAAATGGAATGG	60.046	20	GCACTTTCCCCATCTGTCAT	59.934	20	142	4786	4927	CCCGTTTGTAAATGGAATGG	60.046	20	GGACTTGGCTCTACTTCCCC	60.074	20	238	4786	5023	CCCGTTTGTAAATGGAATGG	60.046	20	CAAGGTAAGCACTTTCCCCA	60.103	20	150	4786	4935
Gekko_transcript_898	3	p2	(GT)7	14	6411	6424	CTACCCTGCTTCTTTGGCAC	59.875	20	CACCACCACCTACAATGCAA	60.427	20	183	6302	6484	ACCCTGCTTCTTTGGCACTA	59.875	20	CACCACCACCTACAATGCAA	60.427	20	181	6304	6484	TACCCTGCTTCTTTGGCACT	59.875	20	CACCACCACCTACAATGCAA	60.427	20	182	6303	6484
Gekko_transcript_899	1	p3	(CAC)8	24	812	835	GCATCCCACTTCTCAGCTTC	59.957	20	GACTTCTGGCTCAGCTTTGG	60.134	20	272	608	879	CATCCCACTTCTCAGCTTCC	59.803	20	GACTTCTGGCTCAGCTTTGG	60.134	20	271	609	879	TGGCATCCGGACTTACTTCT	59.694	20	CCATCACCTTCACCTCTGGT	59.962	20	210	693	902
Gekko_transcript_899	2	p1	(C)14	14	6114	6127	CCTCCCTCTGCTGCTATGTC	59.973	20	ATGCCTGTATTGTGCTGCAA	60.288	20	232	6091	6322	AGCTGACCAGATGCCCTAGA	59.973	20	ATGCCTGTATTGTGCTGCAA	60.288	20	280	6043	6322	CCCTAGAAGGCTCACAGCAG	60.149	20	ATGCCTGTATTGTGCTGCAA	60.288	20	267	6056	6322
Gekko_transcript_899	3	p1	(G)12	12	7725	7736	AAGCAGAGGGGAGATGGATT	60.037	20	CACTGTCAGCCCCCACTTAT	59.989	20	209	7620	7828	AAGCAGAGGGGAGATGGATT	60.037	20	TCAGCCCCCACTTATCTCAC	60.073	20	204	7620	7823	AAGCAGAGGGGAGATGGATT	60.037	20	GTCAGCCCCCACTTATCTCA	60.073	20	205	7620	7824
Gekko_transcript_899	4	p1	(G)11	11	7943	7953	ATAAGTGGGGGCTGACAGTG	59.989	20	GGGATCTCAGAAGTGTCCCA	60.048	20	175	7809	7983	ATAAGTGGGGGCTGACAGTG	59.989	20	CCAGCCAACAATTCTCCATT	59.933	20	261	7809	8069	TGAGATAAGTGGGGGCTGAC	60.073	20	GGGATCTCAGAAGTGTCCCA	60.048	20	179	7805	7983
Gekko_transcript_899	5	p3	(TTA)5	15	8130	8144	AATGGAGAATTGTTGGCTGG	59.933	20	GATGGGGCAGCTTTAATGAG	59.668	20	242	8050	8291	GGAAATGTTCCCATCTCCCT	60.133	20	GATGGGGCAGCTTTAATGAG	59.668	20	209	8083	8291	AATGGAGAATTGTTGGCTGG	59.933	20	GGGGCAGCTTTAATGAGCTA	59.456	20	239	8050	8288
Gekko_transcript_901	1	p3	(GCC)5	15	89	103	TCTCCTCCTCCTCCACCC	60.130	18	GAGGCCTCCTCCTCATGC	60.891	18	179	66	244	CTCTCCTCCTCCTCCACCC	61.155	19	GAGGCCTCCTCCTCATGC	60.891	18	180	65	244	CCTCTCCTCCTCCTCCACC	61.155	19	GAGGCCTCCTCCTCATGC	60.891	18	181	64	244
Gekko_transcript_901	2	p1	(G)14	14	4400	4413	TCGAGCCCTTCCTAAGACTG	59.569	20	AGGGTCCATTTGCACTTCAC	59.973	20	266	4347	4612	GCTCGAGCCCTTCCTAAGAC	60.484	20	AGGGTCCATTTGCACTTCAC	59.973	20	268	4345	4612	TCGAGCCCTTCCTAAGACTG	59.569	20	TGCAAGTCCTGAGTTTGGTG	59.873	20	100	4347	4446
Gekko_transcript_901	3	p3	(GCT)5	15	4874	4888	GGAATGCGAAAGGACCTACA	60.074	20	GGGGATGGGAGAGAAGAAAG	60.008	20	237	4803	5039	GGGGTTCTCATCACTGGTGT	59.817	20	GGGGATGGGAGAGAAGAAAG	60.008	20	259	4781	5039	CAGGAATGCGAAAGGACCTA	60.206	20	GGGGATGGGAGAGAAGAAAG	60.008	20	239	4801	5039
Gekko_transcript_901	4	p1	(C)10	10	5037	5046	GGAATGCGAAAGGACCTACA	60.074	20	GGTAGAAATTCATCCAGGCG	59.528	20	267	4803	5069	CAGGAATGCGAAAGGACCTA	60.206	20	GGTAGAAATTCATCCAGGCG	59.528	20	269	4801	5069	CGTTCCACCAGCTTTCTTCT	59.473	20	CTGGCAACGTCCCAAATAAT	59.823	20	159	5009	5167
Gekko_transcript_901	5	p1	(G)12	12	5738	5749	TCTAGCTGAGCCATCCCTGT	59.973	20	GGAGGAGTGACGGGTGTTTA	59.966	20	173	5644	5816	TCCATCTAGCTGAGCCATCC	60.326	20	GGAGGAGTGACGGGTGTTTA	59.966	20	177	5640	5816	TAGCTGAGCCATCCCTGTTC	60.362	20	GGAGGAGTGACGGGTGTTTA	59.966	20	171	5646	5816
Gekko_transcript_901	6	p3	(CCT)9	27	6110	6136	TCCTTGCTGTTTCGTCTCCT	59.989	20	AAAAGCAATTTGGTGATGGC	59.945	20	249	5990	6238	AATGTGTTTCTCCCCACAGC	59.973	20	AAAAGCAATTTGGTGATGGC	59.945	20	180	6059	6238	CTGTTTCGTCTCCTGAAGGG	59.837	20	AAAAGCAATTTGGTGATGGC	59.945	20	243	5996	6238
Gekko_transcript_901	7	p1	(C)13	13	8001	8013	CAGTTCTTCGAAGCAAGGCT	59.757	20	CGACTTTTCAGATTGGCACA	59.840	20	186	7967	8152	AATGCTTCATCTGGACCCTG	60.073	20	GTAACTGCATCAGTGGCACG	60.333	20	256	7789	8044	CCGACTTTGGAATGCTTCAT	60.074	20	GTAACTGCATCAGTGGCACG	60.333	20	266	7779	8044
Gekko_transcript_906	1	p1	(A)10	10	4062	4071	GAAGACGTTTCCGTGGTCAT	59.973	20	ACAAGCCAAGCAGATGGTCT	59.874	20	261	3879	4139	GAAGACGTTTCCGTGGTCAT	59.973	20	AGCCAAGCAGATGGTCTCAT	59.834	20	258	3879	4136	GAAGACGTTTCCGTGGTCAT	59.973	20	GCCAAGCAGATGGTCTCATT	60.226	20	257	3879	4135
Gekko_transcript_906	2	p3	(TCC)5	15	4824	4838	ATCCCTATGGTTGAGGGACC	60.015	20	TCCTGGGATTTCAGAACCAG	60.042	20	130	4750	4879	ATCCCTATGGTTGAGGGACC	60.015	20	TCTGCCTTTTCATTCTGGCT	59.955	20	202	4750	4951	CAGATCTTGCCTGCTTTTCC	59.955	20	TCCTGGGATTTCAGAACCAG	60.042	20	186	4694	4879
Gekko_transcript_907	1	c	(T)12aaatacatgggtgattaat(C)13(A)12	56	6744	6799	GGCCATATGGACGCTAAAGA	60.060	20	ACCCAGTGCAGCTACCAAGT	59.792	20	248	6660	6907	GGCCATATGGACGCTAAAGA	60.060	20	CCAAGTTCCCACGCTCTAAA	60.241	20	170	6660	6829	AAAAACCACCCATAGTCCCC	59.919	20	CCAAGTTCCCACGCTCTAAA	60.241	20	219	6611	6829
Gekko_transcript_907	2	p2	(GT)6	12	7155	7166	GCAAGTCAGCAGAGACTCCC	60.143	20	GTAAGTAAACAGGTGGGGGC	58.436	20	211	7019	7229	GGCAAGTCAGCAGAGACTCC	60.143	20	GTAAGTAAACAGGTGGGGGC	58.436	20	212	7018	7229	GAACTGCAGAAAGCTGCTGG	61.256	20	TGCTCCTTGATCCAAACCAT	60.461	20	280	7105	7384
Gekko_transcript_913	1	p1	(A)10	10	7741	7750	GCCTTGGAAACAAATAGCCA	60.074	20	CTGAAGCAGGAGGAACCAAG	59.982	20	237	7683	7919	GCCTTGGAAACAAATAGCCA	60.074	20	ATTGGCAAGATGCCTGTACC	59.962	20	136	7683	7818	GCCTTGGAAACAAATAGCCA	60.074	20	AACTGAAGCAGGAGGAACCA	59.844	20	239	7683	7921
Gekko_transcript_914	1	p3	(CTC)5	15	19	33	--
Gekko_transcript_916	1	p1	(C)10	10	3788	3797	CCCAGCTCTGTTTTCTCAGG	59.982	20	CAACGGAGCGTGACAAGTAA	59.904	20	259	3673	3931	CCCCAGCTCTGTTTTCTCAG	59.982	20	CAACGGAGCGTGACAAGTAA	59.904	20	260	3672	3931	CTCTGTGATGAAAGCAGCCA	60.136	20	GTCTCCCTCTGAGCAACAGG	59.986	20	231	3613	3843
Gekko_transcript_916	2	p1	(G)10	10	3902	3911	CCCAGCTCTGTTTTCTCAGG	59.982	20	CAACGGAGCGTGACAAGTAA	59.904	20	259	3673	3931	CCCCAGCTCTGTTTTCTCAG	59.982	20	CAACGGAGCGTGACAAGTAA	59.904	20	260	3672	3931	CTCTGTGATGAAAGCAGCCA	60.136	20	GTCTCCCTCTGAGCAACAGG	59.986	20	231	3613	3843
Gekko_transcript_916	3	p1	(G)11	11	4354	4364	CCTTAATGGGCCAAGCAATA	59.922	20	GCTGCTTTCTGTAGGATCGG	59.978	20	253	4162	4414	CCTTAATGGGCCAAGCAATA	59.922	20	GGCTGCTTTCTGTAGGATCG	59.978	20	254	4162	4415	CCTTAATGGGCCAAGCAATA	59.922	20	TTTCTGTAGGATCGGAACGG	60.066	20	248	4162	4409
Gekko_transcript_916	4	p1	(C)12	12	5586	5597	GGGAAGGGAAAAGGAGTTTG	59.912	20	AAGCCTCCATGTTCCATCAG	60.073	20	268	5481	5748	GAAAAGGAGTTTGTCAGCCG	59.853	20	AAGCCTCCATGTTCCATCAG	60.073	20	261	5488	5748	GGGAAGGGAAAAGGAGTTTG	59.912	20	GAGAGGATGCTGGGAAAACA	60.195	20	249	5481	5729
Gekko_transcript_916	5	p1	(C)12	12	7144	7155	CCCAAAGCATTCGTGATTTT	59.938	20	GTCTCTGCCAACTCTCCTGG	59.986	20	207	7094	7300	TCCTCCCTGGCATTGTAGTC	60.073	20	GTCTCTGCCAACTCTCCTGG	59.986	20	232	7069	7300	CTCCCAAAGCATTCGTGATT	60.074	20	GTCTCTGCCAACTCTCCTGG	59.986	20	209	7092	7300
Gekko_transcript_917	1	p1	(G)13	13	4906	4918	TCAGCAGCCCTACCCACTAT	59.717	20	TGCCCCCTTATGGTAAGACA	60.323	20	278	4784	5061	ATCAGCAGCCCTACCCACTA	59.717	20	TGCCCCCTTATGGTAAGACA	60.323	20	279	4783	5061	TAATCAGCAGCCCTACCCAC	60.096	20	GCCCCCTTATGGTAAGACAA	58.903	20	280	4781	5060
Gekko_transcript_921	1	p3	(GAG)6	18	387	404	ACAGCAGGAGAGGGACAGAA	59.986	20	TTGTTCAGCTCAGGCACAAG	60.175	20	267	335	601	ACAGCAGGAGAGGGACAGAA	59.986	20	TCAGGCACAAGGGTCTTAGG	60.246	20	258	335	592	ACAGCAGGAGAGGGACAGAA	59.986	20	GCTCAGGCACAAGGGTCTTA	60.397	20	260	335	594
Gekko_transcript_921	2	p1	(T)10	10	3650	3659	CTAGTGTTCTGGGCTCAGGG	59.861	20	TCCTGGACTCCATTCTAGCTG	59.439	21	251	3555	3805	CCTCAATATTGCCAATGCAAA	60.816	21	GATATGAAGGCGTGGAAGGA	60.036	20	271	3611	3881	CCTCAATATTGCCAATGCAAA	60.816	21	TATGAAGGCGTGGAAGGAAG	60.206	20	269	3611	3879
Gekko_transcript_929	1	c	(T)10(G)11	21	2615	2635	CAAATGGGGTATGTGTGTGTG	59.600	21	ATAGGGTGCAGCAGTTGGAG	60.277	20	278	2569	2846	CAAATGGGGTATGTGTGTGTG	59.600	21	TGCAGCAGTTGGAGTCTCTC	59.288	20	272	2569	2840	TTCAAATGGGGTATGTGTGTG	59.159	21	ATAGGGTGCAGCAGTTGGAG	60.277	20	280	2567	2846
Gekko_transcript_935	1	p1	(C)10	10	3902	3911	CCTTGCATTGTGGACTTGTG	60.152	20	AGGCTTGATTTAATGGGGGA	60.633	20	258	3719	3976	TTGCCTCTGGATTTTCCTTG	60.184	20	AGGCTTGATTTAATGGGGGA	60.633	20	273	3704	3976	TTCCTTGCATTGTGGACTTG	59.691	20	AGGCTTGATTTAATGGGGGA	60.633	20	260	3717	3976
Gekko_transcript_935	2	p3	(TGG)5	15	7616	7630	GAGTTGGTGGGGTCTTTTCA	59.943	20	TGCCAGCTTCACAAGAAATG	59.988	20	252	7544	7795	GAGTTGGTGGGGTCTTTTCA	59.943	20	CAGCTTCACAAGAAATGGCA	59.988	20	249	7544	7792	TCGATGTGCCACAAGTGATT	60.120	20	TGCCAGCTTCACAAGAAATG	59.988	20	227	7569	7795
Gekko_transcript_937	1	p1	(C)10	10	3073	3082	AGCACCCCGTACTTTGACAG	60.171	20	CTGAGTGCTTTGCGTCCATA	60.011	20	212	2979	3190	GTGAACTACGACTTCCCCCA	59.966	20	GAGAGGACTGTAGAGGGGGC	60.216	20	258	2879	3136	AGCACCCCGTACTTTGACAG	60.171	20	AAAATCAGCATCAAGGTGGC	60.081	20	276	2979	3254
Gekko_transcript_937	2	p2	(GA)7	14	8251	8264	TTGCAGCGTGTCCATTTAAC	59.735	20	ACAAAGTTGCAGAACATGCG	59.911	20	151	8215	8365	GGGTAGACAAGGGGGACAAG	60.736	20	ACAAAGTTGCAGAACATGCG	59.911	20	237	8129	8365	TATTTGCAGCGTGTCCATTT	59.186	20	ACAAAGTTGCAGAACATGCG	59.911	20	154	8212	8365
Gekko_transcript_939	1	p3	(GGC)6	18	40	57	GAGAAGAACTGCCAAGAGCG	60.277	20	TTTCTGGAACACCACCATCA	59.935	20	115	12	126	GAGAAGAACTGCCAAGAGCG	60.277	20	TCTGGAACACCACCATCAGA	60.088	20	113	12	124	GAGAAGAACTGCCAAGAGCG	60.277	20	ATACGTTCAGCAGTGAGGGC	60.285	20	209	12	220
Gekko_transcript_941	1	p1	(A)10	10	6507	6516	TGCATGCCAGTAAATCCTTG	59.688	20	ACATTTGCAGAGGGGACATC	59.934	20	191	6427	6617	TGCATGCCAGTAAATCCTTG	59.688	20	CCCCCTGGTAAATTTTGGTT	59.918	20	224	6427	6650	TGCATGCCAGTAAATCCTTG	59.688	20	AATCTTTCTGACCCCCTGGT	59.795	20	235	6427	6661
Gekko_transcript_941	2	p2	(AC)6	12	8526	8537	--
Gekko_transcript_943	1	p1	(T)10	10	2348	2357	TTGCTACCCCAGATACCCTG	59.948	20	TACACCATGCCCTTTGGTTT	60.227	20	226	2311	2536	TTGCTACCCCAGATACCCTG	59.948	20	GTACACCATGCCCTTTGGTT	59.717	20	227	2311	2537	CCTTCCTTTTCTTCCCCAAA	60.395	20	GCAGGTGCATCTGTGTCAAT	59.714	20	220	2245	2464
Gekko_transcript_943	2	p1	(G)12	12	6799	6810	AGCTGAAGGCCAAATGAAGA	59.955	20	TAAGCCTGAGGGTCAGCAGT	60.012	20	116	6718	6833	TGAGAGTGTGTAGGGAGGGG	60.104	20	TAAGCCTGAGGGTCAGCAGT	60.012	20	204	6630	6833	AGCTGAAGGCCAAATGAAGA	59.955	20	CTAAGCCTGAGGGTCAGCAG	60.149	20	117	6718	6834
Gekko_transcript_943	3	p1	(G)13	13	7469	7481	CAAATTGTGTTCAGCCATGC	60.119	20	TGCACAGAGCTTACACCCAC	59.905	20	148	7441	7588	ACCAGAAGGTGTTCCCATTG	59.820	20	GACAGACATTTCTCCCCCAA	59.903	20	259	7268	7526	CAAATTGTGTTCAGCCATGC	60.119	20	AGCTGTCTGTGATGGTGGTG	59.738	20	218	7441	7658
Gekko_transcript_944	1	p1	(C)15	15	3898	3912	CCTTGCATTGTGGACTTGTG	60.152	20	AGGCTTGATTTAATGGGGGA	60.633	20	266	3716	3981	TTCCTTGCATTGTGGACTTG	59.691	20	AGGCTTGATTTAATGGGGGA	60.633	20	268	3714	3981	GGATTTTCCTTGCATTGTGG	60.309	20	AGGCTTGATTTAATGGGGGA	60.633	20	273	3709	3981
Gekko_transcript_944	2	p1	(G)10	10	7041	7050	CCCACCCTGTAAATTGGATG	60.044	20	ATTCCTTGCCTCTCTCTCCC	59.778	20	179	6978	7156	CCCACCCTGTAAATTGGATG	60.044	20	TCTAGAAGCCAGAGGAGGCA	60.232	20	245	6978	7222	TTCCGATAGAAAATTCCCCC	60.089	20	ATTCCTTGCCTCTCTCTCCC	59.778	20	196	6961	7156
Gekko_transcript_944	3	p3	(TGG)5	15	7616	7630	TGGGGTCTTATCAGGCTGTC	60.073	20	TGCCAGCTTCACAAGAAATG	59.988	20	245	7551	7795	TGGGGTCTTATCAGGCTGTC	60.073	20	CAGCTTCACAAGAAATGGCA	59.988	20	242	7551	7792	TCGATGTGCCACAAGTGATT	60.120	20	TGCCAGCTTCACAAGAAATG	59.988	20	227	7569	7795
Gekko_transcript_945	1	p1	(A)12	12	2963	2974	CTGCTTTCCCACCTTCTCAG	59.982	20	GGTGAAACAAAGAAGCCCAA	60.088	20	234	2898	3131	GCTGCTATCAATCCTCAGGC	59.946	20	GGTGAAACAAAGAAGCCCAA	60.088	20	253	2879	3131	GCTATCAATCCTCAGGCTGC	59.946	20	GGTGAAACAAAGAAGCCCAA	60.088	20	250	2882	3131
Gekko_transcript_945	2	p1	(T)10	10	3770	3779	TTTTCCCCTCTTCCTCTGCT	60.319	20	GAGAGCTTGGCATCTTTTGG	59.955	20	204	3747	3950	GGCTGTTGAGGGTCCTTTTT	60.476	20	GAGAGCTTGGCATCTTTTGG	59.955	20	239	3712	3950	TTTTTCCCCTCTTCCTCTGC	60.683	20	GAGAGCTTGGCATCTTTTGG	59.955	20	205	3746	3950
Gekko_transcript_945	3	p1	(C)12	12	6146	6157	CCTAAATGTGCCAATGCAGA	59.688	20	GGCCCGCAAGTCTAACAATA	60.096	20	213	6123	6335	CCTAAATGTGCCAATGCAGA	59.688	20	TGTACAATCCTCATTCCCCC	59.605	20	180	6123	6302	CCTAAATGTGCCAATGCAGA	59.688	20	CCTGGCTTACAATACCAGGC	59.592	20	230	6123	6352
Gekko_transcript_945	4	p2	(CA)9	18	6522	6539	TCAGCATGTCAGATTGCCTC	59.950	20	ATGCACACCAGCACATTGTT	60.040	20	247	6386	6632	TTTTGGTTTGGAACAGCACA	60.127	20	GGGTTGCAAGACCTGTGAAT	59.973	20	238	6446	6683	TTTTGGTTTGGAACAGCACA	60.127	20	ATGCACACCAGCACATTGTT	60.040	20	187	6446	6632
Gekko_transcript_947	1	p1	(T)10	10	2355	2364	TTGCTACCCCAGATACCCTG	59.948	20	TACACCATGCCCTTTGGTTT	60.227	20	226	2318	2543	TTGCTACCCCAGATACCCTG	59.948	20	GTACACCATGCCCTTTGGTT	59.717	20	227	2318	2544	CCTTCCTTTTCTTCCCCAAA	60.395	20	GCAGGTGCATCTGTGTCAAT	59.714	20	220	2252	2471
Gekko_transcript_947	2	p1	(G)12	12	6806	6817	AGCTGAAGGCCAAATGAAGA	59.955	20	TAAGCCTGAGGGTCAGCAGT	60.012	20	116	6725	6840	TGAGAGTGTGTAGGGAGGGG	60.104	20	TAAGCCTGAGGGTCAGCAGT	60.012	20	204	6637	6840	AGCTGAAGGCCAAATGAAGA	59.955	20	CTAAGCCTGAGGGTCAGCAG	60.149	20	117	6725	6841
Gekko_transcript_947	3	p1	(G)13	13	7476	7488	CAAATTGTGTTCAGCCATGC	60.119	20	TGCACAGAGCTTACACCCAC	59.905	20	148	7448	7595	ACCAGAAGGTGTTCCCATTG	59.820	20	GACAGACATTTCTCCCCCAA	59.903	20	259	7275	7533	CAAATTGTGTTCAGCCATGC	60.119	20	AGCTGTCTGTGATGGTGGTG	59.738	20	218	7448	7665
Gekko_transcript_948	1	p1	(A)14	14	4324	4337	TAAGTATTGGCCCAGGCAAG	60.089	20	CAACCAGTCCCAGAGTCCAT	59.962	20	215	4280	4494	TAAGTATTGGCCCAGGCAAG	60.089	20	CTGAGTGGGAAGCAACCAGT	60.298	20	227	4280	4506	TAAGTATTGGCCCAGGCAAG	60.089	20	ACTGAGTGGGAAGCAACCAG	60.298	20	228	4280	4507
Gekko_transcript_948	2	p1	(A)16	16	4964	4979	CCAGGCTGTCTCTCCTGAAC	59.986	20	AGGTAGGAACTGGTGGCCTT	59.994	20	247	4877	5123	GGGATTATTTCACCGGGACT	60.017	20	AGGTAGGAACTGGTGGCCTT	59.994	20	215	4909	5123	CCAGGCTGTCTCTCCTGAAC	59.986	20	GACTAATGCAAGCCCTGAGC	59.985	20	217	4877	5093
Gekko_transcript_948	3	p1	(C)10	10	6669	6678	GGTGGGAATTCAAGCACAAT	59.797	20	ACAGGATCCACACTCCAAGG	59.962	20	179	6588	6766	GGTGCAAAATGGTTGGAAGT	59.836	20	ACCCAGCAGCAAGCACTACT	60.081	20	262	6445	6706	GGTGGGAATTCAAGCACAAT	59.797	20	TCCTTGAGATGGTCAGTCCC	60.048	20	276	6588	6863
Gekko_transcript_948	4	p2	(TC)9	18	7025	7042	GGGACTGACCATCTCAAGGA	60.048	20	TACTCTGCACGAACACGGAG	60.049	20	267	6844	7110	CAAGGAGCCTGAATCTTTCG	59.948	20	TACTCTGCACGAACACGGAG	60.049	20	253	6858	7110	GGGACTGACCATCTCAAGGA	60.048	20	CGGAGTCTGATGTCTGAGCA	60.138	20	252	6844	7095
Gekko_transcript_948	5	p1	(A)16	16	8123	8138	TGCCATTTCTAGCTGCTGTG	60.157	20	GTGCTGTGAAACAGACCCCT	60.159	20	278	7910	8187	TGCCATTTCTAGCTGCTGTG	60.157	20	AGTGCTGTGAAACAGACCCC	60.159	20	279	7910	8188	TTTTCAACTGTCTGCGGCTA	59.609	20	GTGCTGTGAAACAGACCCCT	60.159	20	122	8066	8187
Gekko_transcript_949	1	p3	(GGC)6	18	465	482	AAGGAGGGCTCTGCTTTTCT	59.599	20	CGCTCTCCTTCTCCCTTTCT	60.088	20	168	416	583	AAGGAGGGCTCTGCTTTTCT	59.599	20	CTCGCTCTCCTTCTCCCTTT	60.088	20	170	416	585	AAGGAGGGCTCTGCTTTTCT	59.599	20	ACCTCTCGCTCTCCTTCTCC	60.096	20	174	416	589
Gekko_transcript_949	2	p1	(T)11	11	3115	3125	CCAGTGAAAGAAGGGATGGA	60.042	20	TGGTCAACCAGAGGAAAAGG	60.081	20	248	2954	3201	AACACATCCCCAAAGCAAAC	59.836	20	AAAAACCCAACAACCCATGA	60.066	20	207	3067	3273	AACACATCCCCAAAGCAAAC	59.836	20	TGGTCAACCAGAGGAAAAGG	60.081	20	135	3067	3201
Gekko_transcript_949	3	p1	(A)10	10	4379	4388	TTGAAAGCCCATAGGAAACG	60.067	20	GCTGACCTTTTAGGGAAGGG	60.068	20	273	4157	4429	TTGAAAGCCCATAGGAAACG	60.067	20	CTGACCTTTTAGGGAAGGGG	59.927	20	272	4157	4428	GTGCTGGCTCCGGTACTTAG	59.898	20	GTGGGAAGTGGGAGAGTCAA	60.088	20	240	4338	4577
Gekko_transcript_949	4	p1	(T)10	10	6876	6885	AGCAGAAGGGAGCAAATGAA	59.955	20	AACCTGCACATCAGAAACCC	59.973	20	210	6734	6943	GAAGGGAGCAAATGAAACCA	60.051	20	AACCTGCACATCAGAAACCC	59.973	20	206	6738	6943	GTGTACCAGCAGAAGGGAGC	59.874	20	AACCTGCACATCAGAAACCC	59.973	20	217	6727	6943
Gekko_transcript_949	5	p1	(C)18	18	8284	8301	CTGGCACAGAAAGACAACCA	59.873	20	TGTGCTATGGAGAAGCACCA	60.413	20	248	8137	8384	GTGCTTTGTCTGTAGCGGGT	60.321	20	GCAACGCCTTTTTATTCCTG	59.720	20	250	8259	8508	TGGGCCAGCTTTTTCATACT	59.708	20	TGTGCTATGGAGAAGCACCA	60.413	20	220	8165	8384
Gekko_transcript_950	1	p2	(AC)9	18	7079	7096	AAGTGAGCCTTCCCAGATGA	59.803	20	ACAAGGCCACTTGGTGAGAC	60.159	20	226	7045	7270	CCACGATGCAAGTAGCCTTT	60.270	20	AGAACATGGAACAGATGGGG	59.779	20	222	6900	7121	AAGTGAGCCTTCCCAGATGA	59.803	20	AGGCCACTTGGTGAGACAAG	60.298	20	223	7045	7267
Gekko_transcript_956	1	p1	(G)11	11	5554	5564	TTTTGCAGGGCATTTCTACC	60.074	20	TGTGCATGCATCAAACAGAA	59.833	20	215	5393	5607	GCAGTATTTTGCAGGGCATT	60.103	20	TGTGCATGCATCAAACAGAA	59.833	20	221	5387	5607	TTTTGCAGGGCATTTCTACC	60.074	20	GCATGCATCAAACAGAATGC	60.237	20	212	5393	5604
Gekko_transcript_956	2	p1	(T)10	10	7352	7361	TTTTTCAGCCAGCCAAAATC	60.188	20	ATCCCCTGTGTGTAAGGCAA	60.375	20	170	7302	7471	TTTTTCAGCCAGCCAAAATC	60.188	20	TGACTTCATGATCCCCTGTG	59.473	20	180	7302	7481	TGGTAGCTGCCACTTGAACA	60.449	20	ATCCCCTGTGTGTAAGGCAA	60.375	20	262	7210	7471
Gekko_transcript_960	1	p1	(C)18	18	1968	1985	TTGCCTTCTTGCTGTTTGTG	60.027	20	CTTCAAGAAACCTTTCCCCC	59.912	20	273	1770	2042	TTGCCTTCTTGCTGTTTGTG	60.027	20	AAGAAACCTTTCCCCCAGAA	59.912	20	269	1770	2038	CCTCCAGCAAGATTGGTTGT	60.111	20	TCCATTTGATTTTCGAAGCC	60.016	20	196	1870	2065
Gekko_transcript_960	2	p1	(G)12	12	3206	3217	GGAGAAGGGGACTGTCACAA	60.088	20	CACAGAGGGAGAAGTGGCTC	59.986	20	258	2986	3243	TGGCTCTGTTGTGAAAGGTG	59.873	20	CACAGAGGGAGAAGTGGCTC	59.986	20	136	3108	3243	ATGGCCCTGACAGAAGAAGA	59.803	20	CACAGAGGGAGAAGTGGCTC	59.986	20	222	3022	3243
Gekko_transcript_960	3	p1	(G)16	16	3498	3513	CAGAGATCCTCAGCCTGGAC	59.945	20	GCCAAATCAACCCAGAAAAA	59.916	20	218	3394	3611	AGAGATCCTCAGCCTGGACA	59.945	20	GCCAAATCAACCCAGAAAAA	59.916	20	217	3395	3611	CCTCTGAGGACTGCTCTGCT	59.883	20	GCCAAATCAACCCAGAAAAA	59.916	20	194	3418	3611
Gekko_transcript_960	4	p1	(C)17	17	7849	7865	TGATGATAAGGGGAAGGTGG	59.744	20	ATCTGGTGGTTGGCTTTACG	59.993	20	218	7687	7904	GTCTGGTTGGCTATTCTGCC	59.700	20	ATCTGGTGGTTGGCTTTACG	59.993	20	103	7802	7904	TGATGATAAGGGGAAGGTGG	59.744	20	GCAAAAATTGCCCTAAACCA	59.943	20	256	7687	7942
Gekko_transcript_962	1	p3	(TCC)5	15	2338	2352	TGGGACACTCTCATCATCCA	60.046	20	GGAAGAACTACGGGAAGCCT	59.713	20	244	2168	2411	CATCTGGCAGCTTCTTCCTC	60.096	20	GGAAGAACTACGGGAAGCCT	59.713	20	201	2211	2411	TGGGACACTCTCATCATCCA	60.046	20	CCTGAGTTGGCTTCTTTGCT	59.615	20	227	2168	2394
Gekko_transcript_962	2	p3	(TCC)5	15	4711	4725	TCCTCCTCTTCCTCCTCCTC	59.883	20	ATGTGGTGCTCTCTGGCTCT	60.017	20	187	4680	4866	TCCTCCTCCTCTTCCTCCTC	59.883	20	ATGTGGTGCTCTCTGGCTCT	60.017	20	190	4677	4866	TCCTCCTCTTCCTCCTCCTC	59.883	20	AGATGTGGTGCTCTCTGGCT	60.017	20	189	4680	4868
Gekko_transcript_962	3	c	(CT)6cctgtgagcgtttcccccccctgtgcgttttacagctaagatcttctgtgttttgaga(G)10	80	7681	7760	CTCCCTGGACATCTCTGCTC	59.945	20	CCCACCCCCTTTATGTTTTC	60.403	20	245	7577	7821	GTCATTTGTCGGCAGCTACA	59.871	20	CCCACCCCCTTTATGTTTTC	60.403	20	273	7549	7821	CTCCTCCCTGGACATCTCTG	59.785	20	CCCACCCCCTTTATGTTTTC	60.403	20	248	7574	7821
Gekko_transcript_963	1	p1	(T)10	10	4099	4108	TGTGCACTGAGCATTCTTCC	59.992	20	TCACAGATAGGCAAAAGCCA	59.420	20	229	3909	4137	CGTGTGCACTGAGCATTCTT	60.056	20	TCACAGATAGGCAAAAGCCA	59.420	20	231	3907	4137	GCAGAATTGCCAAAGGAAAC	59.691	20	TCACAGATAGGCAAAAGCCA	59.420	20	159	3979	4137
Gekko_transcript_963	2	p1	(T)12	12	4385	4396	CTCCAAAGCCACCTGAAGAG	59.982	20	GCTGACGCAAATTCATGCTA	59.983	20	218	4314	4531	CAGATTGGATTGATTTGGGG	60.126	20	ACAGCAATAAACCGAAACGG	59.996	20	248	4353	4600	CTCCAAAGCCACCTGAAGAG	59.982	20	TTGCTGATTGCAGTTCTTCG	60.134	20	177	4314	4490
Gekko_transcript_963	3	p1	(T)10	10	5447	5456	TTGGATTTTTCTCCTGTCCG	60.044	20	GCCACACCCTAAAATGAGGA	59.933	20	263	5367	5629	TCATGTGGAGTGGTTGAGGA	60.088	20	GCCACACCCTAAAATGAGGA	59.933	20	231	5399	5629	TTGGATTTTTCTCCTGTCCG	60.044	20	TATGACTGGGAAAAGTGGGG	59.784	20	163	5367	5529
Gekko_transcript_963	4	p2	(TG)6	12	5845	5856	ATGTTGCAGGCTAGGGAAGA	59.836	20	GACACCGCTTGAAAAAGAGC	60.000	20	168	5787	5954	ATGTTGCAGGCTAGGGAAGA	59.836	20	AGAGCACACAATTCCAGCCT	59.874	20	153	5787	5939	ATGTTGCAGGCTAGGGAAGA	59.836	20	CGCTTGAAAAAGAGCACACA	60.172	20	163	5787	5949
Gekko_transcript_963	5	p1	(C)12	12	5996	6007	GCTCTTTTTCAAGCGGTGTC	60.000	20	CCTGTGTGCACTCAAGATTTGT	60.215	22	214	5935	6148	GCTCTTTTTCAAGCGGTGTC	60.000	20	CTCACCACTCTGTTCTTCATGG	59.762	22	181	5935	6115	GCTCTTTTTCAAGCGGTGTC	60.000	20	TCACCACTCTGTTCTTCATGG	58.710	21	180	5935	6114
Gekko_transcript_963	6	p1	(A)10	10	7357	7366	ACTTGGCAGCTTTGGAGAGA	60.134	20	CCCTCCATGCTCTTCACTGT	60.261	20	117	7301	7417	TGCATGGTCTGTTAGGTTGG	59.566	20	CCCTCCATGCTCTTCACTGT	60.261	20	173	7245	7417	CATGGTCTGTTAGGTTGGCA	59.566	20	CCCTCCATGCTCTTCACTGT	60.261	20	171	7247	7417
Gekko_transcript_963	7	p1	(T)10	10	7629	7638	CGCAGAACACCCACAAGTAA	59.758	20	CCTTGTCCCTTTCATGCCTA	60.066	20	108	7595	7702	ACAGTGAAGAGCATGGAGGG	60.261	20	AACTCCTGCCCCCTCTTTTA	60.068	20	265	7398	7662	TGGAGGGGAAGACAGTTTGT	59.549	20	AACTCCTGCCCCCTCTTTTA	60.068	20	252	7411	7662
Gekko_transcript_963	8	p2	(GA)7	14	8000	8013	GGTCCTCCCAACTTCACCTT	60.349	20	TCCAACGTAGAGCACCAGAA	59.440	20	124	7952	8075	CCTCCCAACTTCACCTTGTC	59.549	20	TCCAACGTAGAGCACCAGAA	59.440	20	121	7955	8075	TCCTCCCAACTTCACCTTGT	59.549	20	TCCAACGTAGAGCACCAGAA	59.440	20	122	7954	8075
Gekko_transcript_964	1	p2	(CT)6	12	8044	8055	TTTTTCCTGCATCTGGCAAT	60.585	20	TCCAGTAAATGCTTCAGTTCCA	59.747	22	240	7947	8186	TCCTGCATCTGGCAATGAC	60.801	19	GCAGCAGACAAGCAAGTAACC	60.074	21	279	7951	8229	TCCTGCATCTGGCAATGA	59.862	18	GCAGCAGACAAGCAAGTAACC	60.074	21	279	7951	8229
Gekko_transcript_968	1	p3	(GCA)5	15	3391	3405	AGTTGCTTTATGGTGGCCTG	60.132	20	ACCTGTTAGTTGGTGCCTGG	60.028	20	246	3245	3490	CAGTTGCTTTATGGTGGCCT	60.132	20	ACCTGTTAGTTGGTGCCTGG	60.028	20	247	3244	3490	TCTGGTGCCCTTGGATAGAG	60.210	20	CGCCTGTCTGTTATGAGCAA	60.011	20	214	3360	3573
Gekko_transcript_969	1	p2	(GT)7	14	6675	6688	AAACCACAGGCAAGAGGATG	60.111	20	GGGAAAGGTAAGCTCTCGCT	59.983	20	261	6578	6838	AAACCACAGGCAAGAGGATG	60.111	20	GGATAACTTGCCACAGCCAT	59.962	20	173	6578	6750	CACAGGCAAGAGGATGTGAA	59.831	20	GGGAAAGGTAAGCTCTCGCT	59.983	20	257	6582	6838
Gekko_transcript_969	2	p2	(AT)6	12	7657	7668	TGTTATTTGGCAGGCCTTTG	60.989	20	TGGGAAACCTACACTTGGGA	60.345	20	186	7548	7733	AATGTTATTTGGCAGGCCTTT	59.857	21	TGGGAAACCTACACTTGGGA	60.345	20	188	7546	7733	TGTTATTTGGCAGGCCTTTG	60.989	20	CTGGGAAACCTACACTTGGG	59.444	20	187	7548	7734
Gekko_transcript_970	1	p1	(C)10	10	323	332	ATTCTCAGGCAGGAAGACGA	59.950	20	TGGTCACGACGTAACTGAGC	59.905	20	181	187	367	GAGTCGGCTTGAGGGTAGTG	59.867	20	TGGTCACGACGTAACTGAGC	59.905	20	113	255	367	CAGGTTGGATGCAGTTCAGA	59.831	20	TGGTCACGACGTAACTGAGC	59.905	20	270	98	367
Gekko_transcript_971	1	p2	(TG)9	18	751	768	GCACTTTCGACAGTTCACGA	60.032	20	CAGAAGCAATTCCCCATTGT	59.933	20	244	612	855	GCACTTTCGACAGTTCACGA	60.032	20	CTTGGTGGTTTGCTCCAGAT	60.111	20	218	612	829	GCACTTTCGACAGTTCACGA	60.032	20	CTTCACCTTGGTGGTTTGCT	60.149	20	224	612	835
Gekko_transcript_973	1	p1	(C)13	13	3838	3850	CCTTGCATTGTGGACTTGTG	60.152	20	AGGCTTGATTTAATGGGGGA	60.633	20	265	3655	3919	TTGCCTCTGGATTTTCCTTG	60.184	20	AGGCTTGATTTAATGGGGGA	60.633	20	280	3640	3919	TTCCTTGCATTGTGGACTTG	59.691	20	AGGCTTGATTTAATGGGGGA	60.633	20	267	3653	3919
Gekko_transcript_973	2	p1	(G)10	10	6979	6988	CCCACCCTGTAAATTGGATG	60.044	20	ATTCCTTGCCTCTCTCTCCC	59.778	20	179	6916	7094	CCCACCCTGTAAATTGGATG	60.044	20	TCTAGAAGCCAGAGGAGGCA	60.232	20	245	6916	7160	TTCCGATAGAAAATTCCCCC	60.089	20	ATTCCTTGCCTCTCTCTCCC	59.778	20	196	6899	7094
Gekko_transcript_973	3	p3	(TGG)5	15	7554	7568	TGGGGTCTTATCAGGCTGTC	60.073	20	TGCCAGCTTCACAAGAAATG	59.988	20	245	7489	7733	TGGGGTCTTATCAGGCTGTC	60.073	20	CAGCTTCACAAGAAATGGCA	59.988	20	242	7489	7730	TCGATGTGCCACAAGTGATT	60.120	20	TGCCAGCTTCACAAGAAATG	59.988	20	227	7507	7733
Gekko_transcript_975	1	c	(A)11(C)14	25	7510	7534	CAGCTCAACAAATCCAAGCA	59.988	20	TTGGACCCCAAAAACTTCAA	60.314	20	203	7400	7602	CAGAGTGACCAGCAGAACCA	60.022	20	TTGGACCCCAAAAACTTCAA	60.314	20	270	7333	7602	AATGCCAGCTCAACAAATCC	60.081	20	TTGGACCCCAAAAACTTCAA	60.314	20	208	7395	7602
Gekko_transcript_975	2	p1	(T)11	11	7684	7694	CTTGAAGTTTTTGGGGTCCA	59.942	20	CTAGGCCTTTCTGTGCCAAG	60.008	20	191	7582	7772	CTTGAAGTTTTTGGGGTCCA	59.942	20	ACTAGGCCTTTCTGTGCCAA	59.875	20	192	7582	7773	CTTGAAGTTTTTGGGGTCCA	59.942	20	AACAGAAGGGATGGCTTTGA	59.670	20	138	7582	7719
Gekko_transcript_976	1	p2	(TA)14	28	3153	3180	TATCCTCCGACACAACCCTC	59.927	20	ACACACCCAGCATTCCTTTC	59.973	20	196	3033	3228	CTGTGGACCTCATTTCGGAT	59.927	20	ACACACCCAGCATTCCTTTC	59.973	20	124	3105	3228	TGTGGACCTCATTTCGGATT	60.317	20	ACACACCCAGCATTCCTTTC	59.973	20	123	3106	3228
Gekko_transcript_976	2	p2	(GT)7	14	3283	3296	GAAAGGAATGCTGGGTGTGT	59.973	20	AACAGAACAGCAGGGAAGGA	59.844	20	238	3209	3446	GAAAGGAATGCTGGGTGTGT	59.973	20	CCCTCCTCCCCAGTGTAAGT	60.363	20	132	3209	3340	GAAAGGAATGCTGGGTGTGT	59.973	20	GGGAAGGAGAAAGAAAGGGA	59.623	20	226	3209	3434
Gekko_transcript_976	3	p1	(C)13	13	3451	3463	TCCTTCCCTGCTGTTCTGTT	59.844	20	ACAGCTGCCCTTTGTGAACT	59.914	20	185	3427	3611	TCCCTTTCTTTCTCCTTCCC	59.623	20	ACAGCTGCCCTTTGTGAACT	59.914	20	197	3415	3611	TCCTTCCCTGCTGTTCTGTT	59.844	20	CCTTCAAGTGTCCCTTCCTG	59.691	20	235	3427	3661
Gekko_transcript_976	4	p3	(TTA)6	18	3671	3688	CAGGAAGGGACACTTGAAGG	59.691	20	TACTGGGGAGAGGAGGAGGT	60.066	20	256	3642	3897	CAGGAAGGGACACTTGAAGG	59.691	20	GGGGAGAGGAGGAGGTCATA	60.412	20	252	3642	3893	CAGGAAGGGACACTTGAAGG	59.691	20	TTACTGGGGAGAGGAGGAGG	60.577	20	257	3642	3898
Gekko_transcript_976	5	p1	(C)13	13	5268	5280	CGTGAGAGAAAAGGCTGACC	59.989	20	AGCTGCTGCCAAAGAAACAT	60.022	20	233	5196	5428	TCTGACTTCCAGGGCACTCT	59.986	20	AGCTGCTGCCAAAGAAACAT	60.022	20	193	5236	5428	ACAGCAATATCTGGCCCAAC	59.962	20	AGCTGCTGCCAAAGAAACAT	60.022	20	274	5155	5428
Gekko_transcript_976	6	c	(T)20(G)14	34	5484	5517	AGGCTTCTGACTAGCATGGC	59.603	20	GGCTCAGGCACAAAATGACT	60.263	20	223	5346	5568	AGGCTTCTGACTAGCATGGC	59.603	20	CTCAGGCACAAAATGACTGC	59.445	20	221	5346	5566	AGGCTTCTGACTAGCATGGC	59.603	20	GCTCAGGCACAAAATGACTG	59.445	20	222	5346	5567
Gekko_transcript_976	7	c	(C)14gcagcccagcattttccttgcaagagcaaagggcaagcaatcaatcacggcagccttcagttgaaagaaacagttttacggttaagcgtgatgaca(GT)6(G)14	136	5898	6033	CCTCCTTGAAGCAACCACTC	59.844	20	AATGAATTGCCGCACAAAAC	60.876	20	243	5818	6060	CCTCCTTGAAGCAACCACTC	59.844	20	AATGAATTGCCGCACAAAA	60.066	19	243	5818	6060	ACATGATGATCACAGGCAGG	59.505	20	CCCAACACTGCTGCTAGTCC	60.854	20	273	5849	6121
Gekko_transcript_976	8	p1	(C)17	17	6892	6908	CATACTGCCTAGCCTCAGCC	60.000	20	ACCTACCAGGCCTGTCTCCT	60.133	20	219	6825	7043	CATACTGCCTAGCCTCAGCC	60.000	20	GCTCTTTTTCCTGTGAACCG	59.853	20	154	6825	6978	CTTCTTGGCCCTTGAGTGAG	59.982	20	ACCTACCAGGCCTGTCTCCT	60.133	20	274	6770	7043
Gekko_transcript_976	9	p1	(A)10	10	7230	7239	GTGTTTTGGTCAGCTTGGGT	60.012	20	AAGCTTGTGGTGGTAGTGGG	60.028	20	245	7199	7443	GTGTTTTGGTCAGCTTGGGT	60.012	20	CCCAAGCTTGTGGTGGTAGT	60.028	20	248	7199	7446	GTGTTTTGGTCAGCTTGGGT	60.012	20	AAGATCCACACTTGCCCATC	59.934	20	186	7199	7384
Gekko_transcript_976	10	p1	(A)11	11	8437	8447	CTTGTCTTCATGATTGGGGG	60.309	20	TTAACACACAGCAAGCGTGA	59.071	20	124	8355	8478	CTTGTCTTCATGATTGGGGG	60.309	20	TTAACACACAGCAAGCGTGAC	59.966	21	124	8355	8478	TGGCTTGTCTTCATGATTGG	59.648	20	TTAACACACAGCAAGCGTGAC	59.966	21	127	8352	8478
Gekko_transcript_978	1	p1	(G)13	13	5280	5292	CGAAGAGGAAAAGATGGCAG	59.948	20	GGAACAAGCAGGGTTCATGT	59.973	20	263	5089	5351	CGAAGAGGAAAAGATGGCAG	59.948	20	GCAGGGTTCATGTGACCTTT	59.973	20	256	5089	5344	CGAAGAGGAAAAGATGGCAG	59.948	20	ACTGTTTGCTGGGGAACAAG	60.149	20	275	5089	5363
Gekko_transcript_979	1	c	(T)10aagaaaacacttttaaattatttttaaaaga(T)10	51	341	391	CTTCCCGACGCCATTTAATA	59.922	20	AAGATGGATCTGTTCCCTGC	59.094	20	277	180	456	AGGGGCTTCTCCTCACACTC	60.791	20	CAGCAGCTCTGACTGGTTTG	59.770	20	256	250	505	TTCTCCTCACACTCGTGCCT	61.009	20	CTCTGACTGGTTTGGGGAAA	60.081	20	244	256	499
Gekko_transcript_981	1	p1	(C)21	21	5364	5384	TTGCTTTAAGAATGGGGGTG	59.931	20	AACACAGATTTCCCACAGCC	59.973	20	227	5198	5424	AGAGCTCTGCCTGACACACA	59.764	20	AACACAGATTTCCCACAGCC	59.973	20	272	5153	5424	TCCCTTCCTTCTGTTTTCCA	59.641	20	AACACAGATTTCCCACAGCC	59.973	20	179	5246	5424
Gekko_transcript_981	2	c	(CTC)5ttccttcttcttca(T)14	43	6023	6065	CTCAGCCCCATCTACCTCAC	59.679	20	TCCATCTGTCTACCCCTTCCT	59.943	21	224	5911	6134	CTCAGCCCCATCTACCTCAC	59.679	20	CTCCATCTGTCTACCCCTTCC	59.943	21	225	5911	6135	CTCAGCCCCATCTACCTCAC	59.679	20	TCCATCTGTCTACCCCTTCC	58.940	20	224	5911	6134
Gekko_transcript_982	1	p2	(AT)17	34	629	662	GAAAGACTTCAGGCAGCCAC	59.997	20	GCTGTTTTCATCTCGCACAA	59.995	20	166	535	700	TCTAGCTTGTACGCGGACCT	60.037	20	GCTGTTTTCATCTCGCACAA	59.995	20	126	575	700	GAAAGACTTCAGGCAGCCAC	59.997	20	GATTTTGGACACTTCCGCAT	59.939	20	193	535	727
Gekko_transcript_982	2	c	(T)10caaatattttaaatt(G)11	36	2797	2832	TATTTGGCCTTCACCGATTC	59.901	20	TCAAACAATGAGGGCAACAG	59.691	20	264	2750	3013	ACATTATTTGGCCTTCACCG	59.823	20	TCAAACAATGAGGGCAACAG	59.691	20	268	2746	3013	TATTTGGCCTTCACCGATTC	59.901	20	ACAATGAGGGCAACAGTGGT	60.431	20	260	2750	3009
Gekko_transcript_982	3	p1	(T)11	11	4797	4807	TCAGCCTCTGCTTTTGAACA	59.716	20	GCCACAGACCAACCATCTTT	59.973	20	224	4714	4937	TCAGCCTCTGCTTTTGAACA	59.716	20	GAGCCACAGACCAACCATCT	60.120	20	226	4714	4939	TCAGCCTCTGCTTTTGAACA	59.716	20	CGCTCTCATGAAGACTGCTG	59.880	20	277	4714	4990
Gekko_transcript_982	4	p1	(A)13	13	6515	6527	TGAGATTGTGGGTGATCAAA	57.410	20	TCCAAAAGCTGGCTCATCTC	60.483	20	265	6441	6705	TGAGATTGTGGGTGATCAAA	57.410	20	CAAAGCAACAACACTGAGGC	59.490	20	241	6441	6681	AATGAGATTGTGGGTGATCAAA	59.292	22	TCCAAAAGCTGGCTCATCTC	60.483	20	267	6439	6705
Gekko_transcript_982	5	p1	(A)10	10	8452	8461	--
Gekko_transcript_987	1	p3	(GGC)6	18	195	212	AAGAGCAAGAGCTGCTGGAG	60.035	20	TTCAAAGAAGCATGGTGCAA	60.379	20	253	57	309	AAGAGCAAGAGCTGCTGGAG	60.035	20	GCATGGTGCAATGGAGTGTA	60.549	20	244	57	300	CTGCTGTGGAGAAACTGCTG	59.770	20	TTCAAAGAAGCATGGTGCAA	60.379	20	211	99	309
Gekko_transcript_988	1	c	(TA)8aatatatatatgtgggccattcccttccctcttcagtcatgggaggcctcaaccaaacagagctttatttct(C)11	99	2038	2136	TTACCCAACAGCGAAACCTC	60.110	20	AGAGGCAGCAGCTTCATTGT	60.164	20	280	1902	2181	TTACCCAACAGCGAAACCTC	60.110	20	GGACTGGTTTTGGGGTTCTT	60.204	20	260	1902	2161	GGAAGTTTACCCAACAGCGA	60.110	20	GGACTGGTTTTGGGGTTCTT	60.204	20	266	1896	2161
Gekko_transcript_988	2	p1	(C)13	13	3049	3061	TCAGTGAATAGGGGTCGGTC	59.927	20	TCCAGCCTACAACAAAACCC	59.971	20	208	3002	3209	TTTCAGTGAATAGGGGTCGG	59.926	20	TCCAGCCTACAACAAAACCC	59.971	20	210	3000	3209	TCAGTGAATAGGGGTCGGTC	59.927	20	CCTCAAACCTTCCAGTTCCA	60.081	20	163	3002	3164
Gekko_transcript_988	3	c	(T)15acaaaataatgggacagaatttcctttaaaaagagagcagttgtgctctttccaactttgtttattgaacctggttgctcct(G)12	109	3628	3736	GCTAAAATGATCGGCCAAAG	59.682	20	AGAGACTTTTGCCTCTCCCC	59.817	20	274	3499	3772	AGCTAAAATGATCGGCCAAA	59.682	20	AGAGACTTTTGCCTCTCCCC	59.817	20	275	3498	3772	ATGATCGGCCAAAGACGATA	60.435	20	AGAGACTTTTGCCTCTCCCC	59.817	20	268	3505	3772
Gekko_transcript_988	4	p3	(TTA)5	15	4347	4361	TTTTTGTGGGGGTGAAATGT	60.066	20	AAAAGACACAGGGCTTGGG	60.096	19	235	4158	4392	TGGCCCCTTTTTCTTAGGAT	59.903	20	AAAAGACACAGGGCTTGGG	60.096	19	169	4224	4392	GGGCAGAATACGGTGGTAAA	59.823	20	AAAAGACACAGGGCTTGGG	60.096	19	195	4198	4392
Gekko_transcript_988	5	c	(T)11ggtttggtgttttgttttttattttgttttgttttaattt(TC)11	73	6464	6536	GAGTTCTAAGGTGGGGTGGG	60.736	20	GCCTGGCCTCTGCTTTTTAT	60.711	20	192	6432	6623	GAGTTCTAAGGTGGGGTGGG	60.736	20	CCTGGCCTCTGCTTTTTATTT	59.745	21	191	6432	6622	GAGTTCTAAGGTGGGGTGGG	60.736	20	GCCTGGCCTCTGCTTTTTA	60.475	19	192	6432	6623
Gekko_transcript_988	6	p1	(C)10	10	6967	6976	GGAAACCTCACTTGGCTCAG	59.844	20	TCCTCAAGTGTGCTGGAATG	59.831	20	242	6788	7029	GGAAACCTCACTTGGCTCAG	59.844	20	GTGTGCTGGAATGCAGGTTA	59.722	20	235	6788	7022	TGTTGCCTTTTTCCATTGGT	60.344	20	TCCTCAAGTGTGCTGGAATG	59.831	20	135	6895	7029
Gekko_transcript_988	7	p1	(A)10	10	7185	7194	TTGGGGAGATAGGTAGGCTG	59.146	20	ATGACAGCTTCCTGTTGGCT	59.874	20	240	7124	7363	TTGGGGAGATAGGTAGGCTG	59.146	20	TCCTGTTGGCTTTCTCCATC	60.195	20	231	7124	7354	TTGGGGAGATAGGTAGGCTG	59.146	20	AATGACAGCTTCCTGTTGGC	60.263	20	241	7124	7364
Gekko_transcript_988	8	p1	(C)12	12	8200	8211	TTTTCGTTACACCAAAGCCA	59.202	20	GCGGACACATCTTTTGTGTG	60.160	20	269	8170	8438	CTCCCCCAGTTATACCCGAT	60.032	20	AGGTTTGTTTTCCATCAGCC	59.031	20	139	8125	8263	CTCCCCCAGTTATACCCGAT	60.032	20	GGTTTGTTTTCCATCAGCCT	59.031	20	138	8125	8262
Gekko_transcript_989	1	p1	(C)13	13	3803	3815	CCTTGCATTGTGGACTTGTG	60.152	20	AGGCTTGATTTAATGGGGGA	60.633	20	265	3620	3884	TTGCCTCTGGATTTTCCTTG	60.184	20	AGGCTTGATTTAATGGGGGA	60.633	20	280	3605	3884	TTCCTTGCATTGTGGACTTG	59.691	20	AGGCTTGATTTAATGGGGGA	60.633	20	267	3618	3884
Gekko_transcript_989	2	p3	(TGG)5	15	7518	7532	TGGGGTCTTATCAGGCTGTC	60.073	20	TGCCAGCTTCACAAGAAATG	59.988	20	245	7453	7697	TGGGGTCTTATCAGGCTGTC	60.073	20	CAGCTTCACAAGAAATGGCA	59.988	20	242	7453	7694	TCGATGTGCCACAAGTGATT	60.120	20	TGCCAGCTTCACAAGAAATG	59.988	20	227	7471	7697
Gekko_transcript_991	1	p3	(GAG)6	18	6145	6162	AGGCAGTCAACAGTCTTGGG	60.298	20	ACCAGCTGACTGTGCTGATG	60.055	20	222	6076	6297	CTGCAAGGCAGTCAACAGTC	59.622	20	ACCAGCTGACTGTGCTGATG	60.055	20	227	6071	6297	AGGCAGTCAACAGTCTTGGG	60.298	20	CACGACCTAATGCCACACTG	60.175	20	186	6076	6261
Gekko_transcript_991	2	p1	(C)12	12	7391	7402	TCCTGACTGCCTCATCACTG	59.980	20	CCACCCATGTTGCATAACAG	59.840	20	253	7274	7526	TCCTGACTGCCTCATCACTG	59.980	20	AATACACAGGCACACAGCCA	60.183	20	270	7274	7543	TCCTGACTGCCTCATCACTG	59.980	20	CAATACACAGGCACACAGCC	60.183	20	271	7274	7544
Gekko_transcript_992	1	p1	(G)10	10	27	36	CCAACGCCGAGCGTCTAC	62.935	18	CCATTGCCACTAGTGAAGCA	59.864	20	258	1	258	CCAACGCCGAGCGTCTAC	62.935	18	GAAAAGTACCTGGCCGAGTG	59.734	20	161	1	161	CCAACGCCGAGCGTCTAC	62.935	18	GTCAGAAAAGTACCTGGCCG	59.734	20	165	1	165
Gekko_transcript_992	2	p1	(T)12	12	1920	1931	TCCAAGGAGAAACCATCAGG	60.042	20	GTGCCTTTCTGTACCCTCCA	60.111	20	252	1872	2123	TCCAAGGAGAAACCATCAGG	60.042	20	AAGCAGGGTGCCTTTCTGTA	59.875	20	259	1872	2130	GTCCAGAGTGTAGCTTGGGC	59.874	20	AGGAACGGCTGACATTTTTG	60.110	20	272	1896	2167
Gekko_transcript_992	3	p1	(C)12	12	3873	3884	TCACTTGCAGGACGCTACAC	60.056	20	CCACCCTAAGCCGAATTACA	59.953	20	262	3738	3999	TCACTTGCAGGACGCTACAC	60.056	20	TCTTGGTGATTTCCCTTTGG	59.903	20	177	3738	3914	TGCTTTGCTGCACTTGAAAC	60.180	20	CCACCCTAAGCCGAATTACA	59.953	20	220	3780	3999
Gekko_transcript_992	4	p1	(C)14	14	4607	4620	TCGTAAGGGTGGAAGCTGAC	60.255	20	GTTAGGAACGGGTGCTACGA	60.132	20	268	4422	4689	TCGTAAGGGTGGAAGCTGAC	60.255	20	TTAGGAACGGGTGCTACGAG	60.262	20	267	4422	4688	CTCGTAAGGGTGGAAGCTGA	60.388	20	GTTAGGAACGGGTGCTACGA	60.132	20	269	4421	4689
Gekko_transcript_992	5	p3	(CTC)10	30	4820	4849	TTGCCAGTCTCTTGTGCATC	59.992	20	GCTACACTGCCAACACGAGA	60.056	20	100	4775	4874	GACCTGAAGCTCGTAGCACC	60.020	20	GCTACACTGCCAACACGAGA	60.056	20	215	4660	4874	TAACCGAGGTTTCCAACGAC	59.971	20	GCTACACTGCCAACACGAGA	60.056	20	189	4686	4874
Gekko_transcript_992	6	p2	(TC)13	26	5710	5735	CAGGGGGACTCCAGAGGTAT	60.328	20	TTGTCTCTACCCCAAGGCAC	60.111	20	180	5616	5795	CAGGGGGACTCCAGAGGTAT	60.328	20	GGCACTTGTCTCTACCCCAA	60.111	20	185	5616	5800	CTCTGAAGGAGGGAATGGTG	59.649	20	GGCACTTGTCTCTACCCCAA	60.111	20	273	5528	5800
Gekko_transcript_992	7	p1	(C)11	11	5884	5894	GTGCCTTGGGGTAGAGACAA	60.111	20	GCAATGAGACTCGGAAGGAG	59.950	20	213	5776	5988	TTGGGGTAGAGACAAGTGCC	60.111	20	GCAATGAGACTCGGAAGGAG	59.950	20	208	5781	5988	TGCCTTGGGGTAGAGACAAG	60.246	20	GCAATGAGACTCGGAAGGAG	59.950	20	212	5777	5988
Gekko_transcript_992	8	p1	(C)10	10	8371	8380	AAGACCATGCTCACTCGCTT	60.020	20	GACAGTGTGTGTCTGTGGGG	60.045	20	143	8271	8413	CAACGAGACGGAATAAGGGA	60.066	20	GACAGTGTGTGTCTGTGGGG	60.045	20	123	8291	8413	TCAACGAGACGGAATAAGGG	60.066	20	GACAGTGTGTGTCTGTGGGG	60.045	20	124	8290	8413
Gekko_transcript_993	1	p2	(GA)20	40	324	363	CAGAACTGTCCCGTTTGGTT	60.005	20	GAGACACCCGACCAAAAGAA	60.088	20	225	206	430	CAGAACTGTCCCGTTTGGTT	60.005	20	CGACCAAAAGAAGAAAGGCA	60.357	20	217	206	422	CAGAACTGTCCCGTTTGGTT	60.005	20	ACACCCGACCAAAAGAAGAA	59.569	20	222	206	427
Gekko_transcript_993	2	c	(GCG)5gaggaggtggtggtgttggtgtt(GGC)5	53	606	658	TTTCTTCTTTTGGTCGGGTG	60.081	20	TTTTGTGGGTATGGCTGGTT	60.227	20	279	407	685	TTCTTTTGGTCGGGTGTCTC	60.088	20	TTTTGTGGGTATGGCTGGTT	60.227	20	275	411	685	TCTTCTTTTGGTCGGGTGTC	60.088	20	TTTTGTGGGTATGGCTGGTT	60.227	20	277	409	685
Gekko_transcript_993	3	c	(A)10ggaactggttggtggtaaacttagtactggcttgggtgcaatagctaagctgcagaatagaatctgaacccagatgcaggctgc(A)13	107	7899	8005	CTTGGGCGCTAGAAATGAGA	60.481	20	GGCTTTACAAGACTGCACCC	59.740	20	271	7801	8071	TTGGGCGCTAGAAATGAGAG	60.481	20	GGCTTTACAAGACTGCACCC	59.740	20	270	7802	8071	TTGGGCGCTAGAAATGAGAG	60.481	20	ACAAGACTGCACCCAAAACA	59.187	20	264	7802	8065
Gekko_transcript_994	1	p2	(TC)6	12	4393	4404	GAGGGTGTAGGCATAGGCAA	60.096	20	TGGGGGTAATAAAAGGAGGG	60.007	20	209	4276	4484	TATTCCTGCTCTGGGGAAGA	59.767	20	TGGGGGTAATAAAAGGAGGG	60.007	20	263	4222	4484	GAGGGTGTAGGCATAGGCAA	60.096	20	GAGGAAAACTGGACTGGCTG	59.844	20	168	4276	4443
Gekko_transcript_994	2	p2	(TG)10	20	5418	5437	TGGAGAACAGATAGGCCCAC	60.073	20	CTTGACCTGTAATGCCGGTT	59.993	20	176	5290	5465	TGGAGAACAGATAGGCCCAC	60.073	20	TTCTACGAAATGACCCCTGG	59.926	20	201	5290	5490	CTACCCACCCTGGTCCACTA	59.837	20	CTTGACCTGTAATGCCGGTT	59.993	20	215	5251	5465
Gekko_transcript_994	3	c	(C)16aatcatatctgccattcctcacttgccttctggagtaaagggactatggttt(G)12	80	7567	7646	GCCCCAAAATGTTTTACCCT	60.055	20	TAGGATGGGACAGGAAATGG	59.744	20	192	7499	7690	GCCCCAAAATGTTTTACCCT	60.055	20	CTTGTTTCCAAGATCCCAGC	59.670	20	246	7499	7744	GCCCCAAAATGTTTTACCCT	60.055	20	TGTTTCCAAGATCCCAGCTT	59.670	20	244	7499	7742
Gekko_transcript_995	1	c	(TAT)9cgttattattttttagagatttccttttaaaaaaact(C)13	77	597	673	TCCAGACGGACTTGGCTACT	59.867	20	TAGTGTTGCGGACAGGACAA	60.301	20	194	555	748	TCCAGACGGACTTGGCTACT	59.867	20	TTAGTGTTGCGGACAGGACA	60.301	20	195	555	749	CCAGACGGACTTGGCTACTC	59.867	20	TTAGTGTTGCGGACAGGACA	60.301	20	194	556	749
Gekko_transcript_995	2	p1	(G)10	10	1077	1086	AGCGCTCTGTTTGCTTTCTC	59.904	20	CACCTGTAAGAACCCACCGT	59.884	20	277	909	1185	AAATGCATGGCAAGTCAACA	60.119	20	CACCTGTAAGAACCCACCGT	59.884	20	133	1053	1185	AAATGCATGGCAAGTCAACA	60.119	20	CAAACTACATGGCGACGAGA	59.864	20	234	1053	1286
Gekko_transcript_995	3	p1	(G)10	10	1367	1376	TCTCGTCGCCATGTAGTTTG	59.864	20	CTAGCCCCAAGAACCAGGAT	60.455	20	267	1267	1533	AGTTTGGAACTGAGGCGAAA	59.853	20	CTAGCCCCAAGAACCAGGAT	60.455	20	253	1281	1533	TTGGAACTGAGGCGAAATCT	59.813	20	CTAGCCCCAAGAACCAGGAT	60.455	20	250	1284	1533
Gekko_transcript_995	4	p2	(TG)6	12	3318	3329	TGTTGGCCATCATGGTGTAT	59.654	20	ATCTGCCACAGGGGTAACAG	59.989	20	271	3269	3539	TGTTGGCCATCATGGTGTAT	59.654	20	GAAATCTGCCACAGGGGTAA	59.933	20	274	3269	3542	TGTTGGCCATCATGGTGTAT	59.654	20	CCGAAAAACAACAAACCACC	60.241	20	195	3269	3463
Gekko_transcript_995	5	p1	(G)12	12	4256	4267	TTGATGCAGTAGCCAAATCG	59.833	20	CTGACTGGCAGCCTCTCTCT	59.883	20	269	4115	4383	GCTTAGAGGGAACATTGGCA	60.214	20	CTGACTGGCAGCCTCTCTCT	59.883	20	187	4197	4383	CCCACAGCTTAGAGGGAACA	60.246	20	CTGACTGGCAGCCTCTCTCT	59.883	20	193	4191	4383
Gekko_transcript_995	6	p1	(T)10	10	4727	4736	TCATCACCTGCTCAGACTCG	60.138	20	ATCACTATGGCCTGTCCCAC	59.810	20	234	4681	4914	ACCAAAGTCCAGCGTTTTTG	60.147	20	GACGTAAGTGCACCGTGATG	60.183	20	153	4614	4766	GAATCCGCAGAAAAACTTGC	59.829	20	GACGTAAGTGCACCGTGATG	60.183	20	272	4495	4766
Gekko_transcript_995	7	c	(CTC)8(CTT)19ctcttctcttctt(CTTCTC)10	154	5213	5366	CTTTGGGTAGTGAAGAGCGG	59.869	20	GGTGCCACTGGACTTGAGTT	60.159	20	277	5122	5398	CCTTTGGGTAGTGAAGAGCG	59.869	20	GGTGCCACTGGACTTGAGTT	60.159	20	278	5121	5398	CTTTGGGTAGTGAAGAGCGG	59.869	20	AAGGTGCCACTGGACTTGAG	60.298	20	279	5122	5400
Gekko_transcript_995	8	p1	(G)12	12	5787	5798	GCAGGACAGAACTTCCAAGG	59.844	20	AAGTTGTGAGCGAGCCATTT	59.882	20	223	5743	5965	GCAGGACAGAACTTCCAAGG	59.844	20	AAAGTTGTGAGCGAGCCATT	59.882	20	224	5743	5966	GCAGGACAGAACTTCCAAGG	59.844	20	TGGCATTAAAGTTGTGAGCG	59.872	20	231	5743	5973
Gekko_transcript_995	9	p2	(TC)6	12	6138	6149	TGGGATACCTTTCCCATTCA	60.126	20	AGGAAGACCGTTACGCAAGA	59.875	20	197	6045	6241	ATGCCAGGAGCTCACAAAGT	59.874	20	AGGAAGACCGTTACGCAAGA	59.875	20	274	5968	6241	TGAAATCCCCTTTTGCAGAG	60.184	20	AGGAAGACCGTTACGCAAGA	59.875	20	172	6070	6241
Gekko_transcript_995	10	p1	(G)13	13	6315	6327	TCTTGCGTAACGGTCTTCCT	59.875	20	AAAGACTTTGAGCTGCCTGC	59.763	20	209	6222	6430	TCTTGCGTAACGGTCTTCCT	59.875	20	GACTTTGAGCTGCCTGCTTC	60.285	20	206	6222	6427	CACTTCCGCGTCTCTTTCTC	60.134	20	GACTTTGAGCTGCCTGCTTC	60.285	20	279	6149	6427
Gekko_transcript_995	11	p1	(A)13	13	8085	8097	GGCTCTCTGAACCAAGAGGG	61.299	20	ATCGGCACTGGCTAGAAATG	60.235	20	270	7947	8216	GGCTCTCTGAACCAAGAGGG	61.299	20	CATCGGCACTGGCTAGAAAT	60.235	20	271	7947	8217	GGGCTCTCTGAACCAAGAGG	61.299	20	ATCGGCACTGGCTAGAAATG	60.235	20	271	7946	8216
Gekko_transcript_998	1	p2	(AC)6	12	176	187	AGCGAGTAGCGAGAGAGACG	60.058	20	GCATGCCCTACGAACAAAAT	59.967	20	164	116	279	AGTAGCGAGAGAGACGCGAG	60.058	20	GCATGCCCTACGAACAAAAT	59.967	20	160	120	279	GACAAAAGCCAGCGAGTAGC	60.162	20	GCATGCCCTACGAACAAAAT	59.967	20	174	106	279
Gekko_transcript_998	2	c	(T)16(G)11	27	3875	3901	GTTGGCACCACATGAAACAT	59.271	20	TTTCTCTGGTTTGCATCCCT	59.670	20	274	3709	3982	ATGTTGGCACCACATGAAAC	59.271	20	TTTCTCTGGTTTGCATCCCT	59.670	20	276	3707	3982	CTGAAACACCTCATTGGGGA	60.892	20	TTTCTCTGGTTTGCATCCCT	59.670	20	202	3781	3982
Gekko_transcript_998	3	p1	(C)16	16	4266	4281	AGATTGTCCCCCTTTTCACC	60.169	20	AAGTGGAGGAGTGGGGAAGT	59.968	20	247	4145	4391	AGATTGTCCCCCTTTTCACC	60.169	20	AGTGGAGGAGTGGGGAAGTT	59.968	20	246	4145	4390	GTCTGCCCATTGTTTTCCAT	59.797	20	AGTGGAGGAGTGGGGAAGTT	59.968	20	280	4111	4390
Gekko_transcript_998	4	p1	(C)11	11	5869	5879	TTGCACTTTTGCCCATACTG	59.729	20	TAGGAGGCAGAGATTGGTGG	60.210	20	216	5838	6053	TTGCACTTTTGCCCATACTG	59.729	20	TTGGCCTACCACCCATTTAC	59.685	20	144	5838	5981	TTGCACTTTTGCCCATACTG	59.729	20	GGCCTACCACCCATTTACAA	59.685	20	142	5838	5979
Gekko_transcript_998	5	p1	(T)10	10	6070	6079	CCACCAATCTCTGCCTCCTA	60.210	20	CCTTCCTCCTTTTCTTTGGG	60.040	20	131	6034	6164	CCACCAATCTCTGCCTCCTA	60.210	20	AGAGGCTGGAGAAGAGGACC	59.952	20	263	6034	6296	CCACCAATCTCTGCCTCCTA	60.210	20	GAGGACCTCACCATGTGCTT	60.120	20	250	6034	6283
Gekko_transcript_998	6	p2	(TG)6	12	8396	8407	TCTCGCAGCTGACTGTTGTT	59.776	20	TACTCCACAAATGCAATGGG	59.395	20	221	8248	8468	TCGCAGCTGACTGTTGTTTT	59.640	20	TACTCCACAAATGCAATGGG	59.395	20	219	8250	8468	TCTCTCGCAGCTGACTGTTG	60.487	20	TACTCCACAAATGCAATGGG	59.395	20	223	8246	8468
Gekko_transcript_1000	1	c	(CGC)8ctcctgtcccgaccttcctcacggttcgtgt(C)13	68	199	266	CTCCTTCTTCGTGGGTCGT	60.245	19	TTCTTTAAGTCCGTGTCGGG	60.103	20	233	122	354	CGTCTCCTTCTTCGTGGGT	60.245	19	TTCTTTAAGTCCGTGTCGGG	60.103	20	236	119	354	TCTCCTTCTTCGTGGGTCGT	62.145	20	TTCTTTAAGTCCGTGTCGGG	60.103	20	234	121	354
Gekko_transcript_1000	2	p1	(T)11	11	2574	2584	GCAAATTCAACAGCAATGGA	59.670	20	TTGCAAAGGCATCACAGAAG	59.988	20	250	2542	2791	GCAAATTCAACAGCAATGGA	59.670	20	GGCATGAACTCAAATGGCTT	60.081	20	217	2542	2758	TTTCTCGTCACGCTTTCAGA	59.716	20	CCCCCACATACACACACAAA	60.128	20	258	2444	2701
Gekko_transcript_1000	3	c	(TG)6ga(T)11	25	3549	3573	TACCATGCACGGATCTGAAA	60.073	20	TTGGCATTTTGCAACCTACA	60.111	20	275	3327	3601	TGCCTATCAAATGTGGGGTT	60.192	20	TGTCCATGACTTGCTGCTTC	59.992	20	263	3525	3787	TGCCTATCAAATGTGGGGTT	60.192	20	CATGACTTGCTGCTTCCAAA	59.988	20	259	3525	3783
Gekko_transcript_1000	4	p1	(T)10	10	3696	3705	TGTAGGTTGCAAAATGCCAA	60.111	20	TGTCCATGACTTGCTGCTTC	59.992	20	206	3582	3787	TGTAGGTTGCAAAATGCCAA	60.111	20	CATGACTTGCTGCTTCCAAA	59.988	20	202	3582	3783	TGTAGGTTGCAAAATGCCAA	60.111	20	AATTTTCTTGGCAATGGACG	59.938	20	269	3582	3850
Gekko_transcript_1000	5	p2	(CA)6	12	3906	3917	GAAGCAGCAAGTCATGGACA	59.992	20	GCATCTCCAAAGTCCTCAGC	59.957	20	277	3768	4044	GAAGCAGCAAGTCATGGACA	59.992	20	AACAGGTGAGTGGACTTGGC	60.159	20	217	3768	3984	GAAGCAGCAAGTCATGGACA	59.992	20	AGGTGAGTGGACTTGGCAAC	60.159	20	214	3768	3981
Gekko_transcript_1000	6	p1	(T)11	11	8348	8358	GGAAAGGGTGAAATGAGCAG	59.670	20	CACAACAGAGCAATTCATGG	57.673	20	168	8245	8412	AGGAAAGGGTGAAATGAGCA	59.670	20	CACAACAGAGCAATTCATGG	57.673	20	169	8244	8412	GGAAAGGGTGAAATGAGCAG	59.670	20	CACAACAGAGCAATTCATGGT	58.637	21	168	8245	8412
Gekko_transcript_1001	1	p1	(T)10	10	6616	6625	GCAAAGACTCCTGCGAAAAG	60.132	20	ATTTTCCACACTGAGCACCC	59.973	20	280	6562	6841	GCAAAGACTCCTGCGAAAAG	60.132	20	GGCCTTAAGGACAATAGGGG	59.793	20	258	6562	6819	GCAAAGACTCCTGCGAAAAG	60.132	20	AATAGGGGAGCCAACCATCT	59.789	20	246	6562	6807
Gekko_transcript_1001	2	c	(GT)21(GA)10gggg(GA)16	98	7749	7846	TCACGCAGTTATTTGGAGGA	59.272	20	CAGGTGTCTGCTTAGCGTGA	60.199	20	232	7705	7936	GTCACGCAGTTATTTGGAGGA	60.125	21	CAGGTGTCTGCTTAGCGTGA	60.199	20	233	7704	7936	TCACGCAGTTATTTGGAGGAT	59.583	21	CAGGTGTCTGCTTAGCGTGA	60.199	20	232	7705	7936
Gekko_transcript_1002	1	p3	(GCT)5	15	76	90	CTCCGCCTTTCCTCTTTTCT	59.955	20	CTTAGAAGGCTGGAGCAGGA	59.711	20	264	51	314	CTCCGCCTTTCCTCTTTTCT	59.955	20	TTAGAAGGCTGGAGCAGGAG	59.711	20	263	51	313	CTCCGCCTTTCCTCTTTTCT	59.955	20	CAGGAGGAGGAAGCTGGTCT	60.921	20	249	51	299
Gekko_transcript_1002	2	p1	(T)10	10	7575	7584	TCCTTGCCTATTGTGTGCTG	59.864	20	ATTCCAAGGCTCAAGTGGTG	60.111	20	233	7505	7737	TCCTTGCCTATTGTGTGCTG	59.864	20	CATTCCAAGGCTCAAGTGGT	60.111	20	234	7505	7738	TCCTTGCCTATTGTGTGCTG	59.864	20	CCAAGGCTCAAGTGGTGTTT	60.149	20	230	7505	7734
Gekko_transcript_1003	1	p2	(CT)6	12	8017	8028	TTTTTCCTGCATCTGGCAAT	60.585	20	TCCAGTAAATGCTTCAGTTCCA	59.747	22	240	7920	8159	TCCTGCATCTGGCAATGAC	60.801	19	GCAGCAGACAAGCAAGTAACC	60.074	21	279	7924	8202	TCCTGCATCTGGCAATGA	59.862	18	GCAGCAGACAAGCAAGTAACC	60.074	21	279	7924	8202
Gekko_transcript_1005	1	p1	(T)11	11	8368	8378	CCTTTGCCATAGAAGGACCA	60.066	20	CGCTCTGTACATGAAGCACC	59.470	20	105	8328	8432	CCTTTGCCATAGAAGGACCA	60.066	20	CCGCTCTGTACATGAAGCAC	59.470	20	106	8328	8433	TCACCCCTTTGCCATAGAAG	60.066	20	CGCTCTGTACATGAAGCACC	59.470	20	110	8323	8432
Gekko_transcript_1008	1	p4	(AAAT)6	24	274	297	AGTGAAGGCCGCTAACAAAG	59.517	20	ACTTCCAACACAAGCCGTTC	60.156	20	156	241	396	TACAGTGAAGGCCGCTAACA	59.488	20	ACTTCCAACACAAGCCGTTC	60.156	20	159	238	396	AGTGAAGGCCGCTAACAAAG	59.517	20	AAACTTCCAACACAAGCCGT	59.639	20	158	241	398
Gekko_transcript_1008	2	p1	(T)10	10	3563	3572	CTTGCCAGCCCACATAATTT	59.960	20	AATTCTCTCCAACCCTGCCT	60.074	20	279	3343	3621	CTTGCCAGCCCACATAATTT	59.960	20	ATTCTCTCCAACCCTGCCTC	60.596	20	278	3343	3620	GGACAAAAAGTGACCCAAGG	59.425	20	AATTCTCTCCAACCCTGCCT	60.074	20	194	3428	3621
Gekko_transcript_1008	3	p3	(TCT)5	15	6463	6477	CTGAGACTCCGAGTGAAGGG	59.978	20	AGTCCTGGGCAGAGTCACAC	60.315	20	159	6391	6549	TCCTCCTCTTCCTCCTCCTC	59.883	20	AGTCCTGGGCAGAGTCACAC	60.315	20	121	6429	6549	TCTCCTCCTCTTCCTCCTCC	59.883	20	AGTCCTGGGCAGAGTCACAC	60.315	20	123	6427	6549
Gekko_transcript_1008	4	p1	(T)10	10	6687	6696	GTGTGACTCTGCCCAGGACT	60.315	20	TCCAAAATTCAGAGGATGGC	60.014	20	279	6530	6808	GCCCAGGACTGCACTGTTA	59.846	19	TCCAAAATTCAGAGGATGGC	60.014	20	269	6540	6808	GTGTGACTCTGCCCAGGACT	60.315	20	CCAAAATTCAGAGGATGGCT	59.126	20	278	6530	6807
Gekko_transcript_1009	1	p3	(GAG)7	21	1	21	--
Gekko_transcript_1009	2	p1	(C)11	11	188	198	GGGAAGAAAGCCTGACCTCT	59.817	20	CTTAACTCGAGCGAAGCGAT	59.752	20	185	65	249	AAAAGAGACCCCCAAACCAG	60.332	20	CCATGGCTTCTTGCTTGATT	60.214	20	238	149	386	CTCCCTCTCTAGGGACAGGC	60.349	20	ATGGCTTCTTGCTTGATTGG	60.214	20	277	108	384
Gekko_transcript_1012	1	p2	(TG)6	12	5038	5049	ATGGCAGTCTGCATTTGCTA	59.449	20	CCCACTGATTTGGTCAGGAT	59.779	20	215	4967	5181	TATGGCAGTCTGCATTTGCT	59.449	20	CCCACTGATTTGGTCAGGAT	59.779	20	216	4966	5181	TATGGCAGTCTGCATTTGCT	59.449	20	TGCAGGACCTTTCCCTTTTA	59.679	20	250	4966	5215
Gekko_transcript_1015	1	p1	(C)10	10	46	55	AGGGGAACTCCGAGCAAAG	61.672	19	CCATGGCTACCATTAGGCAG	60.481	20	253	6	258	GGGGAACTCCGAGCAAAG	60.737	18	CCATGGCTACCATTAGGCAG	60.481	20	252	7	258	AGGGGAACTCCGAGCAAA	60.737	18	CCATGGCTACCATTAGGCAG	60.481	20	253	6	258
Gekko_transcript_1015	2	p1	(C)21	21	7465	7485	CCCCCTGGGTTTTGATTACT	60.046	20	TCCAATCATAATGGCAAGCA	60.035	20	218	7397	7614	TGTCCCAGTATGGCAGTTCA	60.112	20	TCCAATCATAATGGCAAGCA	60.035	20	258	7357	7614	TGTCCCAGTATGGCAGTTCA	60.112	20	TCAAAGGGCAGAACCAAATC	60.051	20	157	7357	7513
Gekko_transcript_1016	1	p2	(TA)6	12	5884	5895	TCCGGTTCTAACTGTTGCTTC	59.369	21	TCTGAAAGCACCGTGATCTG	59.984	20	183	5834	6016	TCCGGTTCTAACTGTTGCTTC	59.369	21	AACAGACTCCCCAGCAGAAA	59.844	20	228	5834	6061	CAGTTGTTCCATATCCGGTTC	59.302	21	AACAGACTCCCCAGCAGAAA	59.844	20	241	5821	6061
Gekko_transcript_1018	1	p1	(G)10	10	6189	6198	CATTACTTACGGGAGGGGGT	60.068	20	GACCACGAGACCCACTCATT	59.969	20	192	6119	6310	ATTCAAGGCATCAACCTTGC	60.081	20	GACCACGAGACCCACTCATT	59.969	20	230	6081	6310	CATTACTTACGGGAGGGGGT	60.068	20	ACTGATCATTGGCTTGGACC	59.934	20	113	6119	6231
Gekko_transcript_1018	2	p1	(T)13	13	7247	7259	CCCTCTGCCAACAAGCTTAC	59.875	20	ATCGCAAAACGCAATTATCC	59.935	20	208	7100	7307	CCCTCTGCCAACAAGCTTAC	59.875	20	CAGCCTTTAAAAACCAAGCG	59.883	20	260	7100	7359	TTCAACCTTTTCTTGGCTGG	60.220	20	ATCGCAAAACGCAATTATCC	59.935	20	150	7158	7307
Gekko_transcript_1018	3	p1	(C)11	11	8379	8389	ATCCACACCTGCAGATTACG	58.597	20	TTGTTTTGCCAGCACATGTAA	60.162	21	262	8175	8436	ATCCACACCTGCAGATTACG	58.597	20	TTTTGCCAGCACATGTAACAG	59.784	21	259	8175	8433	CCACACCTGCAGATTACGAT	58.597	20	TTTTGCCAGCACATGTAACAG	59.784	21	257	8177	8433
Gekko_transcript_1019	1	p1	(C)13	13	2915	2927	ACAACAGGAGAGGACATGGG	59.962	20	TCACCCATTACCCCACAGAT	60.050	20	188	2814	3001	ACAACAGGAGAGGACATGGG	59.962	20	ATTACCCCACAGATGGCAAA	60.192	20	182	2814	2995	ACAACAGGAGAGGACATGGG	59.962	20	TACCCCACAGATGGCAAAAT	60.192	20	180	2814	2993
Gekko_transcript_1019	2	p1	(C)13	13	3906	3918	CTACCAAAGCAGGCAGAAGG	60.008	20	TGCAATCTAGGCATGTGGAA	60.220	20	242	3728	3969	CCTACCAAAGCAGGCAGAAG	60.008	20	TGCAATCTAGGCATGTGGAA	60.220	20	243	3727	3969	CTACCAAAGCAGGCAGAAGG	60.008	20	GTGCAATCTAGGCATGTGGA	59.679	20	243	3728	3970
Gekko_transcript_1019	3	p3	(AGC)5	15	4444	4458	TGCTTTGCCTTGGTTTTCTT	59.861	20	AAATGCACACCTTCCTGTCC	59.973	20	190	4421	4610	TTGCTTTGCCTTGGTTTTCT	59.861	20	AAATGCACACCTTCCTGTCC	59.973	20	191	4420	4610	TTTGCTTTGCCTTGGTTTTC	60.223	20	AAATGCACACCTTCCTGTCC	59.973	20	192	4419	4610
[truncated: 148,213 more rows]
