# Supplementary material for: SMRT sequencing of the full-length transcriptome of Gekko gecko
Source: PLoS One. 2022 Feb 25;17(2):e0264499. doi: 10.1371/journal.pone.0264499 (PMC8880673; doi:10.1371/journal.pone.0264499)
Supplement: S3 Table — (XLS) [file pone.0264499.s003.xls]

QueryName	SubjectName	QhspStart1	QhspEnd1	QhspStart2	QhspEnd2	ShspStart1	ShspEnd1	ShspStart2	ShspEnd2
Gekko_transcript_107291	Gekko_transcript_5570	285	6001	1	286	405	6101	18	303
Gekko_transcript_18899	Gekko_transcript_138977	258	4276	1	258	722	4739	45	303
Gekko_transcript_66858	Gekko_transcript_200212	498	5436	2	495	2207	7141	7	502
Gekko_transcript_132435	Gekko_transcript_119616	1	3558	3558	4085	1833	5387	5514	6039
Gekko_transcript_29467	Gekko_transcript_107521	1	3412	3408	3620	1	3412	3576	3788
Gekko_transcript_141922	Gekko_transcript_88355	1	4393	4389	5480	1	4392	5536	6627
Gekko_transcript_48374	Gekko_transcript_67714	247	2230	60	247	633	2617	82	269
Gekko_transcript_23429	Gekko_transcript_204692	1889	4052	133	1890	2175	4340	207	1966
Gekko_transcript_80735	Gekko_transcript_13853	261	2500	57	261	558	2798	220	424
Gekko_transcript_117734	Gekko_transcript_9667	484	5146	2	483	736	5390	117	597
Gekko_transcript_196613	Gekko_transcript_10206	258	3985	1	263	1587	5314	2	264
Gekko_transcript_206236	Gekko_transcript_12081	2	2614	2614	4807	1	2614	2893	5087
Gekko_transcript_126250	Gekko_transcript_174654	1461	3807	1	1460	1768	4091	1	1483
Gekko_transcript_180853	Gekko_transcript_147179	101	4600	1	100	537	5032	284	383
Gekko_transcript_193982	Gekko_transcript_2596	463	5116	2	462	2559	7211	8	467
Gekko_transcript_151635	Gekko_transcript_17307	158	2880	2879	4465	143	2865	2967	4553
Gekko_transcript_129805	Gekko_transcript_2208	2040	6905	174	2039	2225	7091	215	2080
Gekko_transcript_22059	Gekko_transcript_18154	163	2465	2463	4125	226	2528	2716	4378
Gekko_transcript_171127	Gekko_transcript_41282	187	2601	1	187	387	2808	31	216
Gekko_transcript_119694	Gekko_transcript_158790	2722	10776	341	2725	2784	10833	274	2658
Gekko_transcript_153002	Gekko_transcript_98441	1	1971	1966	2104	420	2390	2932	3070
Gekko_transcript_73392	Gekko_transcript_21326	124	3494	3491	3896	303	3673	3807	4212
Gekko_transcript_80005	Gekko_transcript_155025	1	8417	8413	9414	1258	9712	12019	13020
Gekko_transcript_146211	Gekko_transcript_133768	148	4673	4668	5594	20	4544	4843	5767
Gekko_transcript_128204	Gekko_transcript_212089	33	3438	3438	6141	198	3603	3855	6558
Gekko_transcript_2706	Gekko_transcript_2033	1	5530	5527	7139	290	5819	5927	7539
Gekko_transcript_144573	Gekko_transcript_136186	1	3493	3488	3945	48	3571	6609	7068
Gekko_transcript_149379	Gekko_transcript_13177	1	1481	1479	1790	99	1579	3289	3600
Gekko_transcript_101638	Gekko_transcript_33659	1249	3113	1	1248	1478	3342	114	1360
Gekko_transcript_124048	Gekko_transcript_49688	1	1266	1261	1444	493	1758	1872	2055
Gekko_transcript_190052	Gekko_transcript_40081	2	2030	2029	2667	113	2142	2263	2901
Gekko_transcript_95864	Gekko_transcript_64385	1	5500	5497	7129	3	5520	5852	7486
Gekko_transcript_64888	Gekko_transcript_73022	1493	8342	117	1497	2092	8933	170	1548
Gekko_transcript_10458	Gekko_transcript_7516	1	4959	4954	5295	101	5061	5361	5702
Gekko_transcript_111225	Gekko_transcript_172644	121	4842	4838	5309	364	5074	5285	5751
Gekko_transcript_207956	Gekko_transcript_231	124	2221	2221	3379	6635	8731	8872	10031
Gekko_transcript_914	Gekko_transcript_91495	1	4940	4941	8524	20	4977	5200	8793
Gekko_transcript_158701	Gekko_transcript_128132	2	3080	3078	3491	179	3257	3397	3810
Gekko_transcript_42798	Gekko_transcript_14652	2	2139	2134	2699	8	2149	4252	4821
Gekko_transcript_36607	Gekko_transcript_35590	1053	2810	1	1052	1475	3222	1	1043
Gekko_transcript_125426	Gekko_transcript_6472	338	4887	208	341	1415	5963	1041	1174
Gekko_transcript_101370	Gekko_transcript_204255	15	2786	2782	3977	2089	4859	5469	6665
Gekko_transcript_1826	Gekko_transcript_69804	511	7733	137	511	568	7780	2	383
Gekko_transcript_120530	Gekko_transcript_16864	1	2727	2728	4094	3	2729	3226	4616
Gekko_transcript_98950	Gekko_transcript_7581	2	4149	4147	5219	24	4169	4560	5633
Gekko_transcript_27525	Gekko_transcript_24824	1	2663	2659	3764	1	2673	2793	3917
Gekko_transcript_132288	Gekko_transcript_94723	340	3021	64	340	424	3104	1	277
Gekko_transcript_166231	Gekko_transcript_7554	247	4362	2	251	1595	5703	28	277
Gekko_transcript_162384	Gekko_transcript_12846	1440	3636	1	1444	2781	4977	43	1485
Gekko_transcript_3401	Gekko_transcript_2136	1	5076	5076	6855	1	5078	5184	6963
Gekko_transcript_58108	Gekko_transcript_127814	2	2239	2237	3957	30	2273	2395	4111
Gekko_transcript_151389	Gekko_transcript_199649	786	2802	96	788	1258	3274	466	1158
Gekko_transcript_90396	Gekko_transcript_84654	1	2557	2554	3907	4191	6748	6939	8290
Gekko_transcript_73346	Gekko_transcript_38862	1	1489	1484	1850	1	1489	2620	2986
Gekko_transcript_143139	Gekko_transcript_180798	100	1756	1754	2605	698	2357	2698	3553
Gekko_transcript_107004	Gekko_transcript_118566	11	2198	2196	3437	2	2189	2430	3632
Gekko_transcript_36838	Gekko_transcript_34706	1531	3088	1	1532	1699	3256	1	1532
Gekko_transcript_32310	Gekko_transcript_30130	161	3383	1	161	361	3594	13	173
Gekko_transcript_109291	Gekko_transcript_210172	526	4403	68	528	567	4430	2	462
Gekko_transcript_135711	Gekko_transcript_116105	113	2504	2503	3344	1	2423	2740	3585
Gekko_transcript_195484	Gekko_transcript_8737	330	3813	24	330	809	4291	2	308
Gekko_transcript_62601	Gekko_transcript_1617	270	3625	1	275	4450	7815	1840	2114
Gekko_transcript_120227	Gekko_transcript_6298	132	3899	1	137	1740	5507	4	140
Gekko_transcript_60558	Gekko_transcript_87690	1611	3305	1	1613	2900	4594	776	2388
Gekko_transcript_71316	Gekko_transcript_9147	2306	5297	142	2306	2482	5467	204	2368
Gekko_transcript_166334	Gekko_transcript_23387	1282	3435	1	1282	1919	4073	426	1708
Gekko_transcript_13882	Gekko_transcript_13121	445	4884	135	446	515	4954	1	312
Gekko_transcript_158824	Gekko_transcript_156226	2	3943	3940	5464	129	4070	4712	6243
Gekko_transcript_49117	Gekko_transcript_44559	1	1765	1765	2161	2	1766	2054	2450
Gekko_transcript_4756	Gekko_transcript_209807	2404	6382	2	2406	4215	8170	7	2410
Gekko_transcript_9339	Gekko_transcript_8154	383	5443	222	383	617	5677	356	517
Gekko_transcript_61142	Gekko_transcript_170192	161	3579	3579	5358	624	4051	4157	5957
Gekko_transcript_167151	Gekko_transcript_139131	267	3955	1	268	2834	6503	585	850
Gekko_transcript_121341	Gekko_transcript_90296	223	3209	106	223	5550	8537	4957	5073
Gekko_transcript_209507	Gekko_transcript_11877	16	3871	3866	4925	6	3869	3985	5041
Gekko_transcript_171198	Gekko_transcript_39476	103	1551	1549	2643	283	1731	1882	2947
Gekko_transcript_141249	Gekko_transcript_76994	1	2173	2172	2747	12	2186	2391	2966
Gekko_transcript_20494	Gekko_transcript_147574	32	3594	3592	4260	2	3572	4613	5284
Gekko_transcript_177176	Gekko_transcript_96512	2288	5315	1	2293	4185	7213	635	2872
Gekko_transcript_137086	Gekko_transcript_173484	128	3912	1	128	1104	4887	1	128
Gekko_transcript_133413	Gekko_transcript_152966	1	5396	5391	6765	467	5861	6088	7461
Gekko_transcript_117841	Gekko_transcript_128161	432	4464	149	432	484	4526	60	343
Gekko_transcript_67237	Gekko_transcript_159732	103	3192	3188	3872	154	3247	3441	4121
Gekko_transcript_10547	Gekko_transcript_202208	1554	5123	1	1557	1885	5451	146	1702
Gekko_transcript_147662	Gekko_transcript_73677	379	1167	38	384	3391	4180	2	348
Gekko_transcript_77170	Gekko_transcript_133939	303	2442	7	304	427	2566	2	299
Gekko_transcript_200755	Gekko_transcript_134351	203	2823	1	205	3497	6115	2951	3155
Gekko_transcript_196206	Gekko_transcript_107217	1	2196	2196	4159	308	2500	2614	4577
Gekko_transcript_116096	Gekko_transcript_78172	1	4058	4054	4624	5	4063	4308	4875
Gekko_transcript_190023	Gekko_transcript_91745	2	2589	2585	3312	9	2623	3831	4565
Gekko_transcript_1583	Gekko_transcript_89835	3375	7859	216	3375	4581	9052	79	3238
Gekko_transcript_15731	Gekko_transcript_118418	102	3959	3957	4700	1	3891	4944	5687
Gekko_transcript_145610	Gekko_transcript_31991	1	2517	2516	3104	201	2716	2877	3465
Gekko_transcript_102587	Gekko_transcript_161090	1	2162	2159	2770	3464	5628	5995	6599
Gekko_transcript_59493	Gekko_transcript_81218	330	3883	1	331	2784	6339	251	581
Gekko_transcript_208571	Gekko_transcript_32311	1043	3068	1	1044	1396	3422	3	1046
Gekko_transcript_130756	Gekko_transcript_2095	2	4139	4136	7130	1	4133	4480	7472
Gekko_transcript_20047	Gekko_transcript_2294	118	2763	2762	4317	172	2817	4051	5606
Gekko_transcript_6728	Gekko_transcript_3333	1627	5911	1	1631	2598	6883	1	1631
Gekko_transcript_185043	Gekko_transcript_144779	1	2280	2275	3098	1	2276	3322	4137
Gekko_transcript_115900	Gekko_transcript_21152	1	2192	2188	3635	1	2193	2528	3974
Gekko_transcript_166456	Gekko_transcript_85797	1	2335	2331	3704	2199	4534	4891	6262
Gekko_transcript_37035	Gekko_transcript_72121	145	2433	2434	3072	1	2289	2920	3559
Gekko_transcript_59831	Gekko_transcript_6519	1113	5285	1	1116	1781	5937	2	1108
Gekko_transcript_193054	Gekko_transcript_26711	1	1837	1833	3065	4	1840	2592	3824
Gekko_transcript_123489	Gekko_transcript_107896	1	3146	3143	3895	126	3288	6666	7424
Gekko_transcript_76729	Gekko_transcript_148835	1099	2800	10	1100	1856	3536	2	1086
Gekko_transcript_181195	Gekko_transcript_24680	286	3650	2	285	603	3968	7	290
Gekko_transcript_124191	Gekko_transcript_436	207	8112	8110	8478	314	8221	9021	9389
Gekko_transcript_73039	Gekko_transcript_63941	583	2753	77	584	3058	5226	458	965
Gekko_transcript_40081	Gekko_transcript_13534	1154	2901	113	1153	3168	4915	2	1042
Gekko_transcript_105475	Gekko_transcript_152194	2	5095	5095	6874	1	5118	5227	7009
Gekko_transcript_77042	Gekko_transcript_190616	1	1329	1325	1976	20	1350	3225	3903
Gekko_transcript_197322	Gekko_transcript_58081	277	3427	3424	5522	136	3286	7674	9773
Gekko_transcript_161249	Gekko_transcript_5287	345	5915	2	347	549	6116	26	374
Gekko_transcript_27531	Gekko_transcript_141437	428	3699	67	431	1801	5093	2	368
Gekko_transcript_115305	Gekko_transcript_107926	183	1713	4	185	367	1900	2	183
Gekko_transcript_52840	Gekko_transcript_40100	397	1720	5	400	1573	2900	2	397
Gekko_transcript_103711	Gekko_transcript_113	1500	3361	1	1500	9118	10966	5892	7381
Gekko_transcript_101812	Gekko_transcript_138865	281	4220	2	282	683	4614	146	425
Gekko_transcript_39621	Gekko_transcript_38752	442	2872	6	444	575	2995	1	439
Gekko_transcript_113071	Gekko_transcript_97101	1	4174	4171	5434	2045	6203	6390	7648
Gekko_transcript_156131	Gekko_transcript_163695	404	5973	23	407	3906	9492	2	386
Gekko_transcript_206285	Gekko_transcript_107791	1	4877	4872	5736	1	4878	5262	6126
Gekko_transcript_57987	Gekko_transcript_163383	252	3587	1	254	3545	6856	112	363
Gekko_transcript_142478	Gekko_transcript_9451	555	2137	56	557	2456	4038	849	1350
Gekko_transcript_129347	Gekko_transcript_19287	2	2759	2758	3646	10	2742	3507	4395
Gekko_transcript_18274	Gekko_transcript_136663	114	4493	1	115	685	5071	23	138
Gekko_transcript_13549	Gekko_transcript_82632	1194	4865	1	1194	1545	5227	2	1198
Gekko_transcript_124806	Gekko_transcript_172415	1	6141	6140	7938	3623	9795	9905	11712
Gekko_transcript_52291	Gekko_transcript_41249	1	1376	1375	1823	1	1377	2369	2817
Gekko_transcript_75025	Gekko_transcript_2376	1146	5568	111	1147	2921	7342	1715	2751
Gekko_transcript_93642	Gekko_transcript_88355	1	2912	2908	5568	1	2910	3971	6627
Gekko_transcript_4173	Gekko_transcript_3604	1	5189	5185	6573	1	5189	5375	6763
Gekko_transcript_200066	Gekko_transcript_63540	400	6539	1	404	530	6676	20	422
Gekko_transcript_11657	Gekko_transcript_124881	2059	5155	2	2059	2709	5807	1	2059
Gekko_transcript_193256	Gekko_transcript_99938	1485	4636	1	1487	1626	4776	7	1493
Gekko_transcript_173544	Gekko_transcript_66564	1971	5057	1	1972	7004	10097	4707	6679
Gekko_transcript_89942	Gekko_transcript_92779	154	3995	3991	4622	561	4401	6095	6726
Gekko_transcript_181856	Gekko_transcript_30578	118	3265	1	119	376	3531	1	119
Gekko_transcript_82726	Gekko_transcript_164086	109	2298	2295	4422	1	2194	2317	4443
Gekko_transcript_72193	Gekko_transcript_133167	224	6000	5999	8870	810	6507	6689	9531
Gekko_transcript_74752	Gekko_transcript_32436	200	2861	2	204	688	3370	17	219
Gekko_transcript_8061	Gekko_transcript_7652	519	5610	1	519	628	5715	2	520
Gekko_transcript_34150	Gekko_transcript_33151	1	2497	2495	3252	4	2498	2670	3427
Gekko_transcript_1305	Gekko_transcript_270	794	8081	2	795	2625	9916	1	794
Gekko_transcript_104701	Gekko_transcript_99748	521	5227	2	520	1640	6347	65	584
Gekko_transcript_112063	Gekko_transcript_130275	1618	8268	112	1622	1737	8372	125	1635
Gekko_transcript_114656	Gekko_transcript_93348	1	2422	2421	2837	260	2682	2877	3293
Gekko_transcript_51734	Gekko_transcript_148764	244	1832	46	244	506	2094	2	200
Gekko_transcript_58756	Gekko_transcript_124268	2	2655	2652	3588	1	2652	3725	4661
Gekko_transcript_7445	Gekko_transcript_7025	425	5725	1	420	548	5849	1	421
Gekko_transcript_179658	Gekko_transcript_24286	1	2110	2109	3411	226	2335	2640	3946
Gekko_transcript_155608	Gekko_transcript_84272	2	2230	2231	4075	34	2261	2411	4253
Gekko_transcript_121444	Gekko_transcript_1040	203	2769	2769	5264	1617	4183	5902	8398
Gekko_transcript_109736	Gekko_transcript_194257	1660	3749	15	1661	4231	6312	2	1649
Gekko_transcript_4589	Gekko_transcript_100985	127	5575	5573	6448	175	5638	7217	8093
Gekko_transcript_110602	Gekko_transcript_8018	2	2868	2867	5270	13	2876	3259	5661
Gekko_transcript_93983	Gekko_transcript_34605	1435	2882	1	1440	1799	3248	1	1441
Gekko_transcript_83877	Gekko_transcript_170490	595	6742	2	596	918	7065	148	742
Gekko_transcript_89926	Gekko_transcript_21203	1048	3574	1	1051	1578	4104	1	1051
Gekko_transcript_42988	Gekko_transcript_38118	358	2697	57	360	542	2885	52	355
Gekko_transcript_199186	Gekko_transcript_99279	1293	3874	1	1297	4231	6816	1988	3292
Gekko_transcript_141148	Gekko_transcript_165185	1581	4324	1	1583	6539	9283	4843	6413
Gekko_transcript_23642	Gekko_transcript_21714	1	3801	3800	4037	1	3803	3951	4188
Gekko_transcript_103203	Gekko_transcript_65672	116	3334	3333	6154	344	3563	3746	6569
Gekko_transcript_95277	Gekko_transcript_186292	134	2347	2345	3837	563	2782	2917	4414
Gekko_transcript_144108	Gekko_transcript_65269	117	1996	1997	3414	165	2052	2220	3667
Gekko_transcript_162279	Gekko_transcript_8546	1584	3273	1	1589	3883	5573	7	1600
Gekko_transcript_1579	Gekko_transcript_1456	1	6196	6195	7825	1	6196	6309	7939
Gekko_transcript_61035	Gekko_transcript_131553	12	3621	3616	5416	1	3608	6435	8236
Gekko_transcript_42435	Gekko_transcript_73211	202	2732	2	204	1071	3601	20	222
Gekko_transcript_210063	Gekko_transcript_206592	1	2181	2182	2396	1	2187	2899	3112
Gekko_transcript_48689	Gekko_transcript_3937	1	1354	1353	2266	12	1366	1491	2406
Gekko_transcript_43669	Gekko_transcript_20628	1	2453	2453	2612	1	2453	4102	4261
Gekko_transcript_28330	Gekko_transcript_21029	1	2976	2975	3709	1	2976	3501	4235
Gekko_transcript_74039	Gekko_transcript_181847	165	2468	1	168	389	2656	58	220
Gekko_transcript_167794	Gekko_transcript_212437	174	4926	1	175	499	5248	140	315
Gekko_transcript_124191	Gekko_transcript_430	1	8112	8110	8480	72	8202	9002	9372
Gekko_transcript_202901	Gekko_transcript_185393	328	4389	1	329	7521	11593	1512	1839
Gekko_transcript_179417	Gekko_transcript_46528	404	1612	43	406	1198	2408	518	881
Gekko_transcript_66453	Gekko_transcript_188550	140	3085	3082	3643	206	3151	3266	3825
Gekko_transcript_68379	Gekko_transcript_95902	629	6560	224	632	562	6505	2	411
Gekko_transcript_63803	Gekko_transcript_188820	268	3549	101	269	2453	5727	353	517
Gekko_transcript_202925	Gekko_transcript_3085	252	3917	1	252	3191	6855	584	835
Gekko_transcript_1572	Gekko_transcript_67183	1	5067	5067	7535	1	5083	5275	7749
Gekko_transcript_188914	Gekko_transcript_175764	586	2584	96	591	3184	5182	2	497
Gekko_transcript_13534	Gekko_transcript_101312	3	3287	3288	4915	1	3285	4451	6053
Gekko_transcript_68362	Gekko_transcript_126275	195	2386	2382	4503	633	2824	2958	5079
Gekko_transcript_95277	Gekko_transcript_88809	346	3838	135	345	743	4239	377	587
Gekko_transcript_53831	Gekko_transcript_169205	503	1618	6	503	5505	6620	2	498
Gekko_transcript_81444	Gekko_transcript_18160	1	2494	2494	3381	19	2512	3533	4420
Gekko_transcript_13787	Gekko_transcript_153756	483	4875	172	485	2246	6642	1157	1469
Gekko_transcript_179982	Gekko_transcript_108978	426	4924	1	421	576	5095	1	427
Gekko_transcript_117506	Gekko_transcript_41546	1	1289	1285	1925	235	1523	2159	2799
Gekko_transcript_92990	Gekko_transcript_17692	154	4322	1	154	354	4503	1	155
Gekko_transcript_63370	Gekko_transcript_38886	275	2443	95	280	814	2982	493	678
Gekko_transcript_182961	Gekko_transcript_124264	2029	4492	2	2033	2965	5412	2	2033
Gekko_transcript_102587	Gekko_transcript_187285	1	2162	2159	2770	3503	5665	6032	6643
Gekko_transcript_146203	Gekko_transcript_138493	110	3702	1	113	743	4339	1	111
Gekko_transcript_140302	Gekko_transcript_521	645	7362	2	642	960	7609	10	642
Gekko_transcript_183915	Gekko_transcript_857	1226	4606	1	1231	5258	8629	3759	4989
Gekko_transcript_29467	Gekko_transcript_24166	2	3412	3408	3622	116	3526	3783	3997
Gekko_transcript_189402	Gekko_transcript_150231	124	3990	3989	5281	140	4002	6122	7414
Gekko_transcript_67440	Gekko_transcript_9099	147	3431	3428	5175	200	3490	3759	5508
Gekko_transcript_136490	Gekko_transcript_162814	198	1958	3	199	2870	4624	42	237
Gekko_transcript_185685	Gekko_transcript_29889	2	2244	2242	2461	194	2436	3393	3612
Gekko_transcript_69499	Gekko_transcript_7565	117	2858	2858	5582	2	2744	2909	5634
Gekko_transcript_182564	Gekko_transcript_61185	208	4452	1	208	754	4996	407	614
Gekko_transcript_28937	Gekko_transcript_137454	308	3649	2	307	511	3851	75	380
Gekko_transcript_155792	Gekko_transcript_184842	18	3636	3637	4392	240	3860	4267	5022
Gekko_transcript_209878	Gekko_transcript_5526	2	3139	3134	5116	6	3144	4189	6171
Gekko_transcript_135534	Gekko_transcript_7275	362	4694	107	363	1316	5649	218	473
Gekko_transcript_64503	Gekko_transcript_170125	1480	4282	1	1480	1665	4467	51	1530
Gekko_transcript_177789	Gekko_transcript_4958	1808	4726	1	1813	3156	6077	3	1807
Gekko_transcript_175278	Gekko_transcript_155408	1	4860	4857	4993	1131	5984	9307	9442
Gekko_transcript_121520	Gekko_transcript_194866	2	2619	2616	3306	161	2778	2926	3616
Gekko_transcript_182028	Gekko_transcript_174418	867	3168	99	868	2690	4988	340	1085
Gekko_transcript_103870	Gekko_transcript_2127	3001	7205	251	3004	3273	7475	406	3159
Gekko_transcript_138314	Gekko_transcript_181876	1	2878	2874	3460	1	2880	3072	3658
Gekko_transcript_206862	Gekko_transcript_57170	231	3464	133	236	396	3626	117	220
Gekko_transcript_204947	Gekko_transcript_4815	367	4656	1	371	2112	6375	769	1139
Gekko_transcript_146133	Gekko_transcript_111618	2320	4552	113	2318	2577	4809	254	2461
Gekko_transcript_98242	Gekko_transcript_193843	397	4431	15	398	671	4720	1	384
Gekko_transcript_212477	Gekko_transcript_143062	3176	7793	164	3176	3911	8539	76	3086
Gekko_transcript_69166	Gekko_transcript_134277	1	1215	1212	1694	1771	2985	3113	3595
Gekko_transcript_173003	Gekko_transcript_4877	2	3651	3646	4710	283	3932	4438	5502
Gekko_transcript_126877	Gekko_transcript_125355	114	3171	3170	4784	242	3300	3500	5110
Gekko_transcript_173410	Gekko_transcript_3906	1842	3978	1	1845	2359	4495	2	1846
Gekko_transcript_212461	Gekko_transcript_149842	157	2289	1	159	5289	7427	2261	2419
Gekko_transcript_69640	Gekko_transcript_150297	403	4833	168	406	2518	6971	1	240
Gekko_transcript_11656	Gekko_transcript_65898	2612	5076	20	2611	3473	5944	1	2594
Gekko_transcript_23816	Gekko_transcript_13852	388	4023	1	390	1257	4892	2	391
Gekko_transcript_20532	Gekko_transcript_77260	2	2443	2443	4255	8	2450	2640	4455
Gekko_transcript_110534	Gekko_transcript_139933	1319	4901	126	1324	1576	5155	234	1431
Gekko_transcript_85360	Gekko_transcript_204654	1345	2779	116	1349	2036	3473	385	1621
Gekko_transcript_37447	Gekko_transcript_35072	178	3055	1	178	283	3160	1	178
Gekko_transcript_171051	Gekko_transcript_151865	152	4323	4321	5150	187	4359	5243	6072
Gekko_transcript_89571	Gekko_transcript_170975	182	1590	2	187	1777	3184	2	186
Gekko_transcript_61362	Gekko_transcript_69754	317	4280	116	321	829	4835	2	206
Gekko_transcript_775	Gekko_transcript_173972	2653	8747	15	2655	2745	8839	2	2642
Gekko_transcript_91219	Gekko_transcript_188215	1089	2450	1	1089	4781	6133	2457	3547
Gekko_transcript_148109	Gekko_transcript_127390	307	3125	2	306	496	3315	61	365
Gekko_transcript_85379	Gekko_transcript_162237	273	3936	1	276	2508	6173	105	376
Gekko_transcript_194042	Gekko_transcript_20963	2	2159	2156	4042	1	2162	2294	4182
Gekko_transcript_68552	Gekko_transcript_7477	1226	5232	1	1231	1643	5649	70	1300
Gekko_transcript_106935	Gekko_transcript_2352	258	4499	1	261	3097	7338	1	261
Gekko_transcript_134094	Gekko_transcript_149008	1394	8343	1	1394	2412	9347	14	1406
Gekko_transcript_198812	Gekko_transcript_105858	165	4857	1	165	3867	8559	1	165
Gekko_transcript_79066	Gekko_transcript_12866	119	1216	1	119	3906	5003	2	120
Gekko_transcript_83204	Gekko_transcript_168183	1509	3030	12	1512	1641	3161	2	1503
Gekko_transcript_191213	Gekko_transcript_24175	28	2990	2985	3663	1	2984	3268	3945
Gekko_transcript_121715	Gekko_transcript_92399	273	3641	166	272	696	4061	285	391
Gekko_transcript_24235	Gekko_transcript_76824	1	3266	3264	3983	24	3285	3995	4716
Gekko_transcript_63803	Gekko_transcript_72623	268	3549	100	269	2287	5558	110	275
Gekko_transcript_82628	Gekko_transcript_128019	1	3239	3236	4368	496	3741	5572	6703
Gekko_transcript_69579	Gekko_transcript_81200	280	4585	2	283	1964	6265	230	511
Gekko_transcript_102943	Gekko_transcript_34233	1	1590	1586	2426	36	1625	2410	3248
Gekko_transcript_50972	Gekko_transcript_50092	132	1955	1	132	238	2061	1	132
Gekko_transcript_42688	Gekko_transcript_106564	1223	2628	1	1224	1480	2885	1	1224
Gekko_transcript_27549	Gekko_transcript_108331	1	2209	2210	3760	2	2210	2933	4483
Gekko_transcript_102985	Gekko_transcript_165710	1	2347	2346	3451	7	2356	3719	4824
Gekko_transcript_184210	Gekko_transcript_185777	140	2398	2394	3774	179	2440	2722	4102
Gekko_transcript_55779	Gekko_transcript_55266	128	1272	2	128	254	1398	1	127
Gekko_transcript_197677	Gekko_transcript_170428	178	1368	60	178	230	1424	1	119
Gekko_transcript_209207	Gekko_transcript_17027	2	2755	2752	4127	68	2823	3151	4525
Gekko_transcript_77440	Gekko_transcript_20230	272	4142	157	274	432	4303	125	242
Gekko_transcript_39156	Gekko_transcript_158974	276	2961	24	278	355	3040	1	255
Gekko_transcript_147884	Gekko_transcript_78246	129	1529	1528	2914	123	1523	2491	3896
Gekko_transcript_37235	Gekko_transcript_33629	149	2318	2315	3101	213	2382	2556	3342
Gekko_transcript_4468	Gekko_transcript_97519	1	5719	5717	6472	32	5757	6470	7224
Gekko_transcript_57637	Gekko_transcript_28911	1261	3065	1	1262	1765	3570	66	1330
Gekko_transcript_115102	Gekko_transcript_182752	2	2482	2481	3155	327	2806	2978	3652
Gekko_transcript_191996	Gekko_transcript_2521	1	6121	6118	6863	1	6121	6445	7186
Gekko_transcript_112588	Gekko_transcript_7252	1	4318	4318	5356	367	4685	4826	5862
Gekko_transcript_93642	Gekko_transcript_3071	1	2912	2908	5568	1	2941	4009	6720
Gekko_transcript_103783	Gekko_transcript_1280	1	4544	4539	7582	1	4544	5009	8052
Gekko_transcript_16366	Gekko_transcript_9278	2	3464	3461	4644	1	3470	4149	5329
Gekko_transcript_115074	Gekko_transcript_161415	148	2783	1	150	734	3368	44	193
Gekko_transcript_61287	Gekko_transcript_155295	134	1236	2	135	5281	6390	1	133
Gekko_transcript_163940	Gekko_transcript_154241	1	1820	1817	3598	1155	2974	3141	4922
Gekko_transcript_69333	Gekko_transcript_73718	1	2201	2201	4167	763	2966	3093	5059
Gekko_transcript_91652	Gekko_transcript_131373	3	5514	5510	5742	2	5511	6951	7182
Gekko_transcript_44646	Gekko_transcript_11697	355	2564	93	358	2936	5145	2	267
Gekko_transcript_89475	Gekko_transcript_4382	1376	6004	106	1381	1859	6503	277	1552
Gekko_transcript_43579	Gekko_transcript_77382	405	2649	50	409	646	2891	2	361
Gekko_transcript_154018	Gekko_transcript_68330	171	3287	3285	5241	443	3563	7737	9695
Gekko_transcript_207100	Gekko_transcript_179777	1020	2364	1	1024	1478	2822	1	1024
Gekko_transcript_5780	Gekko_transcript_199346	1457	6022	107	1457	1584	6148	2	1332
Gekko_transcript_183088	Gekko_transcript_9040	1	2378	2374	2479	2	2402	5384	5490
Gekko_transcript_8394	Gekko_transcript_165034	147	5581	1	149	715	6138	10	158
Gekko_transcript_6246	Gekko_transcript_205647	1894	5967	1	1896	2596	6668	3	1898
Gekko_transcript_144523	Gekko_transcript_135347	146	2709	2708	3132	76	2639	5474	5898
Gekko_transcript_212499	Gekko_transcript_170490	1724	5544	1	1726	4146	7960	2324	4046
Gekko_transcript_121544	Gekko_transcript_1591	2	5036	5036	7485	17	5051	5228	7679
Gekko_transcript_5192	Gekko_transcript_105858	1	4222	4222	6268	1	4244	6513	8559
Gekko_transcript_204905	Gekko_transcript_1603	1	4471	4466	6577	1	4475	5732	7842
Gekko_transcript_2227	Gekko_transcript_1228	577	7369	1	576	1397	8189	1	576
Gekko_transcript_86584	Gekko_transcript_172050	373	4499	118	376	1383	5509	431	689
Gekko_transcript_99686	Gekko_transcript_207038	195	3763	3763	6568	186	3766	5554	8379
Gekko_transcript_22319	Gekko_transcript_20075	1	3163	3159	4110	1	3169	3366	4319
Gekko_transcript_154655	Gekko_transcript_29927	649	1467	69	649	2780	3598	141	721
Gekko_transcript_147334	Gekko_transcript_19922	3	3192	3191	3713	23	3202	3491	4009
Gekko_transcript_11880	Gekko_transcript_5338	2	3890	3891	5119	16	3905	4990	6218
Gekko_transcript_120232	Gekko_transcript_147136	104	5150	1	107	3717	8736	44	150
Gekko_transcript_107852	Gekko_transcript_179867	1	4369	4369	6420	101	4462	5022	7067
Gekko_transcript_11752	Gekko_transcript_66550	371	5132	22	371	1946	6710	2	352
Gekko_transcript_114345	Gekko_transcript_210885	1	3938	3938	6528	1	3938	4057	6648
Gekko_transcript_145891	Gekko_transcript_58842	878	2159	95	883	2672	3953	1753	2541
Gekko_transcript_83851	Gekko_transcript_121088	679	4242	77	684	2060	5625	1353	1960
Gekko_transcript_95573	Gekko_transcript_31507	546	2476	8	548	1435	3365	1	541
Gekko_transcript_15131	Gekko_transcript_69349	11	3985	3985	4733	2	3977	5562	6310
Gekko_transcript_128654	Gekko_transcript_164710	126	1562	1562	2986	61	1497	4661	6085
Gekko_transcript_140763	Gekko_transcript_177664	462	4959	3	461	591	5090	1	476
Gekko_transcript_13549	Gekko_transcript_132069	358	4866	1	357	575	5086	30	386
Gekko_transcript_21759	Gekko_transcript_14231	2	2461	2457	4185	1	2464	3039	4770
Gekko_transcript_150796	Gekko_transcript_134048	1	2723	2718	3096	8	2722	3330	3706
Gekko_transcript_78755	Gekko_transcript_9278	813	4270	99	816	1863	5334	102	817
Gekko_transcript_76111	Gekko_transcript_89921	1	3717	3716	4469	939	4619	4894	5642
Gekko_transcript_110713	Gekko_transcript_6061	1	2819	2814	3352	1	2819	5278	5817
Gekko_transcript_57454	Gekko_transcript_63794	1	1962	1957	2382	4	1957	4086	4510
Gekko_transcript_89932	Gekko_transcript_148267	1987	4952	193	1991	2112	5077	144	1942
Gekko_transcript_69205	Gekko_transcript_2744	4	4336	4337	6962	20	4352	4488	7115
Gekko_transcript_17973	Gekko_transcript_10158	10	3874	3873	4487	1	3865	4733	5346
Gekko_transcript_12499	Gekko_transcript_183585	343	5025	236	345	423	5104	214	323
Gekko_transcript_142915	Gekko_transcript_26980	1	1610	1605	2767	155	1764	2639	3802
Gekko_transcript_116655	Gekko_transcript_17839	1693	4158	1	1693	2045	4511	221	1910
Gekko_transcript_155453	Gekko_transcript_72924	1	2844	2840	3587	3023	5863	6558	7303
Gekko_transcript_202154	Gekko_transcript_4199	2261	5469	125	2266	3377	6563	140	2272
Gekko_transcript_183146	Gekko_transcript_169175	315	4686	1	318	3058	7438	1346	1664
Gekko_transcript_104527	Gekko_transcript_76622	145	2740	2738	4055	120	2715	2926	4262
Gekko_transcript_138352	Gekko_transcript_199346	2	5835	5836	5954	52	5863	5972	6090
Gekko_transcript_13534	Gekko_transcript_5943	1	3287	3288	4915	1	3287	4448	6075
Gekko_transcript_129705	Gekko_transcript_163020	197	1722	8	198	2257	3793	108	298
Gekko_transcript_169619	Gekko_transcript_147226	1536	4163	1	1539	3165	5792	1290	2827
Gekko_transcript_116780	Gekko_transcript_8265	669	5108	84	672	1051	5487	1	589
Gekko_transcript_22790	Gekko_transcript_1320	210	4103	2	209	435	4329	63	270
Gekko_transcript_40081	Gekko_transcript_212328	1274	2902	113	1273	2360	4003	1	1185
Gekko_transcript_50907	Gekko_transcript_153513	192	1945	16	193	398	2151	2	179
Gekko_transcript_154975	Gekko_transcript_199690	187	3373	1	187	288	3475	2	188
Gekko_transcript_9040	Gekko_transcript_8120	1714	5490	1	1714	1825	5603	1	1714
Gekko_transcript_139681	Gekko_transcript_99193	194	3136	3131	4574	233	3191	4606	6064
Gekko_transcript_147804	Gekko_transcript_152651	2245	4788	1	2247	2896	5439	529	2775
Gekko_transcript_8570	Gekko_transcript_5879	2030	5558	119	2031	2556	6084	219	2131
Gekko_transcript_129125	Gekko_transcript_181369	2	4572	4571	8224	81	4651	6698	10352
Gekko_transcript_18117	Gekko_transcript_16250	1259	4491	1	1264	1426	4659	5	1268
Gekko_transcript_100120	Gekko_transcript_203483	2	2730	2726	4283	34	2765	4395	5954
Gekko_transcript_73589	Gekko_transcript_3674	2750	6408	2	2755	3110	6749	221	2974
Gekko_transcript_185805	Gekko_transcript_164731	363	3286	39	365	2033	4958	1	327
Gekko_transcript_4468	Gekko_transcript_95178	1	5719	5715	6477	165	5887	6535	7293
Gekko_transcript_7494	Gekko_transcript_6574	2100	5722	1	2103	2306	5929	93	2189
Gekko_transcript_202272	Gekko_transcript_191128	1107	5048	1	1107	2279	6227	1056	2162
Gekko_transcript_167742	Gekko_transcript_150692	2059	4346	1	2060	2303	4608	93	2170
Gekko_transcript_110713	Gekko_transcript_7082	1	2819	2814	3350	1	2833	5296	5835
Gekko_transcript_81906	Gekko_transcript_130861	1	1348	1344	2022	109	1457	3435	4114
Gekko_transcript_84545	Gekko_transcript_74338	424	4356	118	426	490	4387	81	387
Gekko_transcript_101962	Gekko_transcript_2485	245	5474	2	245	2030	7258	1113	1356
Gekko_transcript_206577	Gekko_transcript_151119	1	2419	2414	4598	4	2431	5395	7577
Gekko_transcript_207956	Gekko_transcript_20022	124	2221	2221	3379	919	3016	3157	4314
Gekko_transcript_18933	Gekko_transcript_176924	1424	4410	116	1426	1892	4871	2	1311
Gekko_transcript_73346	Gekko_transcript_105586	1	1489	1484	1850	1	1489	2216	2582
Gekko_transcript_86411	Gekko_transcript_7516	3	4686	4681	5024	144	4829	5359	5702
Gekko_transcript_114807	Gekko_transcript_200078	327	4706	1	331	2600	6974	2108	2437
Gekko_transcript_149131	Gekko_transcript_1811	1	4092	4090	7464	11	4101	4304	7682
Gekko_transcript_45626	Gekko_transcript_174700	1	2000	1999	2446	2	1997	3403	3850
Gekko_transcript_209206	Gekko_transcript_87858	2	2237	2237	4078	4	2239	2356	4207
Gekko_transcript_187763	Gekko_transcript_27764	1	1604	1605	2109	109	1712	1861	2365
Gekko_transcript_37906	Gekko_transcript_165135	1	1541	1536	3024	12	1552	2236	3722
Gekko_transcript_22913	Gekko_transcript_179607	497	4039	97	502	1131	4685	1	406
Gekko_transcript_15946	Gekko_transcript_2873	1841	4682	148	1842	4226	7067	2	1695
Gekko_transcript_124660	Gekko_transcript_2046	215	6143	1	219	1502	7433	171	394
Gekko_transcript_32685	Gekko_transcript_124161	163	2253	2253	3417	7509	9599	9830	10994
Gekko_transcript_195902	Gekko_transcript_162814	198	1995	1	199	2870	4660	39	237
Gekko_transcript_30137	Gekko_transcript_26638	1	1874	1876	3585	2	1867	2094	3825
Gekko_transcript_180920	Gekko_transcript_100305	219	4847	2	221	420	5032	42	259
Gekko_transcript_60961	Gekko_transcript_2559	1	3805	3804	6807	129	3922	4199	7183
Gekko_transcript_10092	Gekko_transcript_131287	169	4443	4443	5337	2	4273	4397	5291
Gekko_transcript_25129	Gekko_transcript_97704	26	2713	2713	3937	1	2709	3685	4909
Gekko_transcript_171615	Gekko_transcript_53051	327	1523	7	328	452	1648	2	323
Gekko_transcript_1537	Gekko_transcript_478	2	4346	4344	7658	7	4303	5972	9285
Gekko_transcript_86738	Gekko_transcript_159261	2965	9846	247	2966	3829	10677	497	3196
Gekko_transcript_117061	Gekko_transcript_81221	301	7185	2	301	572	7458	163	462
Gekko_transcript_50496	Gekko_transcript_49312	109	2017	1	111	217	2124	1	111
Gekko_transcript_133243	Gekko_transcript_80938	1328	3118	1	1329	2273	4064	3	1331
Gekko_transcript_82625	Gekko_transcript_109950	229	3844	2	230	1554	5165	240	465
Gekko_transcript_63052	Gekko_transcript_361	223	5492	1	228	4316	9605	1	228
Gekko_transcript_189875	Gekko_transcript_44329	1	1427	1427	2170	1	1431	1927	2671
Gekko_transcript_84506	Gekko_transcript_20425	1	2694	2689	3793	199	2884	3066	4170
Gekko_transcript_4663	Gekko_transcript_3994	2	3984	3985	6421	26	4008	4135	6571
Gekko_transcript_37800	Gekko_transcript_158537	116	3030	1	116	303	3217	1	116
Gekko_transcript_204821	Gekko_transcript_163583	182	5239	5238	8526	548	5605	6440	9730
Gekko_transcript_197718	Gekko_transcript_91946	12	2097	2097	3245	2	2096	2968	4116
Gekko_transcript_22595	Gekko_transcript_84181	829	4113	84	830	3823	7108	372	1118
Gekko_transcript_181136	Gekko_transcript_17087	1	1140	1135	1243	2	1141	4462	4570
Gekko_transcript_12875	Gekko_transcript_194744	302	5000	1	301	445	5160	1	301
Gekko_transcript_5001	Gekko_transcript_4508	140	6301	1	139	286	6454	18	155
Gekko_transcript_151325	Gekko_transcript_64255	1976	7024	123	1979	2473	7534	1	1858
Gekko_transcript_102144	Gekko_transcript_19551	284	3769	1	283	818	4299	292	574
Gekko_transcript_166602	Gekko_transcript_161360	2	2460	2459	3702	1	2463	2570	3807
Gekko_transcript_151645	Gekko_transcript_152098	2341	6806	1	2343	5986	10443	3486	5826
Gekko_transcript_67999	Gekko_transcript_138705	219	5716	1	219	1092	6579	2	220
Gekko_transcript_143634	Gekko_transcript_154385	1	3111	3107	3907	1200	4312	4523	5323
Gekko_transcript_131366	Gekko_transcript_208575	2519	6278	1	2522	2854	6628	2	2522
Gekko_transcript_117986	Gekko_transcript_91582	384	2091	78	385	463	2171	2	310
Gekko_transcript_196521	Gekko_transcript_100955	133	5368	5363	6338	2	5230	5382	6355
Gekko_transcript_139695	Gekko_transcript_157603	295	5599	136	300	446	5751	2	167
Gekko_transcript_161943	Gekko_transcript_81293	14	2973	2969	3746	10	2968	4040	4817
Gekko_transcript_110815	Gekko_transcript_73321	2111	5534	2	2115	2385	5849	97	2222
Gekko_transcript_67507	Gekko_transcript_92083	391	3145	6	390	507	3262	2	386
Gekko_transcript_17155	Gekko_transcript_13214	164	2581	2579	4540	117	2534	3102	5063
Gekko_transcript_162279	Gekko_transcript_193739	1584	3273	107	1589	5332	7022	232	1714
Gekko_transcript_146557	Gekko_transcript_139299	27	3192	3188	4599	2	3173	3516	4932
Gekko_transcript_63185	Gekko_transcript_12301	2	2733	2728	3886	381	3112	3842	5001
Gekko_transcript_152822	Gekko_transcript_177012	2	2102	2104	2467	1	2092	2261	2617
Gekko_transcript_167160	Gekko_transcript_34290	1	1677	1675	2989	1	1677	1834	3148
Gekko_transcript_82943	Gekko_transcript_192899	1	2478	2476	4439	6383	8860	9175	11138
Gekko_transcript_13849	Gekko_transcript_76622	129	2768	2766	4896	120	2715	2926	5018
Gekko_transcript_51739	Gekko_transcript_84467	359	1887	84	360	452	1981	2	278
Gekko_transcript_190965	Gekko_transcript_95885	289	3479	23	291	900	4087	225	494
Gekko_transcript_113218	Gekko_transcript_194612	1	2290	2292	3931	2	2292	2438	4073
Gekko_transcript_97716	Gekko_transcript_12269	396	4271	2	395	1200	5079	152	545
Gekko_transcript_107604	Gekko_transcript_179191	195	3417	1	195	519	3737	185	379
Gekko_transcript_177789	Gekko_transcript_197949	1808	4724	1	1813	3090	5990	1	1801
Gekko_transcript_172186	Gekko_transcript_15199	1154	4536	1	1156	1277	4659	7	1162
Gekko_transcript_17501	Gekko_transcript_17616	2105	4435	1	2106	2237	4567	1	2106
Gekko_transcript_11407	Gekko_transcript_7224	171	5159	1	171	739	5727	2	172
Gekko_transcript_22913	Gekko_transcript_132819	497	4039	93	497	2461	6005	2	408
Gekko_transcript_39963	Gekko_transcript_124619	1	1382	1379	2729	1	1366	4067	5395
Gekko_transcript_128154	Gekko_transcript_189266	731	1918	8	735	4868	6073	2	727
Gekko_transcript_113807	Gekko_transcript_91110	113	2915	1	117	338	3142	39	155
Gekko_transcript_37999	Gekko_transcript_28002	1506	2940	145	1505	2290	3724	96	1455
Gekko_transcript_11414	Gekko_transcript_124324	260	5169	1	261	4415	9328	3593	3853
Gekko_transcript_190925	Gekko_transcript_11055	248	4113	1	251	1314	5170	284	534
Gekko_transcript_157659	Gekko_transcript_69576	131	3105	1	135	813	3820	1	137
Gekko_transcript_26491	Gekko_transcript_16726	341	3837	123	343	1048	4543	536	756
Gekko_transcript_128734	Gekko_transcript_143312	1	2430	2431	3659	557	2986	3098	4326
Gekko_transcript_136591	Gekko_transcript_12982	1	2689	2689	4139	459	3151	2794	4245
Gekko_transcript_68930	Gekko_transcript_109877	574	5014	7	575	695	5126	1	568
Gekko_transcript_535	Gekko_transcript_66	1	7439	7438	9170	1	7438	9254	10986
Gekko_transcript_137911	Gekko_transcript_112326	1231	3292	1	1235	1680	3745	2	1248
Gekko_transcript_44738	Gekko_transcript_64394	1180	2591	1	1182	3102	4496	160	1330
Gekko_transcript_209505	Gekko_transcript_7203	1	4163	4163	5236	5	4187	4745	5828
Gekko_transcript_26330	Gekko_transcript_24976	320	3715	1	322	507	3902	1	323
Gekko_transcript_22105	Gekko_transcript_1807	240	4200	1	243	3727	7688	2139	2383
Gekko_transcript_193261	Gekko_transcript_207249	147	3110	1	151	2412	5364	1891	2041
Gekko_transcript_203000	Gekko_transcript_63959	449	6155	110	450	616	6320	1	341
Gekko_transcript_63485	Gekko_transcript_36148	264	2213	75	264	517	2466	126	315
Gekko_transcript_70486	Gekko_transcript_7338	274	4848	21	279	1185	5760	2	260
Gekko_transcript_111893	Gekko_transcript_3064	277	5697	1	278	1572	6995	641	918
Gekko_transcript_143502	Gekko_transcript_179913	1	3352	3351	5064	2235	5585	6347	8060
Gekko_transcript_111464	Gekko_transcript_51	1476	10861	318	1478	2113	11507	286	1445
Gekko_transcript_21446	Gekko_transcript_145685	16	2644	2642	4204	1	2626	2730	4291
Gekko_transcript_102327	Gekko_transcript_5561	155	4531	4529	5109	213	4586	5516	6097
Gekko_transcript_106720	Gekko_transcript_98332	107	4210	4207	5596	2	4108	4701	6092
Gekko_transcript_71819	Gekko_transcript_84428	1	3427	3423	5179	209	3650	3815	5565
Gekko_transcript_202246	Gekko_transcript_161390	1473	3452	1	1477	7596	9575	5981	7460
Gekko_transcript_34461	Gekko_transcript_23359	2	2466	2465	3294	41	2505	3226	4055
Gekko_transcript_37514	Gekko_transcript_113381	1014	3068	1	1016	1797	3851	8	1023
Gekko_transcript_30281	Gekko_transcript_183920	110	2043	2043	3575	457	2378	2495	4027
Gekko_transcript_49822	Gekko_transcript_47433	1	1171	1170	2095	1	1183	1363	2293
Gekko_transcript_169810	Gekko_transcript_236	1	6815	6812	9831	53	6867	7030	10053
Gekko_transcript_180383	Gekko_transcript_68562	338	4940	231	339	495	5098	217	325
Gekko_transcript_24800	Gekko_transcript_156828	218	3957	1	219	1233	4989	1	219
Gekko_transcript_76033	Gekko_transcript_63763	1	2527	2526	4539	80	2606	2858	4868
Gekko_transcript_208369	Gekko_transcript_2690	2073	4554	194	2073	2244	4725	164	2052
Gekko_transcript_186642	Gekko_transcript_177982	2	2850	2847	3020	15	2874	2986	3160
Gekko_transcript_171678	Gekko_transcript_107819	2987	8877	1	2986	3520	9465	72	3068
Gekko_transcript_33745	Gekko_transcript_157940	117	2020	2018	3337	60	1964	2802	4123
Gekko_transcript_125495	Gekko_transcript_148718	1	2415	2412	2938	133	2548	2761	3287
Gekko_transcript_11525	Gekko_transcript_95520	1383	5165	1	1384	1741	5545	1	1384
Gekko_transcript_66612	Gekko_transcript_60260	1	2892	2887	4947	98	2981	4340	6392
Gekko_transcript_27525	Gekko_transcript_22123	1	2663	2659	3763	1	2681	2797	3919
Gekko_transcript_20634	Gekko_transcript_184153	1	2473	2473	4285	2	2472	2660	4469
Gekko_transcript_152969	Gekko_transcript_154115	1	2867	2867	5181	347	3202	3312	5598
Gekko_transcript_64780	Gekko_transcript_120780	1796	4014	1	1798	2522	4731	604	2395
Gekko_transcript_209279	Gekko_transcript_171562	1	5512	5511	5703	143	5684	6789	6982
Gekko_transcript_199417	Gekko_transcript_202868	422	6195	36	422	703	6475	2	386
Gekko_transcript_163078	Gekko_transcript_181963	153	4133	4130	6644	2	3982	4138	6660
Gekko_transcript_110236	Gekko_transcript_173081	2	4078	4076	5233	60	4134	4438	5581
Gekko_transcript_20434	Gekko_transcript_17854	114	4283	1	119	337	4497	2	121
Gekko_transcript_146970	Gekko_transcript_121873	1557	7003	14	1560	1717	7164	1	1545
Gekko_transcript_752	Gekko_transcript_172247	1	5321	5319	8789	1	5331	7181	10651
Gekko_transcript_98189	Gekko_transcript_78173	1903	3876	159	1907	5082	7056	153	1901
Gekko_transcript_16366	Gekko_transcript_11667	2	3464	3462	4644	1	3463	3951	5133
Gekko_transcript_108666	Gekko_transcript_6126	352	5807	171	357	584	6039	251	438
Gekko_transcript_45274	Gekko_transcript_199910	291	2512	78	291	434	2655	2	215
Gekko_transcript_152907	Gekko_transcript_7082	1	2633	2630	2965	1392	4034	5500	5835
Gekko_transcript_93536	Gekko_transcript_104681	474	8213	38	475	1247	8981	1	438
Gekko_transcript_162809	Gekko_transcript_84830	2193	4460	1	2195	4950	7218	1180	3375
Gekko_transcript_71118	Gekko_transcript_145818	466	2505	8	469	673	2699	2	457
Gekko_transcript_52703	Gekko_transcript_42368	142	1784	1	140	1044	2676	1	140
Gekko_transcript_147201	Gekko_transcript_109242	315	1480	59	316	1355	2520	2	259
Gekko_transcript_81705	Gekko_transcript_164414	121	3150	1	120	746	3816	35	153
Gekko_transcript_38392	Gekko_transcript_22195	240	3010	141	241	1289	4078	134	234
Gekko_transcript_41710	Gekko_transcript_5844	1	1366	1362	2693	1	1367	4774	6105
Gekko_transcript_28242	Gekko_transcript_121127	1	2356	2356	3697	65	2438	2600	3947
Gekko_transcript_143589	Gekko_transcript_48611	497	1454	58	501	919	1876	351	794
Gekko_transcript_22105	Gekko_transcript_117821	240	4195	1	245	3118	7091	1600	1848
Gekko_transcript_108123	Gekko_transcript_71883	1306	6166	1	1311	3535	8394	1	1311
Gekko_transcript_9138	Gekko_transcript_3863	1	4233	4234	5463	133	4370	5450	6687
Gekko_transcript_96747	Gekko_transcript_24362	203	3556	1	204	630	3983	1	206
Gekko_transcript_70951	Gekko_transcript_36745	302	2377	36	302	1063	3137	40	302
Gekko_transcript_94053	Gekko_transcript_4824	1542	3483	1	1546	4223	6167	1	1546
Gekko_transcript_110415	Gekko_transcript_6952	1755	5324	1	1755	2214	5783	295	2046
Gekko_transcript_137338	Gekko_transcript_24349	353	3771	2	357	568	3992	107	462
Gekko_transcript_110575	Gekko_transcript_26492	24	2798	2799	3074	482	3256	3450	3725
Gekko_transcript_95566	Gekko_transcript_6166	102	2279	2276	2980	2563	4740	5304	6008
Gekko_transcript_144877	Gekko_transcript_125677	188	1722	2	188	356	1890	10	196
Gekko_transcript_81398	Gekko_transcript_25857	357	3615	146	358	421	3679	82	294
Gekko_transcript_2892	Gekko_transcript_140700	252	4375	4375	7052	230	4352	4550	7227
Gekko_transcript_81026	Gekko_transcript_23716	436	3876	95	436	611	4013	121	457
Gekko_transcript_199925	Gekko_transcript_11497	1303	4970	1	1306	1492	5151	3	1303
Gekko_transcript_140581	Gekko_transcript_3621	1978	6310	1	1983	2441	6768	52	2059
Gekko_transcript_3900	Gekko_transcript_2419	3	4192	4193	6754	414	4603	4745	7308
Gekko_transcript_146454	Gekko_transcript_14248	206	2737	2737	4484	279	2810	3102	4845
Gekko_transcript_100852	Gekko_transcript_198272	4	4046	4046	5023	1	4047	6463	7439
Gekko_transcript_111080	Gekko_transcript_98024	173	4165	1	178	625	4623	2	180
Gekko_transcript_173691	Gekko_transcript_53632	10	1101	1099	1510	1	1092	1210	1640
Gekko_transcript_183833	Gekko_transcript_157675	311	5704	2	311	1338	6735	151	463
Gekko_transcript_23878	Gekko_transcript_21647	100	4020	1	104	221	4141	7	110
Gekko_transcript_183017	Gekko_transcript_119406	13	5407	5405	6322	1	5395	5699	6616
Gekko_transcript_53646	Gekko_transcript_179930	1	1414	1415	1618	1	1415	2798	3001
Gekko_transcript_183292	Gekko_transcript_3756	1448	3301	1	1452	4855	6720	2798	4249
Gekko_transcript_2340	Gekko_transcript_2372	1	4458	4457	7055	66	4502	4717	7316
Gekko_transcript_21162	Gekko_transcript_59296	14	2341	2341	4180	1	2327	2516	4354
Gekko_transcript_94445	Gekko_transcript_150007	1071	3077	1	1072	1400	3406	1	1072
Gekko_transcript_17504	Gekko_transcript_124611	324	4328	206	326	409	4413	2	122
Gekko_transcript_5121	Gekko_transcript_211106	2847	6247	1	2848	4279	7692	1	2868
Gekko_transcript_5268	Gekko_transcript_210885	180	5003	4999	6168	23	4846	5476	6646
Gekko_transcript_58026	Gekko_transcript_101661	206	2824	1	208	1069	3685	2	209
Gekko_transcript_119179	Gekko_transcript_3961	1623	5661	1	1626	2643	6663	905	2527
Gekko_transcript_17597	Gekko_transcript_91168	1476	4526	1	1480	1962	5012	115	1594
Gekko_transcript_210514	Gekko_transcript_5931	2502	5979	158	2501	2602	6076	98	2439
Gekko_transcript_139695	Gekko_transcript_478	299	5599	134	300	3985	9285	5	171
Gekko_transcript_102076	Gekko_transcript_20171	302	3887	1	304	731	4318	212	515
Gekko_transcript_86041	Gekko_transcript_128957	237	5706	1	236	1498	6964	1144	1379
Gekko_transcript_6916	Gekko_transcript_6433	112	5840	1	113	248	5989	16	128
Gekko_transcript_177704	Gekko_transcript_36620	332	2736	8	331	702	3104	45	368
Gekko_transcript_73439	Gekko_transcript_9367	1498	3989	1	1503	3007	5463	607	2101
Gekko_transcript_71371	Gekko_transcript_172813	1546	4300	1	1551	4278	7038	34	1584
Gekko_transcript_70488	Gekko_transcript_161272	2	2899	2897	4537	292	3188	3350	4993
Gekko_transcript_83651	Gekko_transcript_33457	245	3143	2	244	420	3321	31	276
Gekko_transcript_99830	Gekko_transcript_21038	149	2683	2679	4002	238	2769	2903	4226
Gekko_transcript_113624	Gekko_transcript_19270	217	3121	2	218	425	3328	71	287
Gekko_transcript_171170	Gekko_transcript_194719	1	1192	1190	2385	1474	2668	3912	5110
Gekko_transcript_144236	Gekko_transcript_186965	242	5055	107	241	1631	6446	215	350
Gekko_transcript_185845	Gekko_transcript_84821	1	6122	6121	8414	8644	14753	16998	19288
Gekko_transcript_9945	Gekko_transcript_147322	2560	5275	1	2565	2838	5553	83	2648
Gekko_transcript_5062	Gekko_transcript_3274	116	4387	4389	6172	2	4275	5099	6885
Gekko_transcript_8215	Gekko_transcript_156205	1708	5578	1	1708	1962	5833	16	1723
Gekko_transcript_100684	Gekko_transcript_112061	2051	6352	2	2052	2481	6801	275	2330
Gekko_transcript_159884	Gekko_transcript_154153	1544	4439	122	1543	1623	4529	1	1430
Gekko_transcript_167920	Gekko_transcript_149673	678	2422	97	682	1521	3246	804	1387
Gekko_transcript_150119	Gekko_transcript_110215	1	2717	2714	5025	850	3564	5304	7606
Gekko_transcript_95566	Gekko_transcript_136368	102	2279	2276	2980	2774	4952	5517	6221
Gekko_transcript_178418	Gekko_transcript_23804	264	3079	108	264	1207	4033	110	264
Gekko_transcript_123783	Gekko_transcript_22888	1104	3171	1	1103	2003	4095	1	1098
Gekko_transcript_29835	Gekko_transcript_22421	1	2265	2263	3549	1	2265	2758	4043
Gekko_transcript_151902	Gekko_transcript_15586	303	3462	2	307	1362	4556	84	389
Gekko_transcript_212327	Gekko_transcript_29845	1	1609	1608	1846	39	1684	3396	3634
Gekko_transcript_178257	Gekko_transcript_137644	1	7043	7041	8139	1	7062	7267	8360
Gekko_transcript_149410	Gekko_transcript_2802	2	2166	2161	3259	123	2279	2380	3469
Gekko_transcript_188289	Gekko_transcript_32979	1	2054	2052	3006	105	2160	2412	3362
Gekko_transcript_71349	Gekko_transcript_28939	1	2174	2172	3420	4	2177	2322	3573
Gekko_transcript_2374	Gekko_transcript_96580	225	7346	1	226	1657	8784	145	369
Gekko_transcript_134394	Gekko_transcript_150080	385	1722	49	388	2718	4052	441	780
Gekko_transcript_8017	Gekko_transcript_58374	1	4943	4939	5605	1	4943	7017	7684
Gekko_transcript_62581	Gekko_transcript_1148	247	8082	2	248	428	8286	62	308
Gekko_transcript_84720	Gekko_transcript_95636	1	1853	1850	3435	2190	4042	4233	5807
Gekko_transcript_62441	Gekko_transcript_18054	1260	4263	1	1259	1490	4490	132	1387
Gekko_transcript_82624	Gekko_transcript_101995	1	3286	3281	5006	1	3303	8203	9924
Gekko_transcript_123803	Gekko_transcript_66925	497	2735	60	497	768	3004	226	663
Gekko_transcript_12320	Gekko_transcript_202197	1871	5005	108	1870	5906	9040	3956	5712
Gekko_transcript_120061	Gekko_transcript_130469	134	2080	2079	3692	405	2352	3095	4708
Gekko_transcript_72547	Gekko_transcript_78078	405	5608	148	406	446	5651	2	260
Gekko_transcript_5512	Gekko_transcript_189908	562	6187	2	563	684	6310	9	571
Gekko_transcript_6764	Gekko_transcript_86064	286	5875	1	286	545	6113	2	288
Gekko_transcript_201385	Gekko_transcript_2049	1	2282	2277	3410	22	2317	6385	7524
Gekko_transcript_75621	Gekko_transcript_139353	3389	7430	1	3390	7036	11073	468	3829
Gekko_transcript_64959	Gekko_transcript_1238	2	3535	3531	4860	8	3541	6857	8187
Gekko_transcript_176799	Gekko_transcript_59911	110	1994	1991	3604	227	2142	2441	4054
Gekko_transcript_70227	Gekko_transcript_566	646	8875	2	645	899	9125	46	689
Gekko_transcript_105385	Gekko_transcript_77934	26	3181	3180	4462	2	3162	3978	5261
Gekko_transcript_107615	Gekko_transcript_2986	1	4302	4299	5724	917	5213	5533	6954
Gekko_transcript_52989	Gekko_transcript_107127	331	1727	60	330	681	2060	2	272
Gekko_transcript_165235	Gekko_transcript_48786	1	1581	1577	1924	1	1581	1840	2187
Gekko_transcript_209821	Gekko_transcript_123487	1	3050	3047	4150	5832	8889	9152	10259
Gekko_transcript_196712	Gekko_transcript_5928	10	5781	5777	5983	1	5777	5878	6084
Gekko_transcript_170834	Gekko_transcript_195650	1290	3139	110	1290	1500	3349	77	1257
Gekko_transcript_113217	Gekko_transcript_176688	222	3388	1	226	630	3796	72	298
Gekko_transcript_18877	Gekko_transcript_150692	118	4365	1	119	327	4610	39	157
Gekko_transcript_136273	Gekko_transcript_73224	1	4921	4920	6745	1	4911	5181	6998
Gekko_transcript_13812	Gekko_transcript_92989	383	4755	214	384	560	4932	2	172
Gekko_transcript_189291	Gekko_transcript_186197	1	2653	2651	3755	1	2682	2800	3906
Gekko_transcript_61391	Gekko_transcript_29668	2	2071	2068	3109	20	2089	2575	3617
Gekko_transcript_208211	Gekko_transcript_194009	701	4128	85	703	1535	4962	2	620
Gekko_transcript_124327	Gekko_transcript_174795	263	5475	1	266	716	5909	1	267
Gekko_transcript_62294	Gekko_transcript_46221	1	1322	1320	2166	104	1425	1585	2435
Gekko_transcript_146458	Gekko_transcript_193286	414	4971	30	418	1092	5646	30	418
Gekko_transcript_65325	Gekko_transcript_8624	403	4735	2	402	1291	5625	653	1053
Gekko_transcript_73386	Gekko_transcript_480	2	3905	3905	5263	21	3924	7941	9274
Gekko_transcript_161616	Gekko_transcript_79608	2	3025	3025	3329	17	3018	3650	3954
Gekko_transcript_129589	Gekko_transcript_12664	30	3109	3107	4932	8	3072	3215	5029
Gekko_transcript_109194	Gekko_transcript_1076	1	3081	3081	4313	1305	4395	7166	8396
Gekko_transcript_186876	Gekko_transcript_111811	230	2522	1	231	2103	4400	117	348
Gekko_transcript_104399	Gekko_transcript_204635	1	1778	1778	2764	5819	7597	7710	8696
Gekko_transcript_109175	Gekko_transcript_22726	195	3585	14	196	633	4023	1	183
Gekko_transcript_95939	Gekko_transcript_51445	155	1559	2	159	516	1919	215	373
Gekko_transcript_19363	Gekko_transcript_103335	2	3224	3223	4377	9	3234	5674	6833
Gekko_transcript_182641	Gekko_transcript_201469	1	2126	2126	3566	1	2127	2268	3714
Gekko_transcript_66491	Gekko_transcript_59813	332	5361	21	334	491	5519	1	313
Gekko_transcript_40674	Gekko_transcript_212328	1194	2834	11	1193	2360	4002	7	1185
Gekko_transcript_112370	Gekko_transcript_168968	367	4757	2	366	1237	5627	689	1052
Gekko_transcript_197696	Gekko_transcript_210391	342	1977	65	341	1716	3351	126	402
Gekko_transcript_2443	Gekko_transcript_88205	279	6410	6411	7290	45	6177	7630	8509
Gekko_transcript_211858	Gekko_transcript_146577	159	3939	1	158	288	4033	1	158
Gekko_transcript_109089	Gekko_transcript_112234	830	3473	91	831	870	3550	2	739
Gekko_transcript_142746	Gekko_transcript_12052	1	1820	1820	2301	407	2224	2341	2824
Gekko_transcript_21157	Gekko_transcript_88939	102	2731	2730	4241	195	2821	2928	4439
Gekko_transcript_162096	Gekko_transcript_12268	347	4411	194	351	990	5050	574	731
Gekko_transcript_104984	Gekko_transcript_83669	319	5134	161	321	518	5330	129	289
Gekko_transcript_27078	Gekko_transcript_113579	107	3650	1	110	336	3880	21	130
Gekko_transcript_25074	Gekko_transcript_3133	135	3809	1	137	3293	6968	2	138
Gekko_transcript_71966	Gekko_transcript_5867	2876	5768	2	2876	3215	6103	148	3024
Gekko_transcript_151515	Gekko_transcript_2066	289	6668	2	288	668	7044	229	515
Gekko_transcript_154268	Gekko_transcript_139389	1898	4619	143	1897	3625	6347	1648	3403
Gekko_transcript_210668	Gekko_transcript_203318	1	2378	2377	3941	3310	5704	7918	9499
Gekko_transcript_80746	Gekko_transcript_120020	168	1972	1969	3682	376	2182	2378	4095
Gekko_transcript_136872	Gekko_transcript_58919	1	2643	2641	3369	544	3186	3458	4186
Gekko_transcript_109175	Gekko_transcript_107080	195	3585	17	196	586	3951	1	180
Gekko_transcript_49952	Gekko_transcript_47850	1	1062	1059	2084	1	1062	1221	2246
Gekko_transcript_170170	Gekko_transcript_122740	1196	3349	1	1196	3697	5849	2345	3540
Gekko_transcript_149745	Gekko_transcript_124619	1444	2774	129	1447	4067	5397	48	1366
Gekko_transcript_118786	Gekko_transcript_116271	113	2155	2155	3630	64	2106	2237	3712
Gekko_transcript_61105	Gekko_transcript_25731	2	2181	2179	2926	81	2260	3131	3879
Gekko_transcript_128154	Gekko_transcript_173959	731	1918	8	735	1425	2613	2	729
Gekko_transcript_175429	Gekko_transcript_167262	379	5055	1	380	564	5219	1	376
Gekko_transcript_181961	Gekko_transcript_48219	308	1337	35	309	1199	2228	62	336
Gekko_transcript_23209	Gekko_transcript_104041	1	2123	2118	4069	1	2123	2259	4211
Gekko_transcript_174718	Gekko_transcript_16254	1054	2724	1	1054	1941	3611	1	1065
Gekko_transcript_161731	Gekko_transcript_83021	347	3772	176	349	467	3892	184	357
Gekko_transcript_109986	Gekko_transcript_120908	2	3002	2997	3194	4	3018	5157	5359
Gekko_transcript_132335	Gekko_transcript_12769	1	1896	1892	2303	1	1943	3401	3816
Gekko_transcript_112508	Gekko_transcript_123936	1404	3093	106	1408	5155	6850	1211	2524
Gekko_transcript_122417	Gekko_transcript_114885	1376	2869	1	1379	1509	2981	1	1373
Gekko_transcript_68685	Gekko_transcript_64428	108	2521	2519	3398	2	2415	2606	3486
Gekko_transcript_196613	Gekko_transcript_5188	258	3985	1	263	2285	6012	179	441
Gekko_transcript_16419	Gekko_transcript_112751	3	3812	3807	4555	2	3807	3914	4662
Gekko_transcript_21226	Gekko_transcript_186675	254	4151	20	255	469	4368	2	237
Gekko_transcript_77610	Gekko_transcript_196883	1	2651	2651	4974	1643	4314	4436	6768
Gekko_transcript_196613	Gekko_transcript_72744	258	3985	1	263	1076	4804	223	485
Gekko_transcript_102349	Gekko_transcript_95942	1867	4161	14	1870	3210	5503	1	1857
Gekko_transcript_80070	Gekko_transcript_60553	1	2069	2066	3769	450	2518	3588	5294
Gekko_transcript_183130	Gekko_transcript_198697	307	5107	149	308	334	5174	19	179
Gekko_transcript_188239	Gekko_transcript_96068	523	3526	90	524	886	3898	2	437
Gekko_transcript_78864	Gekko_transcript_148564	203	2701	2	202	1469	3967	1	201
Gekko_transcript_64841	Gekko_transcript_152280	1464	3777	11	1465	2365	4678	1	1455
Gekko_transcript_66555	Gekko_transcript_196377	303	4344	2	302	2208	6248	5	305
Gekko_transcript_32913	Gekko_transcript_100612	286	3343	121	285	921	3972	1	165
Gekko_transcript_206066	Gekko_transcript_2513	2449	6435	153	2448	3263	7248	844	3139
Gekko_transcript_209217	Gekko_transcript_1347	2793	7671	2	2789	3210	8050	23	2810
Gekko_transcript_190172	Gekko_transcript_94885	1	1362	1358	1987	41	1402	1616	2245
Gekko_transcript_135240	Gekko_transcript_167551	2890	6316	101	2889	3190	6648	236	3035
Gekko_transcript_202260	Gekko_transcript_30953	242	3263	1	243	510	3526	1	243
Gekko_transcript_47340	Gekko_transcript_205230	164	2327	1	164	363	2550	2	165
Gekko_transcript_151921	Gekko_transcript_86908	1	4733	4730	5731	958	5701	5808	6808
Gekko_transcript_30162	Gekko_transcript_26489	127	3581	1	131	375	3829	1	131
Gekko_transcript_107453	Gekko_transcript_96761	537	6556	30	538	1332	7352	658	1166
Gekko_transcript_4050	Gekko_transcript_3094	402	6599	143	403	774	6974	2	262
Gekko_transcript_58140	Gekko_transcript_194445	2492	5848	104	2492	2883	6239	132	2520
Gekko_transcript_160759	Gekko_transcript_13045	106	4371	1	105	596	4853	2	106
Gekko_transcript_39960	Gekko_transcript_147097	1	2303	2299	2918	8	2310	2683	3302
Gekko_transcript_188684	Gekko_transcript_107854	224	4571	4568	5658	2	4349	8794	9882
Gekko_transcript_62129	Gekko_transcript_3477	1648	4366	1	1648	4108	6820	2278	3925
Gekko_transcript_88737	Gekko_transcript_27653	1049	3044	1	1051	1752	3747	593	1643
Gekko_transcript_86687	Gekko_transcript_85594	333	4948	4947	9128	858	5497	5696	9882
Gekko_transcript_46932	Gekko_transcript_43095	189	2356	15	190	519	2691	2	178
Gekko_transcript_104124	Gekko_transcript_170389	1543	6905	140	1542	3692	9053	371	1773
Gekko_transcript_114114	Gekko_transcript_119668	1418	3539	1	1421	2715	4834	1	1421
Gekko_transcript_139875	Gekko_transcript_36346	517	2755	63	521	929	3169	348	805
Gekko_transcript_169907	Gekko_transcript_108736	1	6606	6606	8496	1	6652	7329	9230
Gekko_transcript_153695	Gekko_transcript_195608	428	5362	137	430	1711	6642	485	778
Gekko_transcript_147991	Gekko_transcript_59573	532	6271	26	536	882	6614	251	760
Gekko_transcript_161214	Gekko_transcript_137751	1	1829	1824	2205	3	1829	5618	5997
Gekko_transcript_199755	Gekko_transcript_29826	282	3253	1	283	595	3566	32	314
Gekko_transcript_205138	Gekko_transcript_93917	2	2804	2801	3241	395	3195	3791	4229
Gekko_transcript_86922	Gekko_transcript_11715	21	2946	2941	4902	2	2954	3162	5123
Gekko_transcript_166758	Gekko_transcript_60843	209	3338	13	208	322	3453	2	197
Gekko_transcript_85599	Gekko_transcript_164622	1	2951	2947	4327	906	3855	4092	5470
Gekko_transcript_163719	Gekko_transcript_34069	2	2135	2130	2638	22	2157	2768	3276
Gekko_transcript_188395	Gekko_transcript_72974	372	4615	1	374	4991	9231	2500	2873
Gekko_transcript_177288	Gekko_transcript_155529	120	4010	4005	4552	1	3919	6563	7113
Gekko_transcript_168715	Gekko_transcript_57846	252	3211	1	253	1107	4065	314	566
Gekko_transcript_132687	Gekko_transcript_198930	1469	3996	1	1470	1949	4480	1	1473
Gekko_transcript_72120	Gekko_transcript_147352	228	3576	107	232	703	4066	120	245
Gekko_transcript_70748	Gekko_transcript_84100	315	4108	1	314	699	4492	274	587
Gekko_transcript_99030	Gekko_transcript_124569	1	4987	4984	6016	9	4989	5451	6482
Gekko_transcript_120347	Gekko_transcript_91421	319	4993	168	320	5900	10577	2273	2425
Gekko_transcript_70669	Gekko_transcript_6216	1	2749	2749	4856	1	2749	3419	5526
Gekko_transcript_148240	Gekko_transcript_101880	2671	5635	2	2672	3229	6198	406	3083
Gekko_transcript_90034	Gekko_transcript_175175	107	3831	1	107	3641	7363	786	893
Gekko_transcript_120895	Gekko_transcript_608	110	2597	1	111	6550	9038	6195	6305
Gekko_transcript_189485	Gekko_transcript_64155	654	3190	72	654	2245	4792	706	1293
Gekko_transcript_210268	Gekko_transcript_64739	1	2136	2131	2233	422	2554	2291	2390
Gekko_transcript_112607	Gekko_transcript_18667	281	4311	24	282	370	4402	2	262
Gekko_transcript_120259	Gekko_transcript_6197	1278	5173	1	1280	2146	6018	1	1279
Gekko_transcript_64214	Gekko_transcript_1704	1	5396	5392	6039	38	5429	5947	6591
Gekko_transcript_182822	Gekko_transcript_7715	2	2800	2800	5319	87	2884	3123	5643
Gekko_transcript_93088	Gekko_transcript_12594	220	2916	2	224	2326	5022	1	223
Gekko_transcript_82404	Gekko_transcript_146344	1	4128	4129	6899	2	4138	4241	7014
Gekko_transcript_8570	Gekko_transcript_177748	2030	5558	1	2031	2460	5987	2	2035
Gekko_transcript_13090	Gekko_transcript_182938	446	4912	39	446	768	5248	2	412
Gekko_transcript_170721	Gekko_transcript_200120	1075	4039	101	1079	1856	4822	617	1595
Gekko_transcript_137838	Gekko_transcript_103849	301	5952	2	300	1258	6911	209	507
Gekko_transcript_33631	Gekko_transcript_2562	12	2569	2569	3350	1	2557	6389	7170
Gekko_transcript_132342	Gekko_transcript_35842	1	1455	1451	1851	1118	2572	2748	3148
Gekko_transcript_185646	Gekko_transcript_11330	16	3914	3910	4599	1	3895	4390	5076
Gekko_transcript_136872	Gekko_transcript_120988	1	2643	2642	3363	464	3134	3414	4138
Gekko_transcript_6845	Gekko_transcript_6241	1	3435	3436	5881	1	3435	3565	5997
Gekko_transcript_57200	Gekko_transcript_58417	2283	5400	13	2285	2541	5654	2	2273
Gekko_transcript_93325	Gekko_transcript_108736	1	4345	4344	6235	2	4372	7328	9230
Gekko_transcript_22485	Gekko_transcript_2519	1	3432	3433	4120	3	3441	6387	7074
Gekko_transcript_123259	Gekko_transcript_115284	2788	5800	2	2788	3301	6282	292	3058
Gekko_transcript_122493	Gekko_transcript_9371	301	5295	2	303	457	5446	7	308
Gekko_transcript_150859	Gekko_transcript_19978	296	3676	1	301	886	4266	207	507
Gekko_transcript_49417	Gekko_transcript_153122	999	2135	40	1003	2044	3180	2	966
Gekko_transcript_130185	Gekko_transcript_78229	248	3958	2	248	608	4325	3	250
Gekko_transcript_45885	Gekko_transcript_61789	122	1817	1816	2434	108	1803	1917	2535
Gekko_transcript_83851	Gekko_transcript_8121	679	4242	77	684	2056	5619	1349	1956
Gekko_transcript_65834	Gekko_transcript_84128	491	2462	85	493	705	2676	164	572
Gekko_transcript_144384	Gekko_transcript_160143	13	2123	2123	3571	1	2111	2253	3701
Gekko_transcript_21537	Gekko_transcript_20371	1138	4162	1	1137	1249	4274	1	1137
Gekko_transcript_48428	Gekko_transcript_187176	165	2211	1	165	1339	3390	1	165
Gekko_transcript_87427	Gekko_transcript_75351	209	2926	109	212	926	3656	403	505
Gekko_transcript_137418	Gekko_transcript_3901	183	4310	4309	6465	49	4167	4416	6557
Gekko_transcript_120768	Gekko_transcript_110403	374	2464	8	377	10217	12308	1	340
Gekko_transcript_77440	Gekko_transcript_110948	275	4142	157	274	457	4329	238	356
Gekko_transcript_181892	Gekko_transcript_14272	1290	4180	1	1294	1794	4726	1	1309
Gekko_transcript_109454	Gekko_transcript_195319	496	6232	1	495	7156	12892	6511	7005
Gekko_transcript_149934	Gekko_transcript_17709	1	2488	2483	4174	232	2717	2830	4518
Gekko_transcript_128805	Gekko_transcript_160979	127	2128	1	128	3215	5226	2766	2894
Gekko_transcript_102555	Gekko_transcript_17584	15	3600	3596	3835	1	3582	4259	4498
Gekko_transcript_93395	Gekko_transcript_111867	1	2485	2483	3093	2425	4901	5161	5766
Gekko_transcript_60606	Gekko_transcript_12163	329	5022	30	330	386	5082	246	546
Gekko_transcript_30185	Gekko_transcript_27880	1029	3594	1	1033	1190	3752	28	1059
Gekko_transcript_19749	Gekko_transcript_184851	1819	4280	1	1819	2103	4568	2	1822
Gekko_transcript_137258	Gekko_transcript_4533	1	1467	1462	2050	2068	3534	5871	6458
Gekko_transcript_142607	Gekko_transcript_6178	1768	4403	159	1769	3374	6008	1633	3243
Gekko_transcript_55383	Gekko_transcript_198961	173	1371	6	177	286	1484	2	173
Gekko_transcript_144069	Gekko_transcript_17932	527	4375	60	527	655	4504	2	469
Gekko_transcript_8210	Gekko_transcript_101955	103	4229	4228	5624	64	4191	4323	5719
Gekko_transcript_104165	Gekko_transcript_109189	1886	4828	106	1886	2785	5725	51	1813
Gekko_transcript_28589	Gekko_transcript_144804	1833	3692	1	1835	3254	5112	1	1835
Gekko_transcript_181120	Gekko_transcript_201943	2109	4583	14	2114	2801	5273	183	2306
Gekko_transcript_31056	Gekko_transcript_99947	1483	3533	129	1487	2080	4134	556	1920
Gekko_transcript_179649	Gekko_transcript_79455	2	2284	2283	3711	4	2285	2394	3808
Gekko_transcript_145630	Gekko_transcript_58643	341	4312	138	341	397	4370	52	254
Gekko_transcript_170919	Gekko_transcript_166041	2	2661	2659	3467	9	2668	2954	3762
Gekko_transcript_1571	Gekko_transcript_80356	1	7143	7141	7854	1	7144	8019	8734
Gekko_transcript_207940	Gekko_transcript_184722	2	2602	2598	3891	6	2595	2757	4047
Gekko_transcript_75438	Gekko_transcript_40674	591	2032	7	595	1380	2834	11	620
Gekko_transcript_22887	Gekko_transcript_198668	136	2268	2266	4098	49	2182	2483	4328
Gekko_transcript_143265	Gekko_transcript_133329	109	3160	1	112	239	3284	8	116
Gekko_transcript_188015	Gekko_transcript_22843	1689	3785	1	1694	1996	4092	114	1807
Gekko_transcript_38634	Gekko_transcript_36295	1	1529	1526	2997	9	1537	1673	3165
Gekko_transcript_47192	Gekko_transcript_45690	117	2325	1	116	279	2487	4	119
Gekko_transcript_51838	Gekko_transcript_184278	510	1825	64	511	1400	2718	2	450
Gekko_transcript_64156	Gekko_transcript_145177	217	3522	3517	5631	290	3594	3994	6112
Gekko_transcript_129976	Gekko_transcript_110707	156	3112	3112	4305	601	3526	5251	6439
Gekko_transcript_155716	Gekko_transcript_70452	516	6587	2	516	2442	8512	120	634
Gekko_transcript_19813	Gekko_transcript_9261	128	4332	1	128	1230	5434	4	131
Gekko_transcript_113977	Gekko_transcript_8493	38	3928	3924	4690	2	3895	4803	5574
Gekko_transcript_137140	Gekko_transcript_27612	11	2239	2240	3430	1	2266	2456	3657
Gekko_transcript_37115	Gekko_transcript_181021	144	3110	1	145	256	3222	3	147
Gekko_transcript_142599	Gekko_transcript_2891	2065	6156	1	2068	2984	7067	2	2044
Gekko_transcript_4074	Gekko_transcript_70906	375	6600	129	375	501	6747	127	374
Gekko_transcript_37732	Gekko_transcript_13534	1051	2821	1	1055	3163	4915	1	1043
Gekko_transcript_121243	Gekko_transcript_13849	1775	4498	111	1775	2125	4892	129	1823
Gekko_transcript_77440	Gekko_transcript_19080	272	4140	2	274	467	4336	5	277
Gekko_transcript_14283	Gekko_transcript_182710	3	4691	4687	4792	151	4853	4958	5066
Gekko_transcript_185270	Gekko_transcript_876	1	4659	4657	7152	28	4689	6112	8607
Gekko_transcript_179292	Gekko_transcript_158945	426	6305	26	426	597	6501	1	403
Gekko_transcript_7352	Gekko_transcript_135658	120	4224	4221	5788	51	4155	4630	6196
Gekko_transcript_131687	Gekko_transcript_42771	191	2403	1	194	430	2642	51	244
Gekko_transcript_69166	Gekko_transcript_24333	1	1215	1212	1694	2177	3391	3519	4001
Gekko_transcript_27039	Gekko_transcript_184529	18	2136	2135	3748	1	2116	2859	4470
Gekko_transcript_41660	Gekko_transcript_65768	513	2832	84	512	2273	4592	2	460
Gekko_transcript_141031	Gekko_transcript_124587	504	4074	94	508	533	4101	2	413
Gekko_transcript_157530	Gekko_transcript_593	1	3621	3617	5286	771	4391	7427	9094
Gekko_transcript_48428	Gekko_transcript_25309	165	2211	1	165	1361	3407	1	165
Gekko_transcript_82350	Gekko_transcript_21940	118	4042	1	119	271	4167	2	118
Gekko_transcript_104236	Gekko_transcript_30177	179	3241	1	182	412	3474	58	239
Gekko_transcript_42410	Gekko_transcript_73525	12	1855	1854	2737	2	1845	5759	6642
Gekko_transcript_200793	Gekko_transcript_139927	2101	4876	2	2104	5379	8176	1	2092
Gekko_transcript_206360	Gekko_transcript_125390	327	4556	4554	7744	1	4232	8133	11321
Gekko_transcript_129816	Gekko_transcript_140395	165	2432	2432	3859	435	2703	3730	5153
Gekko_transcript_6455	Gekko_transcript_3954	1	4205	4203	5953	1	4205	4806	6554
Gekko_transcript_116562	Gekko_transcript_76135	2	2767	2764	2974	458	3222	4024	4234
Gekko_transcript_50814	Gekko_transcript_48089	225	1988	38	226	454	2217	1	189
Gekko_transcript_174869	Gekko_transcript_25625	1	2907	2903	3459	147	3051	3345	3900
Gekko_transcript_205256	Gekko_transcript_202197	1947	5081	186	1946	5906	9040	3958	5712
Gekko_transcript_76958	Gekko_transcript_197958	188	1287	2	192	762	1866	23	213
Gekko_transcript_81295	Gekko_transcript_74451	24	3110	3108	4320	51	3139	3378	4591
Gekko_transcript_169057	Gekko_transcript_25244	1	1835	1831	2192	2	1836	3478	3839
Gekko_transcript_86305	Gekko_transcript_11492	119	2960	2961	4804	271	3112	3266	5109
Gekko_transcript_110126	Gekko_transcript_82432	2049	7615	1	2054	2243	7862	55	2112
Gekko_transcript_34130	Gekko_transcript_83820	113	2381	2380	3135	2	2269	3361	4116
Gekko_transcript_24774	Gekko_transcript_21183	108	2910	2905	3957	258	3060	3170	4221
Gekko_transcript_114032	Gekko_transcript_12664	28	2922	2920	4449	2	2908	3503	5029
Gekko_transcript_106785	Gekko_transcript_154381	1	4147	4144	7564	1813	5938	6343	9760
Gekko_transcript_119136	Gekko_transcript_7259	237	3442	3438	5589	125	3329	3669	5819
Gekko_transcript_3776	Gekko_transcript_95531	139	4017	4013	6725	133	4003	4164	6867
Gekko_transcript_210155	Gekko_transcript_141928	261	4308	160	263	2207	6254	214	317
Gekko_transcript_194513	Gekko_transcript_167744	1	1788	1789	2258	2113	3878	3983	4443
Gekko_transcript_119610	Gekko_transcript_156131	1	3275	3271	5121	634	3908	4123	5973
Gekko_transcript_119945	Gekko_transcript_96751	347	3004	4	349	955	3607	2	344
Gekko_transcript_139382	Gekko_transcript_126794	1	4586	4583	5525	411	4998	5145	6088
Gekko_transcript_43228	Gekko_transcript_72163	1	1519	1518	2675	163	1681	1939	3096
Gekko_transcript_68552	Gekko_transcript_699	1226	5040	1	1231	1713	5527	140	1370
Gekko_transcript_74539	Gekko_transcript_105519	1865	7160	103	1866	2021	7255	2	1746
Gekko_transcript_210680	Gekko_transcript_17480	259	4073	2	259	619	4428	1	267
Gekko_transcript_17335	Gekko_transcript_14272	1	3215	3212	4467	1	3248	3453	4726
Gekko_transcript_11143	Gekko_transcript_110274	2104	5159	110	2106	3223	6281	422	2418
Gekko_transcript_150842	Gekko_transcript_83383	1655	3341	1	1654	3683	5363	323	1957
Gekko_transcript_18386	Gekko_transcript_207471	1712	4401	146	1717	3625	6315	322	1893
Gekko_transcript_61917	Gekko_transcript_119523	1	2974	2970	4994	82	3055	7225	9248
Gekko_transcript_9216	Gekko_transcript_75588	2219	5449	1	2219	2372	5617	1	2219
Gekko_transcript_198518	Gekko_transcript_9278	240	5139	2	243	409	5320	1	242
Gekko_transcript_146365	Gekko_transcript_131395	138	4747	1	143	834	5451	474	617
Gekko_transcript_135224	Gekko_transcript_196521	257	6070	1	258	520	6338	139	396
Gekko_transcript_129660	Gekko_transcript_204738	1	2583	2579	3790	1	2582	3283	4494
Gekko_transcript_201082	Gekko_transcript_34177	186	2448	11	189	444	2706	2	180
Gekko_transcript_106996	Gekko_transcript_184194	13	1444	1443	2827	2	1433	1609	2993
Gekko_transcript_60783	Gekko_transcript_384	2	2809	2805	5205	16	2819	2983	5383
Gekko_transcript_28425	Gekko_transcript_76158	1862	3720	114	1862	6295	8154	1	1749
Gekko_transcript_105802	Gekko_transcript_150869	1525	4592	1	1526	5409	8477	1	1526
Gekko_transcript_40967	Gekko_transcript_58720	1	1987	1984	2775	1	1986	2129	2922
Gekko_transcript_119945	Gekko_transcript_68043	347	3006	4	349	1355	4009	2	344
Gekko_transcript_102387	Gekko_transcript_102799	123	5087	5086	5741	153	5117	10079	10734
Gekko_transcript_106004	Gekko_transcript_211598	15	3096	3092	3682	4	3110	4493	5079
Gekko_transcript_100888	Gekko_transcript_31919	2	2007	2006	3144	156	2162	2302	3439
Gekko_transcript_83715	Gekko_transcript_206365	210	3465	1	214	2652	5907	1	214
Gekko_transcript_98189	Gekko_transcript_2414	1903	3876	159	1907	5274	7248	154	1902
Gekko_transcript_200173	Gekko_transcript_89473	1245	7902	1	1242	2413	9085	1036	2278
Gekko_transcript_99719	Gekko_transcript_74148	266	2384	51	271	799	2920	127	357
Gekko_transcript_186020	Gekko_transcript_69882	251	2114	83	253	719	2592	2	172
Gekko_transcript_182905	Gekko_transcript_139681	1783	4315	118	1782	2056	4574	194	1857
Gekko_transcript_104200	Gekko_transcript_12894	154	4188	1	158	973	5009	53	207
Gekko_transcript_12096	Gekko_transcript_131287	106	4196	4196	5092	187	4273	4397	5293
Gekko_transcript_76254	Gekko_transcript_184849	1905	3922	1	1908	3956	5974	1036	2943
Gekko_transcript_70015	Gekko_transcript_155326	1044	4751	1	1046	2140	5848	736	1782
Gekko_transcript_111013	Gekko_transcript_144269	1	2864	2859	4363	713	3576	5086	6590
Gekko_transcript_196541	Gekko_transcript_167156	577	5861	2	576	2305	7580	23	597
Gekko_transcript_162279	Gekko_transcript_6521	1584	3273	1	1589	4211	5900	61	1649
Gekko_transcript_143276	Gekko_transcript_72366	1	2610	2610	4861	2	2604	2979	5210
Gekko_transcript_166378	Gekko_transcript_36731	234	2888	16	237	486	3142	2	223
Gekko_transcript_92628	Gekko_transcript_167499	171	2186	1	170	296	2311	25	194
Gekko_transcript_17087	Gekko_transcript_9172	2094	4570	1	2099	3037	5495	13	2114
Gekko_transcript_109564	Gekko_transcript_28761	2	2169	2165	2683	266	2422	3055	3551
Gekko_transcript_140207	Gekko_transcript_13650	465	4736	1	465	630	4868	2	464
Gekko_transcript_32445	Gekko_transcript_27654	276	3373	2	278	688	3784	163	438
Gekko_transcript_32139	Gekko_transcript_74770	1	1715	1717	3439	1	1723	1896	3630
Gekko_transcript_140634	Gekko_transcript_131321	520	6051	2	520	755	6262	85	602
Gekko_transcript_58951	Gekko_transcript_82483	134	4784	1	138	271	4916	1	139
Gekko_transcript_128863	Gekko_transcript_136836	2	2832	2829	5039	74	2891	4576	6784
Gekko_transcript_195174	Gekko_transcript_210232	1	6474	6474	7153	116	6576	8374	9048
Gekko_transcript_210033	Gekko_transcript_109705	244	3618	2	246	760	4129	181	424
Gekko_transcript_17663	Gekko_transcript_141928	2	2295	2291	4543	1	2294	4010	6259
Gekko_transcript_43218	Gekko_transcript_66214	693	2690	7	692	1117	3153	2	696
Gekko_transcript_75722	Gekko_transcript_92989	291	4653	24	293	560	4924	2	272
Gekko_transcript_8278	Gekko_transcript_7784	1714	5474	1	1714	1825	5588	1	1714
Gekko_transcript_29442	Gekko_transcript_2136	165	3631	1	166	4005	7471	1	166
Gekko_transcript_12208	Gekko_transcript_146774	478	5082	1	479	2671	7274	1	477
Gekko_transcript_109274	Gekko_transcript_29286	25	2834	2830	3131	53	2864	3245	3548
Gekko_transcript_91275	Gekko_transcript_75193	200	3336	3332	4465	262	3400	3616	4753
Gekko_transcript_2018	Gekko_transcript_1629	2	6082	6081	7541	46	6128	6341	7802
Gekko_transcript_208606	Gekko_transcript_4571	2224	5314	2	2229	3378	6460	58	2267
Gekko_transcript_137140	Gekko_transcript_29049	1	2239	2240	3430	11	2219	2408	3604
Gekko_transcript_197585	Gekko_transcript_100902	112	1549	1548	2758	41	1482	1609	2820
Gekko_transcript_121834	Gekko_transcript_156523	1	1335	1332	1952	1	1335	1704	2324
Gekko_transcript_122311	Gekko_transcript_206320	1343	3936	1	1342	4840	7433	3393	4734
Gekko_transcript_24648	Gekko_transcript_16699	175	3887	1	176	899	4611	27	202
Gekko_transcript_93036	Gekko_transcript_116138	126	6629	1	129	486	6977	1	129
Gekko_transcript_159374	Gekko_transcript_44223	145	1290	15	144	1440	2585	1	130
Gekko_transcript_69195	Gekko_transcript_112768	136	4581	1	137	517	4965	1	138
Gekko_transcript_17610	Gekko_transcript_211021	2	3882	3882	4527	6	3888	3999	4644
Gekko_transcript_120895	Gekko_transcript_73632	110	2597	1	111	7037	9556	6678	6788
Gekko_transcript_191584	Gekko_transcript_9811	2	2822	2820	4724	68	2886	3425	5327
Gekko_transcript_171489	Gekko_transcript_129455	523	3594	86	524	254	3315	1	437
Gekko_transcript_67999	Gekko_transcript_150964	219	5705	1	219	1097	6573	2	219
Gekko_transcript_167088	Gekko_transcript_144751	132	4524	4524	5469	287	4678	5520	6466
Gekko_transcript_59346	Gekko_transcript_263	400	4435	223	403	5885	9920	478	658
Gekko_transcript_31479	Gekko_transcript_59970	165	3484	1	168	3580	6899	1	168
Gekko_transcript_75260	Gekko_transcript_27314	202	1169	52	203	276	1244	2	153
Gekko_transcript_14699	Gekko_transcript_80003	1	3966	3965	4815	3431	7394	9087	9949
Gekko_transcript_44379	Gekko_transcript_105607	1	1537	1532	2581	1	1537	3348	4397
Gekko_transcript_182710	Gekko_transcript_85528	151	4209	4207	5066	1	4048	5143	5992
Gekko_transcript_188463	Gekko_transcript_38851	145	2819	1	146	328	2983	1	146
Gekko_transcript_1746	Gekko_transcript_123120	2	4324	4322	7635	1	4320	5907	9197
Gekko_transcript_111486	Gekko_transcript_5282	1783	4548	1	1785	3489	6238	1533	3317
Gekko_transcript_8214	Gekko_transcript_4038	2	4087	4088	5627	1	4084	4964	6483
Gekko_transcript_98504	Gekko_transcript_205256	2360	4852	111	2364	2612	5098	186	2439
Gekko_transcript_132174	Gekko_transcript_126464	1071	4713	1	1071	1472	5100	1	1069
Gekko_transcript_191390	Gekko_transcript_142150	24	4068	4068	5937	2	4047	4173	6042
Gekko_transcript_116048	Gekko_transcript_78686	2	4202	4203	7200	629	4808	4953	7937
Gekko_transcript_93688	Gekko_transcript_16567	250	4316	15	249	457	4533	2	236
Gekko_transcript_17977	Gekko_transcript_10300	218	4506	2	220	1020	5308	1	219
Gekko_transcript_33520	Gekko_transcript_30640	100	3371	1	101	227	3501	2	102
Gekko_transcript_171738	Gekko_transcript_1140	487	7525	209	487	1245	8268	253	531
Gekko_transcript_58756	Gekko_transcript_18299	2	2655	2652	3590	7	2659	3530	4468
Gekko_transcript_35195	Gekko_transcript_207039	159	3119	1	161	1457	4416	396	557
Gekko_transcript_145025	Gekko_transcript_208035	120	5804	1	121	3641	9322	1	121
Gekko_transcript_77531	Gekko_transcript_78294	1546	3529	134	1550	1805	3796	280	1697
Gekko_transcript_79411	Gekko_transcript_151093	105	1837	1834	2773	68	1803	4112	5056
Gekko_transcript_68529	Gekko_transcript_89117	1931	4768	174	1932	3221	6087	128	1909
Gekko_transcript_183292	Gekko_transcript_116138	1448	3301	1	1452	5113	6963	2997	4450
Gekko_transcript_8352	Gekko_transcript_6846	473	5617	2	475	771	5915	21	494
Gekko_transcript_3665	Gekko_transcript_71125	1	4530	4526	6752	2	4530	4672	6902
Gekko_transcript_29089	Gekko_transcript_98143	152	2525	2524	3662	92	2462	2676	3814
Gekko_transcript_40125	Gekko_transcript_32191	2	2313	2313	2900	140	2451	2834	3421
Gekko_transcript_12103	Gekko_transcript_140148	2188	5077	2	2189	2732	5622	326	2516
Gekko_transcript_158453	Gekko_transcript_158581	1	2525	2524	2677	347	2871	3096	3249
Gekko_transcript_182200	Gekko_transcript_89405	2318	5143	11	2321	3037	5862	2	2312
Gekko_transcript_129699	Gekko_transcript_116127	204	4168	4168	5027	3847	7811	8129	8988
Gekko_transcript_210843	Gekko_transcript_138705	188	4523	1	192	2245	6579	2	194
Gekko_transcript_70983	Gekko_transcript_118857	369	5128	2	370	889	5645	366	734
Gekko_transcript_95613	Gekko_transcript_147307	116	1826	1	115	3258	4968	429	543
Gekko_transcript_114873	Gekko_transcript_138181	1	3044	3043	5035	250	3293	3404	5396
Gekko_transcript_37668	Gekko_transcript_193893	1134	3072	106	1135	3921	5862	2322	3350
Gekko_transcript_86448	Gekko_transcript_148326	250	5684	1	251	439	5881	1	251
Gekko_transcript_170816	Gekko_transcript_3385	3	3303	3300	6565	52	3351	3574	6836
Gekko_transcript_95314	Gekko_transcript_87383	1	3824	3819	5540	8	3810	5510	7234
Gekko_transcript_153984	Gekko_transcript_128952	640	2601	82	641	1451	3412	400	959
Gekko_transcript_95966	Gekko_transcript_173758	1411	3573	107	1413	1679	3840	271	1576
Gekko_transcript_86932	Gekko_transcript_125163	1	1327	1326	1642	727	2058	4621	4937
Gekko_transcript_6315	Gekko_transcript_3873	2991	6000	2	2995	3677	6686	4	2996
Gekko_transcript_156586	Gekko_transcript_123086	1043	3802	1	1043	4351	7120	157	1199
Gekko_transcript_10092	Gekko_transcript_85723	354	5337	164	354	379	5379	3	194
Gekko_transcript_205737	Gekko_transcript_18937	274	3943	1	278	623	4320	2	290
Gekko_transcript_65747	Gekko_transcript_155067	1	1126	1121	1253	1	1128	1296	1430
Gekko_transcript_204060	Gekko_transcript_211501	267	5815	1	271	544	6085	99	362
Gekko_transcript_7126	Gekko_transcript_61795	1	4013	4008	5830	6	4017	4371	6193
Gekko_transcript_49123	Gekko_transcript_70402	120	2133	10	119	1186	3199	2	111
Gekko_transcript_146062	Gekko_transcript_153256	1	3747	3746	5165	354	4104	4232	5651
Gekko_transcript_141589	Gekko_transcript_11976	129	4446	1	132	804	5092	153	282
Gekko_transcript_144670	Gekko_transcript_132322	158	1781	1	157	325	1949	3	159
Gekko_transcript_201872	Gekko_transcript_102495	2045	6352	1	2050	3219	7538	23	2076
Gekko_transcript_194137	Gekko_transcript_8669	1	2329	2333	4376	12	2343	3537	5579
Gekko_transcript_143276	Gekko_transcript_67435	137	2611	2610	4861	489	2956	3480	5707
Gekko_transcript_202931	Gekko_transcript_64720	1542	3139	1	1543	3289	4887	1575	3117
Gekko_transcript_30499	Gekko_transcript_26760	2	2484	2480	3558	1	2482	2681	3759
Gekko_transcript_33400	Gekko_transcript_92494	229	3309	2	229	368	3448	6	233
Gekko_transcript_157530	Gekko_transcript_88740	1	3621	3616	5287	739	4358	6441	8111
Gekko_transcript_47492	Gekko_transcript_183367	529	2305	7	530	5961	7736	2	525
Gekko_transcript_20029	Gekko_transcript_17301	1	3461	3460	4309	11	3472	3652	4503
Gekko_transcript_114480	Gekko_transcript_154107	179	2848	2850	5544	1	2672	5144	7862
Gekko_transcript_112704	Gekko_transcript_73869	269	5724	2	272	1044	6443	59	320
Gekko_transcript_69865	Gekko_transcript_89835	3407	7889	246	3407	4581	9047	79	3238
Gekko_transcript_131189	Gekko_transcript_94625	235	5157	10	240	3185	8110	2	232
Gekko_transcript_35546	Gekko_transcript_105513	1	2179	2179	3152	1	2184	5012	5984
Gekko_transcript_107604	Gekko_transcript_188709	195	3417	1	195	496	3733	159	354
Gekko_transcript_47731	Gekko_transcript_43298	1	1349	1350	2261	3	1372	1631	2544
Gekko_transcript_24304	Gekko_transcript_195120	323	3933	2	328	446	4059	2	329
Gekko_transcript_97352	Gekko_transcript_7650	290	5031	14	295	986	5719	1	280
Gekko_transcript_178525	Gekko_transcript_7538	2	5117	5117	5403	55	5182	5459	5745
Gekko_transcript_158701	Gekko_transcript_114869	22	3080	3078	3491	118	3176	3316	3729
Gekko_transcript_113632	Gekko_transcript_100875	120	2354	2354	4194	209	2440	2629	4468
Gekko_transcript_138818	Gekko_transcript_19248	512	3004	63	508	1373	3866	338	783
Gekko_transcript_73077	Gekko_transcript_147480	118	5960	5958	8044	1297	7152	8093	10200
Gekko_transcript_86008	Gekko_transcript_602	3575	8893	2	3576	3754	9069	36	3610
Gekko_transcript_134984	Gekko_transcript_140403	332	2294	47	336	824	2791	146	436
Gekko_transcript_121750	Gekko_transcript_48228	288	1928	6	291	608	2249	2	287
Gekko_transcript_180336	Gekko_transcript_200890	3243	8024	1	3244	3893	8682	361	3608
Gekko_transcript_3695	Gekko_transcript_130854	1239	6725	1	1242	1993	7478	647	1888
Gekko_transcript_101831	Gekko_transcript_76852	1	4417	4418	7288	123	4536	4738	7608
Gekko_transcript_207940	Gekko_transcript_23494	214	3891	2	210	335	4012	5	211
Gekko_transcript_10442	Gekko_transcript_58063	436	5187	1	437	807	5556	163	599
Gekko_transcript_6973	Gekko_transcript_72670	2279	5852	1	2283	2435	5997	1	2283
Gekko_transcript_177941	Gekko_transcript_97250	1	2516	2511	3230	1	2516	2771	3492
Gekko_transcript_62461	Gekko_transcript_185163	304	5949	2	304	1072	6719	6	310
Gekko_transcript_36697	Gekko_transcript_33486	13	2448	2448	3152	2	2437	2623	3327
Gekko_transcript_94184	Gekko_transcript_6317	21	2994	2992	5076	190	3163	3869	5953
Gekko_transcript_27230	Gekko_transcript_63990	2	3551	3547	3784	1	3550	3801	4038
Gekko_transcript_85858	Gekko_transcript_75248	383	4092	135	383	416	4123	52	299
Gekko_transcript_107270	Gekko_transcript_64763	304	3153	1	309	983	3830	123	434
Gekko_transcript_11696	Gekko_transcript_4689	13	4135	4132	5144	1	4119	4342	5354
Gekko_transcript_171738	Gekko_transcript_160515	487	7525	207	487	1346	8380	352	632
Gekko_transcript_85070	Gekko_transcript_212886	559	8095	3	561	677	8186	4	560
Gekko_transcript_202378	Gekko_transcript_173578	241	4604	2	241	619	4982	116	353
Gekko_transcript_204202	Gekko_transcript_184792	2256	5063	195	2256	9321	12131	1	2062
Gekko_transcript_60177	Gekko_transcript_17892	1	3558	3555	4324	5	3586	3736	4505
Gekko_transcript_209112	Gekko_transcript_59534	284	2214	7	283	2469	4399	2	278
Gekko_transcript_144921	Gekko_transcript_111575	1261	5971	119	1261	2017	6742	145	1283
Gekko_transcript_138818	Gekko_transcript_141953	512	3004	63	508	1801	4293	766	1211
Gekko_transcript_65509	Gekko_transcript_159583	1	2488	2485	3227	1	2487	4447	5189
Gekko_transcript_4740	Gekko_transcript_3850	1	3727	3727	6398	16	3741	3903	6575
Gekko_transcript_112976	Gekko_transcript_99476	329	3831	2	334	1078	4581	66	398
Gekko_transcript_73539	Gekko_transcript_149959	3215	6562	1	3218	4047	7391	599	3813
Gekko_transcript_53790	Gekko_transcript_149092	1	1051	1048	1623	14	1065	1235	1810
Gekko_transcript_43208	Gekko_transcript_42841	434	2668	66	434	471	2704	2	345
Gekko_transcript_195910	Gekko_transcript_95339	1	2728	2726	4781	1295	4024	4969	7026
Gekko_transcript_81253	Gekko_transcript_207642	212	3973	3973	6444	223	3986	4200	6671
Gekko_transcript_106021	Gekko_transcript_188284	261	4932	1	266	914	5629	1	267
Gekko_transcript_5751	Gekko_transcript_144795	1699	6129	153	1701	3019	7451	1323	2871
Gekko_transcript_156151	Gekko_transcript_14278	179	4073	1	184	382	4276	1	184
Gekko_transcript_2406	Gekko_transcript_76593	579	7307	4	580	915	7647	193	769
Gekko_transcript_29657	Gekko_transcript_23399	2	2723	2720	3622	1	2720	3149	4051
Gekko_transcript_125819	Gekko_transcript_151934	1	2315	2310	3815	1628	3943	4348	5869
Gekko_transcript_212888	Gekko_transcript_11495	129	4775	1	129	516	5158	81	209
Gekko_transcript_67251	Gekko_transcript_136567	181	3675	1	183	713	4207	12	194
Gekko_transcript_125706	Gekko_transcript_18039	1	1543	1539	1946	1	1543	2307	2713
Gekko_transcript_20244	Gekko_transcript_13441	160	4290	1	161	801	4929	1	161
Gekko_transcript_4496	Gekko_transcript_3901	20	4194	4193	6392	2	4167	4416	6612
Gekko_transcript_187445	Gekko_transcript_157523	2204	8678	2	2204	7157	13633	193	2395
Gekko_transcript_180661	Gekko_transcript_155353	359	2307	46	359	593	2543	162	476
Gekko_transcript_163601	Gekko_transcript_39963	208	2335	1	213	572	2730	1	216
Gekko_transcript_174742	Gekko_transcript_58211	1	1013	1009	1889	274	1288	2660	3539
Gekko_transcript_93208	Gekko_transcript_72437	303	3316	1	304	445	3458	1	301
Gekko_transcript_1427	Gekko_transcript_196825	245	6955	6955	7951	75	6785	8950	9946
Gekko_transcript_91337	Gekko_transcript_51502	367	1394	38	363	875	1900	430	755
Gekko_transcript_169130	Gekko_transcript_100700	1	4626	4622	5869	2148	6778	7137	8391
Gekko_transcript_101245	Gekko_transcript_149740	166	2672	2671	4795	1943	4448	4621	6744
Gekko_transcript_90213	Gekko_transcript_54450	191	1447	44	192	277	1533	2	150
Gekko_transcript_180640	Gekko_transcript_2314	107	4655	4650	5332	1	4543	6668	7349
Gekko_transcript_79042	Gekko_transcript_140916	496	5949	2	499	1153	6639	2	501
Gekko_transcript_13077	Gekko_transcript_12500	1436	4889	1	1435	1555	5008	19	1452
Gekko_transcript_62495	Gekko_transcript_8322	159	3141	3139	4093	735	3715	3913	4865
Gekko_transcript_30308	Gekko_transcript_3194	169	3546	1	172	3616	6936	1	168
Gekko_transcript_60975	Gekko_transcript_1924	2132	7193	2	2131	2518	7607	82	2211
Gekko_transcript_148426	Gekko_transcript_122966	1303	5657	1	1302	1467	5824	1	1302
Gekko_transcript_44239	Gekko_transcript_61789	1	1803	1802	2495	1	1803	1917	2612
Gekko_transcript_22108	Gekko_transcript_59296	147	2324	2324	4137	152	2327	2516	4355
Gekko_transcript_55183	Gekko_transcript_46493	113	1408	1	114	1115	2411	18	131
Gekko_transcript_32110	Gekko_transcript_211864	245	3451	138	244	317	3523	2	112
Gekko_transcript_140738	Gekko_transcript_64730	11	3290	3289	4785	1	3277	4803	6298
Gekko_transcript_26626	Gekko_transcript_148012	239	3824	128	242	513	4098	290	404
Gekko_transcript_11801	Gekko_transcript_97081	452	5059	17	452	661	5269	2	437
Gekko_transcript_78403	Gekko_transcript_147007	3605	7653	1	3609	6926	10954	3212	6792
Gekko_transcript_37103	Gekko_transcript_31609	475	3114	95	476	840	3483	236	618
Gekko_transcript_184509	Gekko_transcript_138492	40	5074	5072	5548	1	5057	7660	8136
Gekko_transcript_203804	Gekko_transcript_24191	307	3707	125	306	595	3991	128	309
Gekko_transcript_4700	Gekko_transcript_65672	2	3512	3512	6396	51	3562	3682	6569
Gekko_transcript_78173	Gekko_transcript_2384	2735	7155	153	2734	2887	7307	156	2737
Gekko_transcript_81130	Gekko_transcript_128784	105	2668	1	106	678	3239	1	107
Gekko_transcript_51601	Gekko_transcript_142152	15	1729	1727	1905	2	1714	1841	2019
Gekko_transcript_155120	Gekko_transcript_134947	1840	3604	105	1841	3408	5174	240	1976
Gekko_transcript_129589	Gekko_transcript_187661	146	3109	3107	4933	298	3242	3383	5192
Gekko_transcript_183223	Gekko_transcript_83219	420	2510	47	423	1057	3148	457	833
Gekko_transcript_143630	Gekko_transcript_128168	533	2912	6	533	694	3073	2	545
Gekko_transcript_137140	Gekko_transcript_29906	1	2239	2240	3430	25	2230	2417	3595
Gekko_transcript_84508	Gekko_transcript_86086	326	7088	7088	8019	193	6955	7226	8157
Gekko_transcript_88737	Gekko_transcript_69919	1049	3044	1	1051	1774	3769	615	1665
Gekko_transcript_102943	Gekko_transcript_34655	1	1590	1586	2426	46	1636	2467	3306
Gekko_transcript_86808	Gekko_transcript_1025	2556	5901	208	2556	5126	8470	424	2772
Gekko_transcript_162293	Gekko_transcript_22947	216	3513	2	220	543	3841	32	250
Gekko_transcript_212327	Gekko_transcript_26568	1	1609	1608	1846	135	1743	3449	3687
Gekko_transcript_47320	Gekko_transcript_44335	216	2335	2	216	465	2584	143	357
Gekko_transcript_197607	Gekko_transcript_36208	299	3206	20	299	403	3312	2	281
Gekko_transcript_15796	Gekko_transcript_67449	408	4676	11	409	498	4766	1	372
Gekko_transcript_208406	Gekko_transcript_147973	1	2801	2801	3532	1	2798	2916	3650
Gekko_transcript_160277	Gekko_transcript_38114	175	2547	16	179	491	2883	20	185
Gekko_transcript_58641	Gekko_transcript_75033	1	1713	1712	1953	1	1700	2290	2529
Gekko_transcript_39525	Gekko_transcript_119998	371	2944	97	372	536	3108	157	432
Gekko_transcript_200348	Gekko_transcript_168007	544	2773	67	545	5064	7284	1324	1799
Gekko_transcript_136541	Gekko_transcript_67227	644	3506	85	649	1937	4798	1160	1724
Gekko_transcript_29125	Gekko_transcript_135860	2	2304	2304	3658	106	2407	2521	3875
Gekko_transcript_207956	Gekko_transcript_269	124	2221	2221	3379	6503	8598	8739	9896
Gekko_transcript_205146	Gekko_transcript_199424	150	2467	2465	3771	322	2635	3642	4948
Gekko_transcript_8365	Gekko_transcript_151481	1	4746	4745	5605	1	4755	4855	5689
Gekko_transcript_34328	Gekko_transcript_115017	1415	3308	123	1415	1988	3880	92	1384
Gekko_transcript_203848	Gekko_transcript_7258	1	3021	3022	5528	92	3112	3264	5768
Gekko_transcript_208150	Gekko_transcript_113454	2244	9084	1	2244	2477	9322	53	2300
Gekko_transcript_166423	Gekko_transcript_173295	2	3061	3060	3663	26	3063	3167	3770
Gekko_transcript_140841	Gekko_transcript_3504	428	6647	1	429	597	6814	1	430
Gekko_transcript_10758	Gekko_transcript_212368	250	5220	1	250	520	5491	135	385
Gekko_transcript_80736	Gekko_transcript_119636	252	1569	4	256	650	1967	1	253
Gekko_transcript_16748	Gekko_transcript_3829	1453	4521	1	1455	3612	6680	1	1454
Gekko_transcript_178854	Gekko_transcript_118270	281	1884	4	285	1073	2678	94	375
Gekko_transcript_129277	Gekko_transcript_146419	152	4743	1	154	549	5152	128	281
Gekko_transcript_182458	Gekko_transcript_194366	319	3454	3	318	656	3788	1	319
Gekko_transcript_99955	Gekko_transcript_99506	1329	4301	1	1332	1708	4689	69	1402
Gekko_transcript_209811	Gekko_transcript_96738	154	3000	2996	3987	367	3211	4186	5172
Gekko_transcript_195627	Gekko_transcript_5551	2	2722	2721	4788	163	2866	3249	5273
Gekko_transcript_160339	Gekko_transcript_181725	1	2102	2101	3674	3953	6056	6185	7755
Gekko_transcript_23974	Gekko_transcript_22032	323	4013	177	324	478	4165	53	200
Gekko_transcript_32685	Gekko_transcript_269	163	2253	2253	3417	6509	8598	8739	9903
Gekko_transcript_7595	Gekko_transcript_7003	2038	5741	1	2039	2140	5843	1	2039
Gekko_transcript_123043	Gekko_transcript_30463	245	3242	2	245	586	3583	179	422
Gekko_transcript_93061	Gekko_transcript_11192	119	2224	2222	3455	2	2109	3979	5215
Gekko_transcript_1232	Gekko_transcript_71420	260	8171	1	262	806	8702	421	682
Gekko_transcript_207051	Gekko_transcript_119146	30	3458	3455	4320	1241	4669	5726	6591
Gekko_transcript_50323	Gekko_transcript_69786	1	1294	1293	2041	1	1296	3782	4535
Gekko_transcript_129757	Gekko_transcript_64072	151	2640	1	150	386	2875	3	138
Gekko_transcript_20804	Gekko_transcript_18851	210	4202	1	211	363	4355	10	221
Gekko_transcript_161331	Gekko_transcript_95520	1077	4881	1	1076	1802	5604	2	1077
Gekko_transcript_39105	Gekko_transcript_30847	106	2974	1	107	674	3542	1	107
Gekko_transcript_95244	Gekko_transcript_205934	1570	3311	1	1575	4478	6227	848	2435
Gekko_transcript_106692	Gekko_transcript_160252	1	4519	4516	5421	1485	6004	6328	7233
Gekko_transcript_202204	Gekko_transcript_117050	1	4332	4328	4505	1	4311	5907	6084
Gekko_transcript_133380	Gekko_transcript_61831	237	2429	1	237	1201	3393	13	249
Gekko_transcript_205737	Gekko_transcript_19107	274	3943	141	278	721	4394	257	393
Gekko_transcript_109154	Gekko_transcript_87329	116	2585	2586	3953	2	2470	3654	5022
Gekko_transcript_26391	Gekko_transcript_134835	452	3843	81	451	668	4060	117	487
Gekko_transcript_114328	Gekko_transcript_160512	2393	5937	16	2395	2742	6289	2	2386
Gekko_transcript_141004	Gekko_transcript_20460	240	2875	2	240	1646	4283	58	296
Gekko_transcript_86966	Gekko_transcript_100575	347	2135	56	346	4654	6443	1799	2090
Gekko_transcript_58335	Gekko_transcript_73113	220	4485	4485	5862	55	4320	4578	5955
Gekko_transcript_169907	Gekko_transcript_147210	1	6765	6764	8495	1	6734	8556	10291
Gekko_transcript_150087	Gekko_transcript_167899	487	5234	1	487	3408	8151	78	563
Gekko_transcript_149058	Gekko_transcript_8242	1090	5454	1	1089	1202	5544	16	1102
Gekko_transcript_109942	Gekko_transcript_98293	128	2112	2108	2901	2	1986	2096	2889
Gekko_transcript_101757	Gekko_transcript_68508	381	4229	2	384	2900	6752	35	416
Gekko_transcript_68222	Gekko_transcript_5044	1649	6375	147	1649	1674	6401	1	1503
Gekko_transcript_207743	Gekko_transcript_1443	1	3496	3494	3811	1994	5489	7634	7951
Gekko_transcript_197607	Gekko_transcript_33369	299	3205	19	299	458	3364	2	282
Gekko_transcript_1237	Gekko_transcript_978	631	8142	14	633	831	8342	1	620
Gekko_transcript_69166	Gekko_transcript_22152	1	1215	1212	1694	2267	3481	3609	4091
Gekko_transcript_160995	Gekko_transcript_173237	2175	4769	159	2179	3951	6545	2	2023
Gekko_transcript_85785	Gekko_transcript_66555	225	4269	120	224	303	4340	31	135
Gekko_transcript_210196	Gekko_transcript_13909	1441	4557	1	1441	1814	4930	185	1625
Gekko_transcript_153335	Gekko_transcript_200837	1100	3360	1	1104	4822	7081	3546	4649
Gekko_transcript_143276	Gekko_transcript_61981	1	2610	2610	4854	2	2604	3012	5231
Gekko_transcript_11464	Gekko_transcript_209583	23	3948	3947	5168	1	3929	4087	5308
Gekko_transcript_4258	Gekko_transcript_111136	515	6573	140	516	960	7033	444	825
Gekko_transcript_188256	Gekko_transcript_76645	3299	7281	1	3302	3484	7493	1	3309
Gekko_transcript_152942	Gekko_transcript_106297	2	4049	4048	4648	33	4076	10291	10890
Gekko_transcript_54577	Gekko_transcript_52977	97	1481	1	100	277	1661	1	100
Gekko_transcript_57869	Gekko_transcript_12304	1	3530	3529	4264	711	4227	4346	5080
Gekko_transcript_144569	Gekko_transcript_31545	143	3100	1	143	473	3430	59	201
Gekko_transcript_74785	Gekko_transcript_8652	1	2833	2828	4313	251	3056	4095	5577
Gekko_transcript_78173	Gekko_transcript_87383	2735	7051	153	2734	2915	7234	163	2723
Gekko_transcript_101831	Gekko_transcript_180861	1	4417	4418	7286	308	4723	5099	7966
Gekko_transcript_16366	Gekko_transcript_11770	1	3464	3459	4644	2	3465	3901	5086
Gekko_transcript_73264	Gekko_transcript_136759	467	4932	2	469	619	5124	14	483
Gekko_transcript_80763	Gekko_transcript_94453	2	3862	3863	4489	10	3857	3960	4586
Gekko_transcript_41146	Gekko_transcript_209940	201	2793	1	203	353	2945	19	221
Gekko_transcript_265	Gekko_transcript_78563	594	9905	158	593	729	10042	174	609
Gekko_transcript_66984	Gekko_transcript_6241	3	3399	3400	5272	73	3435	3565	5435
Gekko_transcript_151595	Gekko_transcript_208601	1	6625	6624	6981	37	6664	10298	10655
Gekko_transcript_110511	Gekko_transcript_211745	18	2442	2439	3822	2	2432	2625	4008
Gekko_transcript_157403	Gekko_transcript_2667	1794	6647	1	1797	2207	7064	267	2063
Gekko_transcript_97770	Gekko_transcript_86239	1823	5431	1	1822	3786	7380	1805	3618
Gekko_transcript_162089	Gekko_transcript_155780	1	3192	3193	4536	185	3370	3503	4820
Gekko_transcript_175489	Gekko_transcript_80910	1521	4322	143	1525	1495	4295	2	1385
Gekko_transcript_201360	Gekko_transcript_102030	286	3169	1	290	1177	4064	733	1022
Gekko_transcript_117049	Gekko_transcript_935	1017	7492	1	1017	2140	8561	807	1819
Gekko_transcript_34663	Gekko_transcript_104888	106	3132	1	108	542	3587	33	141
Gekko_transcript_91868	Gekko_transcript_38749	1	1415	1414	2804	1	1415	1558	2948
Gekko_transcript_45274	Gekko_transcript_87618	291	2512	73	291	406	2627	2	220
Gekko_transcript_36738	Gekko_transcript_163235	113	2129	2127	3141	296	2311	2431	3444
Gekko_transcript_157633	Gekko_transcript_91397	1	3231	3230	4881	881	4111	4263	5915
Gekko_transcript_61917	Gekko_transcript_96473	1	2974	2970	4994	42	3017	7171	9194
Gekko_transcript_157065	Gekko_transcript_41910	227	2547	2	232	426	2745	57	287
Gekko_transcript_206945	Gekko_transcript_119215	151	3897	3893	4063	229	3970	4367	4538
Gekko_transcript_74857	Gekko_transcript_114920	1	2696	2692	3949	3890	6586	6900	8158
Gekko_transcript_161567	Gekko_transcript_31987	1320	2980	1	1321	1664	3330	5	1330
Gekko_transcript_169189	Gekko_transcript_155989	660	4966	7	660	886	5191	2	655
Gekko_transcript_68459	Gekko_transcript_156735	1217	3443	1	1219	1401	3632	59	1287
Gekko_transcript_210159	Gekko_transcript_167268	574	6826	127	574	732	6987	168	617
Gekko_transcript_25021	Gekko_transcript_138625	2	2136	2136	3942	45	2180	2339	4144
Gekko_transcript_1002	Gekko_transcript_104907	519	8474	32	522	661	8616	2	492
Gekko_transcript_100845	Gekko_transcript_287	133	4359	4358	8209	2	4200	5996	9846
Gekko_transcript_86161	Gekko_transcript_103972	34	4043	4038	4372	150	4137	5086	5420
Gekko_transcript_82810	Gekko_transcript_7628	2528	5489	193	2529	2795	5763	233	2576
Gekko_transcript_47858	Gekko_transcript_84739	253	2308	68	253	374	2429	1	186
Gekko_transcript_208027	Gekko_transcript_76058	280	4613	1	279	867	5194	22	300
Gekko_transcript_152779	Gekko_transcript_142479	386	4032	2	387	4600	8253	3	388
Gekko_transcript_188459	Gekko_transcript_186324	1	1300	1295	1556	3440	4739	5445	5706
Gekko_transcript_149513	Gekko_transcript_195081	2	3702	3703	4338	1	3701	5844	6478
Gekko_transcript_105475	Gekko_transcript_1908	1	5095	5095	6874	1	5096	5202	6980
Gekko_transcript_192837	Gekko_transcript_51	1654	11455	497	1656	2113	11902	286	1445
Gekko_transcript_25276	Gekko_transcript_17278	372	3932	1	375	944	4512	216	589
Gekko_transcript_175637	Gekko_transcript_75606	265	4945	2	267	442	5118	5	270
Gekko_transcript_25697	Gekko_transcript_23338	1	2826	2823	3842	1	2807	2917	3924
Gekko_transcript_156562	Gekko_transcript_113589	124	2954	1	125	549	3380	271	395
Gekko_transcript_138818	Gekko_transcript_22627	512	3004	64	508	1132	3625	98	542
Gekko_transcript_112704	Gekko_transcript_183525	269	5724	169	272	855	6282	179	280
Gekko_transcript_55594	Gekko_transcript_98688	293	1320	67	292	346	1373	2	227
Gekko_transcript_71583	Gekko_transcript_9264	261	3488	1	261	2213	5440	1	261
Gekko_transcript_135419	Gekko_transcript_2049	2616	6587	1	2620	3562	7524	2	2635
Gekko_transcript_26634	Gekko_transcript_173596	154	3803	1	159	418	4068	1	159
Gekko_transcript_88310	Gekko_transcript_186318	1	2802	2798	4449	2092	4875	5560	7194
Gekko_transcript_212802	Gekko_transcript_948	29	6197	6192	7723	1	6149	6787	8313
Gekko_transcript_207980	Gekko_transcript_94216	1464	5353	1	1464	1787	5677	12	1476
Gekko_transcript_44563	Gekko_transcript_27258	128	1759	1755	2572	167	1799	2970	3786
Gekko_transcript_43054	Gekko_transcript_187823	644	2662	94	645	1644	3662	2	553
Gekko_transcript_89024	Gekko_transcript_629	1610	6194	1	1615	4058	8643	31	1645
Gekko_transcript_207261	Gekko_transcript_166032	354	8178	251	354	395	8230	2	105
Gekko_transcript_61795	Gekko_transcript_76816	2	4375	4371	6193	8	4390	4934	6760
Gekko_transcript_32913	Gekko_transcript_191432	285	3343	128	285	345	3403	1	157
Gekko_transcript_82506	Gekko_transcript_109304	105	3086	1	107	787	3768	406	512
Gekko_transcript_170125	Gekko_transcript_10765	1663	4843	128	1666	2076	5257	2	1540
Gekko_transcript_6454	Gekko_transcript_5525	166	5934	1	167	412	6180	139	305
Gekko_transcript_13787	Gekko_transcript_79941	372	4875	172	374	1965	6468	1013	1215
Gekko_transcript_207909	Gekko_transcript_131775	2	2068	2067	3638	4	2070	3203	4776
Gekko_transcript_49362	Gekko_transcript_44560	135	2108	1	136	496	2471	75	209
Gekko_transcript_3995	Gekko_transcript_139805	386	6627	263	387	454	6695	3	127
Gekko_transcript_10476	Gekko_transcript_100637	308	5289	187	311	1225	6206	10	134
Gekko_transcript_55345	Gekko_transcript_133522	9	767	762	1310	2	761	1068	1616
Gekko_transcript_1613	Gekko_transcript_183987	3278	7741	193	3281	4432	8902	319	3415
Gekko_transcript_210278	Gekko_transcript_131914	2892	6507	230	2894	2927	6566	99	2777
Gekko_transcript_119656	Gekko_transcript_132393	1240	3245	1	1242	1459	3464	97	1338
Gekko_transcript_128338	Gekko_transcript_119986	2910	6315	17	2909	3063	6467	2	2894
Gekko_transcript_156041	Gekko_transcript_210539	344	1629	49	344	414	1699	2	297
Gekko_transcript_185363	Gekko_transcript_81071	555	4319	79	557	881	4655	3	482
Gekko_transcript_50536	Gekko_transcript_117636	198	2001	1	199	420	2226	6	205
Gekko_transcript_157270	Gekko_transcript_208176	235	3919	112	237	541	4237	266	392
Gekko_transcript_19314	Gekko_transcript_17859	14	3481	3477	4358	1	3469	3605	4486
Gekko_transcript_26570	Gekko_transcript_164172	156	3539	3538	3826	2	3382	5542	5829
Gekko_transcript_76889	Gekko_transcript_75588	1	3266	3261	5508	1	3269	3392	5617
Gekko_transcript_3273	Gekko_transcript_181349	598	6836	106	600	761	6992	2	496
Gekko_transcript_1848	Gekko_transcript_138207	209	4063	4061	7658	24	3879	4379	7980
Gekko_transcript_178544	Gekko_transcript_99903	292	4827	1	292	433	4967	1	292
Gekko_transcript_73471	Gekko_transcript_6595	476	5138	2	480	1052	5749	133	611
Gekko_transcript_97007	Gekko_transcript_4215	1239	3227	11	1240	4510	6498	2	1231
Gekko_transcript_61065	Gekko_transcript_153536	1	3499	3500	5705	7689	11191	11375	13582
Gekko_transcript_46129	Gekko_transcript_78864	203	2433	1	202	471	2701	1	202
Gekko_transcript_99830	Gekko_transcript_22052	2	2683	2679	4000	1	2677	2811	4161
Gekko_transcript_28287	Gekko_transcript_101733	828	3707	90	827	1316	4194	107	844
Gekko_transcript_152271	Gekko_transcript_48561	1	1716	1717	2036	1	1716	1894	2213
Gekko_transcript_166472	Gekko_transcript_195672	185	3695	1	187	1274	4823	75	261
Gekko_transcript_204512	Gekko_transcript_78065	1	2909	2908	4266	43	3032	3206	4576
Gekko_transcript_7343	Gekko_transcript_118549	346	5777	2	347	2255	7687	13	358
Gekko_transcript_72200	Gekko_transcript_152335	3602	7330	1	3604	3746	7493	2	3606
Gekko_transcript_62919	Gekko_transcript_4254	1	2042	2041	3512	372	2395	2860	4318
Gekko_transcript_57423	Gekko_transcript_189533	2	5582	5578	8649	433	6013	6227	9297
Gekko_transcript_70669	Gekko_transcript_815	165	4795	1	166	4023	8653	1	166
Gekko_transcript_81096	Gekko_transcript_67220	1455	3113	1	1457	3378	5044	46	1511
Gekko_transcript_41505	Gekko_transcript_81880	144	2798	11	143	2027	4683	2	134
Gekko_transcript_124048	Gekko_transcript_49691	1	1266	1261	1444	452	1717	1831	2014
Gekko_transcript_107681	Gekko_transcript_7445	1	3033	3033	5079	1	3010	3680	5725
Gekko_transcript_66464	Gekko_transcript_4607	496	6313	273	497	643	6463	157	381
Gekko_transcript_139085	Gekko_transcript_154872	1478	6098	1	1478	1740	6293	94	1581
Gekko_transcript_103711	Gekko_transcript_133026	1500	3361	1	1500	4457	6304	1230	2720
Gekko_transcript_202931	Gekko_transcript_58561	1542	3139	1	1543	2922	4549	1182	2747
Gekko_transcript_21577	Gekko_transcript_153438	100	4146	1	101	299	4344	8	108
Gekko_transcript_95985	Gekko_transcript_20407	1	3091	3090	3833	105	3202	3474	4217
Gekko_transcript_196214	Gekko_transcript_2783	183	6351	1	184	915	7084	64	247
Gekko_transcript_204954	Gekko_transcript_117782	1	3005	3001	3153	11	3012	4315	4467
Gekko_transcript_170335	Gekko_transcript_72623	657	5028	89	662	1219	5558	111	681
Gekko_transcript_70208	Gekko_transcript_181499	1792	3474	115	1794	1843	3525	2	1680
Gekko_transcript_161616	Gekko_transcript_91627	2	3025	3025	3329	50	3074	3705	4010
Gekko_transcript_64889	Gekko_transcript_71928	235	3621	13	237	350	3735	1	226
Gekko_transcript_194464	Gekko_transcript_77194	2	2645	2642	3627	96	2739	2954	3917
Gekko_transcript_65254	Gekko_transcript_104752	260	3937	118	262	1900	5559	371	516
Gekko_transcript_12320	Gekko_transcript_157832	109	3489	3490	5008	54	3441	3541	5059
Gekko_transcript_197052	Gekko_transcript_132325	421	4807	161	422	545	4930	177	438
Gekko_transcript_14042	Gekko_transcript_1137	1	2651	2651	4870	1	2651	6104	8325
Gekko_transcript_34757	Gekko_transcript_31673	233	3269	1	234	453	3484	115	348
Gekko_transcript_84876	Gekko_transcript_876	1	3731	3732	6221	32	3765	6115	8604
Gekko_transcript_119607	Gekko_transcript_85594	239	5715	5714	9891	2	5497	5696	9877
Gekko_transcript_105737	Gekko_transcript_187366	336	2786	46	336	1078	3528	158	447
Gekko_transcript_105036	Gekko_transcript_30667	2	2767	2763	3345	32	2797	2907	3489
Gekko_transcript_169647	Gekko_transcript_1512	2	4391	4388	7434	1	4395	5018	8083
Gekko_transcript_102001	Gekko_transcript_2712	2	6260	6255	6723	7	6265	6656	7124
Gekko_transcript_113624	Gekko_transcript_81164	217	3068	2	218	510	3365	156	372
Gekko_transcript_91727	Gekko_transcript_156342	201	2190	1	204	3635	5625	1	204
Gekko_transcript_12458	Gekko_transcript_2480	1	2798	2797	5022	3	2800	5011	7236
Gekko_transcript_104341	Gekko_transcript_30226	2	2255	2251	3391	45	2297	2416	3556
Gekko_transcript_182905	Gekko_transcript_152246	1783	4315	118	1782	2096	4615	232	1896
Gekko_transcript_71122	Gekko_transcript_95657	402	3843	43	403	875	4294	358	717
Gekko_transcript_119656	Gekko_transcript_26952	1240	3272	109	1242	1669	3702	415	1548
Gekko_transcript_90480	Gekko_transcript_107555	232	4649	4650	4796	1229	5684	6250	6397
Gekko_transcript_133222	Gekko_transcript_77485	1897	6038	12	1897	2056	6188	2	1885
Gekko_transcript_75887	Gekko_transcript_211300	100	2965	2966	5079	72	2935	3053	5171
Gekko_transcript_13466	Gekko_transcript_11687	399	4889	1	399	542	5032	40	438
Gekko_transcript_138217	Gekko_transcript_7585	340	5356	2	340	724	5742	76	414
Gekko_transcript_99862	Gekko_transcript_138145	185	3386	3387	5318	2	3203	6165	8097
Gekko_transcript_82007	Gekko_transcript_159294	1	1743	1743	3223	2	1744	2064	3544
Gekko_transcript_90156	Gekko_transcript_3276	2	3478	3479	6035	1	3467	4268	6817
Gekko_transcript_122205	Gekko_transcript_187632	155	7390	1	156	489	7738	2	158
Gekko_transcript_84721	Gekko_transcript_12024	2068	4828	2	2073	2312	5075	27	2099
Gekko_transcript_162280	Gekko_transcript_55150	143	1151	2	147	292	1301	23	168
Gekko_transcript_152381	Gekko_transcript_170000	1528	3720	1	1528	3487	5679	1779	3297
Gekko_transcript_110581	Gekko_transcript_2392	2008	5166	2	2013	4029	7183	7	2014
Gekko_transcript_84439	Gekko_transcript_14572	1633	3307	1	1637	3050	4718	1279	2913
Gekko_transcript_202056	Gekko_transcript_77399	284	2527	65	284	406	2662	1	220
Gekko_transcript_67251	Gekko_transcript_19691	181	3676	1	183	846	4341	117	299
Gekko_transcript_111443	Gekko_transcript_34713	730	3022	80	731	869	3152	4	653
Gekko_transcript_206853	Gekko_transcript_60841	514	2693	91	515	779	2960	243	667
Gekko_transcript_117043	Gekko_transcript_141501	118	2025	2026	3755	944	2847	3755	5484
Gekko_transcript_150597	Gekko_transcript_28761	1357	3015	1	1361	1880	3527	266	1634
Gekko_transcript_149334	Gekko_transcript_77156	667	3169	9	669	820	3332	5	670
Gekko_transcript_153243	Gekko_transcript_197184	302	4780	1	303	639	5126	111	414
Gekko_transcript_73944	Gekko_transcript_3071	516	5865	1	517	1291	6720	2	520
Gekko_transcript_4254	Gekko_transcript_3995	207	6539	14	211	299	6629	2	199
Gekko_transcript_59824	Gekko_transcript_106082	1	3564	3565	5154	2309	5867	6460	8048
Gekko_transcript_112670	Gekko_transcript_132090	162	2167	1	167	1507	3504	2	168
Gekko_transcript_4727	Gekko_transcript_1908	1	4348	4348	6394	1	4347	4936	6982
Gekko_transcript_207956	Gekko_transcript_160016	124	2221	2221	3379	2706	4798	4939	6096
Gekko_transcript_149695	Gekko_transcript_13090	2	2845	2840	3898	13	2856	3076	4135
Gekko_transcript_152356	Gekko_transcript_119648	1	1513	1512	2862	2	1513	2763	4110
Gekko_transcript_114360	Gekko_transcript_33408	243	2981	1	245	626	3365	1	245
Gekko_transcript_169366	Gekko_transcript_140700	159	4284	4284	5212	230	4352	4550	5481
Gekko_transcript_2044	Gekko_transcript_1731	1	4020	4015	7532	22	4041	4226	7742
Gekko_transcript_67365	Gekko_transcript_65293	2	2309	2306	2648	152	2459	2592	2933
Gekko_transcript_122971	Gekko_transcript_29828	15	2147	2143	2691	299	2431	3049	3598
Gekko_transcript_102853	Gekko_transcript_22123	1	2845	2843	2970	1	2864	3788	3919
Gekko_transcript_118523	Gekko_transcript_185950	2775	6892	2	2779	3141	7265	177	2955
Gekko_transcript_63084	Gekko_transcript_59646	154	2092	2090	3948	173	2108	3362	5229
Gekko_transcript_120061	Gekko_transcript_132033	134	2080	2079	3692	408	2365	3108	4721
Gekko_transcript_13045	Gekko_transcript_147958	2252	4853	2	2252	4122	6724	10	2263
Gekko_transcript_108774	Gekko_transcript_734	222	3891	3891	6763	177	3845	3985	6858
Gekko_transcript_210278	Gekko_transcript_3278	2892	6508	230	2894	3219	6835	408	3071
Gekko_transcript_88101	Gekko_transcript_13214	1	1460	1458	2659	1096	2534	3102	4288
Gekko_transcript_188188	Gekko_transcript_2046	3195	7197	2	3197	3521	7528	185	3388
Gekko_transcript_36647	Gekko_transcript_21014	1	1745	1744	3152	1	1745	2830	4239
Gekko_transcript_102715	Gekko_transcript_143817	2	2477	2473	4844	159	2629	3106	5476
Gekko_transcript_109120	Gekko_transcript_148190	1040	6727	1	1039	1380	7067	3	1041
Gekko_transcript_196482	Gekko_transcript_147692	2	2009	2004	3376	10	2021	11307	12683
Gekko_transcript_175851	Gekko_transcript_144650	287	3795	168	288	364	3872	1	121
Gekko_transcript_34207	Gekko_transcript_87728	1240	3364	1	1244	1375	3504	1	1232
Gekko_transcript_141840	Gekko_transcript_173512	526	4159	79	526	716	4349	2	449
Gekko_transcript_204042	Gekko_transcript_52503	104	1137	1	108	762	1795	1	108
Gekko_transcript_16004	Gekko_transcript_117801	1	3932	3932	4674	1	3955	4611	5358
Gekko_transcript_131145	Gekko_transcript_19109	1	2316	2313	4060	200	2515	2637	4387
Gekko_transcript_169853	Gekko_transcript_23334	134	2901	1	135	1190	3979	1	135
Gekko_transcript_129749	Gekko_transcript_123711	399	3152	45	398	2928	5683	2	356
Gekko_transcript_106734	Gekko_transcript_127920	289	4983	2	291	644	5344	46	328
Gekko_transcript_30721	Gekko_transcript_199636	224	3524	1	223	967	4268	193	414
Gekko_transcript_128432	Gekko_transcript_188810	265	3176	1	266	482	3393	86	351
Gekko_transcript_167823	Gekko_transcript_101110	155	3192	1	159	1097	4134	533	692
Gekko_transcript_107402	Gekko_transcript_85539	1	2442	2442	3844	725	3167	3313	4713
Gekko_transcript_194065	Gekko_transcript_164276	2	4351	4350	5040	594	4969	5074	5765
Gekko_transcript_158475	Gekko_transcript_148427	11	2373	2372	3771	1	2384	2504	3917
Gekko_transcript_9510	Gekko_transcript_128064	495	5431	13	496	1144	6074	2	485
Gekko_transcript_145185	Gekko_transcript_199562	2	4328	4325	5728	64	4389	5043	6449
Gekko_transcript_183292	Gekko_transcript_116632	1448	3301	1	1452	5013	6864	2899	4350
Gekko_transcript_80839	Gekko_transcript_102778	1715	5100	109	1715	5401	8791	247	1849
Gekko_transcript_209563	Gekko_transcript_82448	145	4066	4062	4815	196	4115	4368	5121
Gekko_transcript_10715	Gekko_transcript_10080	1495	5256	1	1494	1606	5367	13	1506
Gekko_transcript_42536	Gekko_transcript_79195	213	2721	1	213	2087	4595	185	397
Gekko_transcript_34845	Gekko_transcript_32610	385	3268	84	386	484	3368	1	303
Gekko_transcript_1046	Gekko_transcript_709	1217	8404	1	1222	1624	8813	1	1222
Gekko_transcript_90525	Gekko_transcript_184575	286	5296	170	290	303	5278	3	122
Gekko_transcript_128786	Gekko_transcript_1543	247	3294	1	250	4834	7879	4310	4559
Gekko_transcript_198886	Gekko_transcript_9810	286	4857	2	286	788	5374	402	686
Gekko_transcript_93477	Gekko_transcript_8546	2	2512	2517	3468	16	2527	4627	5575
Gekko_transcript_46232	Gekko_transcript_99141	122	1972	1968	2426	1	1876	4161	4619
Gekko_transcript_74483	Gekko_transcript_3356	586	6000	28	591	1375	6778	1	564
Gekko_transcript_124806	Gekko_transcript_61617	1	6141	6140	7938	604	6740	6850	8652
Gekko_transcript_30730	Gekko_transcript_159532	158	2929	2928	3540	89	2857	5525	6136
Gekko_transcript_2711	Gekko_transcript_2326	456	7108	2	458	615	7270	38	494
Gekko_transcript_172721	Gekko_transcript_192561	2	2058	2059	2611	58	2104	2560	3112
Gekko_transcript_16981	Gekko_transcript_124858	1258	4568	1	1259	1787	5097	21	1279
Gekko_transcript_96882	Gekko_transcript_115411	238	4457	1	238	648	4866	16	254
Gekko_transcript_183292	Gekko_transcript_131243	1448	3301	1	1452	4763	6634	2696	4155
Gekko_transcript_171553	Gekko_transcript_6718	2825	5580	132	2825	2989	5736	134	2824
Gekko_transcript_119740	Gekko_transcript_22737	2	2181	2180	3828	117	2296	2469	4116
Gekko_transcript_137733	Gekko_transcript_505	2	4257	4258	5595	1	4251	7847	9184
Gekko_transcript_111507	Gekko_transcript_37464	1107	2835	1	1112	1364	3090	24	1134
Gekko_transcript_89571	Gekko_transcript_29386	182	1592	2	187	2209	3622	87	284
Gekko_transcript_119043	Gekko_transcript_36871	220	2887	2	222	527	3180	93	311
Gekko_transcript_141677	Gekko_transcript_77194	2	2187	2184	4241	62	2244	2997	5036
Gekko_transcript_122265	Gekko_transcript_151658	2	2769	2770	3059	11	2778	2900	3190
Gekko_transcript_61427	Gekko_transcript_22877	1887	3729	100	1888	2261	4093	208	1991
Gekko_transcript_162995	Gekko_transcript_3131	48	5195	5191	5685	576	5710	6473	6964
Gekko_transcript_122199	Gekko_transcript_109743	1	1173	1168	1601	616	1788	2914	3347
Gekko_transcript_59360	Gekko_transcript_40567	1	1203	1204	1833	20	1198	2247	2876
Gekko_transcript_198085	Gekko_transcript_57468	208	3759	3756	4687	55	3603	4061	4989
Gekko_transcript_147305	Gekko_transcript_152194	545	2704	6	549	4845	7011	1	553
Gekko_transcript_49839	Gekko_transcript_6379	360	2038	4	361	4300	5980	2	359
Gekko_transcript_208982	Gekko_transcript_186395	18	2457	2452	2771	296	2732	3250	3569
Gekko_transcript_98607	Gekko_transcript_147952	179	4871	4872	8339	179	4873	5012	8473
Gekko_transcript_133531	Gekko_transcript_180892	329	1969	43	328	556	2195	2	287
Gekko_transcript_19367	Gekko_transcript_126307	1768	4328	152	1773	1981	4540	244	1865
Gekko_transcript_108450	Gekko_transcript_95710	192	5033	5031	6104	1875	6713	8314	9387
Gekko_transcript_39944	Gekko_transcript_137225	763	2864	87	766	1348	3450	2	681
Gekko_transcript_66213	Gekko_transcript_172672	1513	3916	137	1517	3306	5710	734	2115
Gekko_transcript_160062	Gekko_transcript_146675	455	3404	8	458	787	3741	2	452
Gekko_transcript_1359	Gekko_transcript_82151	674	7953	12	675	780	8067	2	664
Gekko_transcript_4805	Gekko_transcript_104032	2703	6292	100	2705	2938	6542	136	2754
Gekko_transcript_212795	Gekko_transcript_161850	2	3092	3093	6018	278	3368	3571	6496
Gekko_transcript_191885	Gekko_transcript_144465	487	5743	199	490	623	5870	128	417
Gekko_transcript_94334	Gekko_transcript_120218	1	3999	3994	5449	139	4134	4310	5746
Gekko_transcript_7042	Gekko_transcript_5845	146	3258	3257	5899	222	3334	3465	6106
Gekko_transcript_99359	Gekko_transcript_17911	1	3306	3302	3756	2	3319	3785	4243
Gekko_transcript_60929	Gekko_transcript_57897	2	5250	5249	6311	37	5285	9078	10140
Gekko_transcript_73912	Gekko_transcript_72388	212	3268	1	213	356	3413	1	213
Gekko_transcript_188341	Gekko_transcript_132614	1	3240	3235	4044	1700	4939	5042	5850
Gekko_transcript_48561	Gekko_transcript_16820	1	2101	2096	2213	1	2099	4480	4597
Gekko_transcript_181139	Gekko_transcript_201428	402	5770	1	404	512	5878	2	404
Gekko_transcript_207051	Gekko_transcript_194315	31	3458	3455	4299	365	3809	4872	5716
Gekko_transcript_98482	Gekko_transcript_84231	1	1473	1470	2451	1586	3060	3169	4152
Gekko_transcript_88737	Gekko_transcript_28957	1049	3044	1	1051	1608	3603	449	1499
Gekko_transcript_187038	Gekko_transcript_13961	10	1866	1863	3161	1	1864	3502	4800
Gekko_transcript_193771	Gekko_transcript_143899	281	5976	112	280	413	6146	2	171
Gekko_transcript_7715	Gekko_transcript_126249	1	3636	3636	5649	74	3712	3877	5890
Gekko_transcript_172952	Gekko_transcript_2614	1464	3533	1	1466	2332	4399	48	1513
Gekko_transcript_125813	Gekko_transcript_129011	1	2445	2441	3908	1	2448	3089	4559
Gekko_transcript_85284	Gekko_transcript_209753	2	4119	4119	8088	25	4140	6708	10677
Gekko_transcript_11143	Gekko_transcript_200163	2104	5188	158	2106	3176	6260	426	2372
Gekko_transcript_27635	Gekko_transcript_128929	491	3759	68	491	2666	5934	1	424
Gekko_transcript_163739	Gekko_transcript_155061	217	4077	4072	4488	172	4038	6009	6426
Gekko_transcript_174034	Gekko_transcript_150964	372	4081	1	376	2874	6573	1	373
Gekko_transcript_202166	Gekko_transcript_8917	132	4059	4055	5017	168	4087	4493	5453
Gekko_transcript_132962	Gekko_transcript_197173	293	2780	3	293	580	3071	13	304
Gekko_transcript_91041	Gekko_transcript_142234	417	3304	7	422	932	3808	4	415
Gekko_transcript_173288	Gekko_transcript_165220	217	2160	1	216	557	2511	1	217
Gekko_transcript_2390	Gekko_transcript_1352	391	7281	36	395	1140	8031	136	495
Gekko_transcript_171394	Gekko_transcript_125083	2104	6545	1	2106	3276	7737	821	2912
Gekko_transcript_124819	Gekko_transcript_164541	135	2936	2932	3839	431	3244	3377	4290
Gekko_transcript_159070	Gekko_transcript_136001	1	1257	1256	2109	2	1259	1825	2678
Gekko_transcript_1537	Gekko_transcript_293	1	4346	4344	7658	1	4322	5991	9304
Gekko_transcript_184400	Gekko_transcript_209035	211	2786	2784	4545	725	3295	4835	6596
Gekko_transcript_194952	Gekko_transcript_17034	278	3622	1	279	418	3762	5	283
Gekko_transcript_3264	Gekko_transcript_63780	2520	6931	120	2519	2587	6994	2	2380
Gekko_transcript_62890	Gekko_transcript_76758	316	4334	102	315	494	4534	173	386
Gekko_transcript_210417	Gekko_transcript_198618	174	3425	3420	3882	1612	4862	5202	5664
Gekko_transcript_90480	Gekko_transcript_9889	1	4649	4650	4796	1	4649	5214	5360
Gekko_transcript_37180	Gekko_transcript_91742	114	2102	2101	3108	3	1991	3292	4299
Gekko_transcript_109384	Gekko_transcript_10058	111	2409	2407	3235	114	2412	3521	4349
Gekko_transcript_170076	Gekko_transcript_143370	1	2205	2205	3351	94	2292	3163	4312
Gekko_transcript_103947	Gekko_transcript_126794	2	4608	4603	5546	57	4670	5145	6089
Gekko_transcript_151865	Gekko_transcript_5409	1	4307	4307	6072	2	4309	4430	6192
Gekko_transcript_61362	Gekko_transcript_17291	318	4283	24	321	557	4521	1	298
Gekko_transcript_8771	Gekko_transcript_137323	152	5522	1	155	459	5826	181	335
Gekko_transcript_21255	Gekko_transcript_163717	229	4223	2	229	534	4527	67	294
Gekko_transcript_200543	Gekko_transcript_8215	1550	4824	1	1548	2323	5578	13	1551
Gekko_transcript_202826	Gekko_transcript_95269	121	1838	1	124	391	2107	1	124
Gekko_transcript_175083	Gekko_transcript_211675	605	9308	1	607	6034	14663	3608	4205
Gekko_transcript_20889	Gekko_transcript_77260	160	2338	2338	4150	272	2450	2640	4455
Gekko_transcript_133554	Gekko_transcript_104701	18	3620	3619	3909	521	4123	4942	5232
Gekko_transcript_172911	Gekko_transcript_121608	15	2074	2073	3443	1	2060	2370	3738
Gekko_transcript_139196	Gekko_transcript_109094	1977	6359	115	1976	2321	6691	2	1852
Gekko_transcript_11813	Gekko_transcript_4409	2046	5130	2	2051	3223	6304	63	2112
Gekko_transcript_167268	Gekko_transcript_140700	169	4311	4311	6987	230	4352	4550	7226
Gekko_transcript_2520	Gekko_transcript_202926	1	4806	4805	7210	1	4805	4940	7345
Gekko_transcript_211809	Gekko_transcript_1816	1	3385	3380	4358	1678	5061	6743	7721
Gekko_transcript_118489	Gekko_transcript_159437	1	2873	2872	3733	2634	5507	5609	6470
Gekko_transcript_77531	Gekko_transcript_29069	1546	3529	134	1550	1678	3658	157	1571
Gekko_transcript_192956	Gekko_transcript_20818	1538	3400	1	1541	2336	4198	45	1585
Gekko_transcript_169800	Gekko_transcript_109289	1117	3567	1	1119	2350	4799	1	1102
Gekko_transcript_84345	Gekko_transcript_164290	384	5646	2	387	2929	8208	47	444
Gekko_transcript_118473	Gekko_transcript_21981	1109	2804	1	1113	2467	4162	47	1159
Gekko_transcript_35792	Gekko_transcript_30078	1	2803	2799	3136	1	2802	3249	3587
Gekko_transcript_110580	Gekko_transcript_18232	1	2157	2155	3994	790	2945	2505	4351
Gekko_transcript_65070	Gekko_transcript_35222	168	3077	1	168	336	3245	1	168
Gekko_transcript_155873	Gekko_transcript_31275	831	3273	91	833	1062	3511	178	920
Gekko_transcript_20153	Gekko_transcript_188038	1014	4256	1	1016	1224	4463	1	1016
Gekko_transcript_5594	Gekko_transcript_5011	212	5965	16	213	589	6323	137	335
Gekko_transcript_31199	Gekko_transcript_27259	17	1748	1746	3525	1	1732	2003	3785
Gekko_transcript_30244	Gekko_transcript_24009	457	3582	77	459	883	4008	2	384
Gekko_transcript_26469	Gekko_transcript_21601	1	2563	2562	3837	1	2563	2811	4086
Gekko_transcript_140167	Gekko_transcript_179082	505	5152	104	506	1012	5660	439	841
Gekko_transcript_138104	Gekko_transcript_188712	377	4173	34	379	650	4452	1	347
Gekko_transcript_93759	Gekko_transcript_189866	596	3224	74	596	1228	3856	595	1116
Gekko_transcript_3099	Gekko_transcript_1162	3479	6985	10	3484	4741	8247	1	3476
Gekko_transcript_167823	Gekko_transcript_16057	155	3193	1	159	1597	4635	1033	1192
Gekko_transcript_7042	Gekko_transcript_6178	16	3258	3257	5892	1	3243	3374	6008
Gekko_transcript_112056	Gekko_transcript_101408	114	2883	2882	4445	224	2986	3156	4722
Gekko_transcript_103889	Gekko_transcript_169901	363	3693	149	362	4349	7680	3543	3756
Gekko_transcript_152847	Gekko_transcript_36779	2	2259	2254	2423	7	2255	2967	3136
Gekko_transcript_159999	Gekko_transcript_195231	206	2458	2	208	537	2789	171	379
Gekko_transcript_10920	Gekko_transcript_147283	149	2987	2987	5237	1	2839	3499	5749
Gekko_transcript_208982	Gekko_transcript_28761	2	2457	2452	2771	266	2715	3232	3554
Gekko_transcript_198462	Gekko_transcript_21706	316	4083	190	318	417	4184	141	269
Gekko_transcript_161777	Gekko_transcript_172403	1317	5019	1	1318	2146	5850	682	2000
Gekko_transcript_87257	Gekko_transcript_185177	122	2591	1	122	334	2791	3	124
Gekko_transcript_8210	Gekko_transcript_6942	271	5624	103	271	389	5742	104	272
Gekko_transcript_123418	Gekko_transcript_28716	1	2204	2202	2639	16	2211	3244	3682
Gekko_transcript_61132	Gekko_transcript_70371	210	3793	20	211	341	3935	2	193
Gekko_transcript_102849	Gekko_transcript_122712	2581	5885	1	2585	2893	6175	2	2544
Gekko_transcript_116930	Gekko_transcript_70645	1	7064	7065	7234	3542	10569	11780	11949
Gekko_transcript_152194	Gekko_transcript_61528	1	4240	4238	7009	2	4204	6032	8792
Gekko_transcript_36905	Gekko_transcript_113017	434	3045	44	434	3456	6067	1	397
Gekko_transcript_105314	Gekko_transcript_128328	3	4327	4324	5086	285	4608	5022	5785
Gekko_transcript_140508	Gekko_transcript_113876	244	1710	5	245	654	2120	2	242
Gekko_transcript_146076	Gekko_transcript_203138	320	1739	6	322	4774	6193	2	318
Gekko_transcript_72366	Gekko_transcript_104415	2605	5342	138	2604	3172	5893	558	3021
Gekko_transcript_57143	Gekko_transcript_5640	128	3541	3539	5877	1	3406	3844	6179
Gekko_transcript_147305	Gekko_transcript_2136	545	2704	6	549	4806	6964	2	550
Gekko_transcript_171738	Gekko_transcript_124826	487	7486	191	487	1452	8432	443	738
Gekko_transcript_67999	Gekko_transcript_71420	219	5716	1	219	1617	7104	466	683
Gekko_transcript_8749	Gekko_transcript_82721	1976	5534	1	1980	2868	6427	219	2199
Gekko_transcript_177486	Gekko_transcript_59372	409	3569	99	408	1214	4376	773	1082
Gekko_transcript_166993	Gekko_transcript_13650	551	3622	8	552	1831	4869	160	704
Gekko_transcript_157950	Gekko_transcript_887	508	6410	1	511	2615	8513	1	511
Gekko_transcript_193550	Gekko_transcript_135347	2072	5621	11	2071	2354	5905	2	2063
Gekko_transcript_3359	Gekko_transcript_155529	42	6309	6308	6881	1	6310	6537	7113
Gekko_transcript_113182	Gekko_transcript_21649	1054	3683	1	1059	1445	4076	200	1258
Gekko_transcript_74919	Gekko_transcript_167815	1	1432	1429	2598	3	1434	2104	3273
Gekko_transcript_90175	Gekko_transcript_11946	2329	4997	2	2328	2451	5116	10	2336
Gekko_transcript_26491	Gekko_transcript_136365	341	3837	123	342	1317	4815	536	755
Gekko_transcript_203893	Gekko_transcript_1448	1	3600	3596	5636	1	3600	5881	7921
Gekko_transcript_61661	Gekko_transcript_14488	430	4727	2	433	554	4828	11	442
Gekko_transcript_109274	Gekko_transcript_27485	2	2834	2830	3131	155	2987	3368	3669
Gekko_transcript_211314	Gekko_transcript_31196	284	3347	2	286	450	3513	29	313
Gekko_transcript_153048	Gekko_transcript_4496	275	4599	1	279	2072	6392	4	293
Gekko_transcript_52826	Gekko_transcript_153286	314	1697	65	317	3207	4590	2	252
Gekko_transcript_103783	Gekko_transcript_96530	1	4544	4539	7582	1	4548	4881	7927
Gekko_transcript_179533	Gekko_transcript_136451	257	4613	1	262	657	5011	1	261
Gekko_transcript_86551	Gekko_transcript_149554	200	4042	2	203	2479	6343	1	202
Gekko_transcript_90732	Gekko_transcript_102349	125	2431	1	126	1867	4172	42	167
Gekko_transcript_147795	Gekko_transcript_79906	208	1665	62	207	3372	4831	3126	3272
Gekko_transcript_65193	Gekko_transcript_11258	1	2750	2750	4860	183	2932	3082	5192
Gekko_transcript_40081	Gekko_transcript_35590	1154	2901	113	1153	1475	3222	2	1043
Gekko_transcript_166940	Gekko_transcript_193962	313	4717	196	315	379	4794	134	253
Gekko_transcript_16772	Gekko_transcript_625	1310	4612	1	1311	1439	4740	2	1311
Gekko_transcript_185321	Gekko_transcript_36209	1	1392	1389	2723	2	1391	1827	3156
Gekko_transcript_96793	Gekko_transcript_135568	1379	4190	112	1379	6962	9768	5549	6816
Gekko_transcript_21046	Gekko_transcript_10058	1	2381	2379	4194	32	2412	3521	5336
Gekko_transcript_5059	Gekko_transcript_207930	613	6310	25	617	4605	10297	2	594
Gekko_transcript_123320	Gekko_transcript_135612	199	2944	2943	5335	279	3026	3271	5662
Gekko_transcript_69865	Gekko_transcript_173270	196	6961	6960	7889	81	6841	7053	7982
Gekko_transcript_887	Gekko_transcript_841	1	5206	5205	8513	1	5230	5337	8645
Gekko_transcript_190734	Gekko_transcript_108572	383	3260	8	385	694	3553	3	380
Gekko_transcript_92834	Gekko_transcript_6078	1107	4679	1	1106	2518	6066	1	1097
Gekko_transcript_84464	Gekko_transcript_92866	143	3428	3426	4106	36	3337	3778	4457
Gekko_transcript_77249	Gekko_transcript_165854	1357	3321	1	1357	2118	4071	4	1362
Gekko_transcript_180383	Gekko_transcript_183585	338	4940	231	339	492	5093	214	322
Gekko_transcript_184507	Gekko_transcript_101932	246	3845	1	246	406	4012	2	249
Gekko_transcript_59493	Gekko_transcript_174463	330	3883	1	331	2344	5897	339	669
Gekko_transcript_53826	Gekko_transcript_108873	331	1617	5	331	1203	2489	1	327
Gekko_transcript_105314	Gekko_transcript_163086	125	4327	4324	5086	559	4757	5171	5931
Gekko_transcript_22105	Gekko_transcript_160651	240	4200	1	243	3576	7541	1977	2224
Gekko_transcript_157315	Gekko_transcript_27920	1	2291	2296	3566	1	2291	2436	3709
Gekko_transcript_134284	Gekko_transcript_687	2	3009	3005	5667	291	3293	6248	8908
Gekko_transcript_10665	Gekko_transcript_171827	125	5257	1	128	1008	6161	144	271
Gekko_transcript_175777	Gekko_transcript_151984	1	2325	2326	3127	1	2333	5004	5808
Gekko_transcript_95069	Gekko_transcript_9720	2	2698	2693	2962	20	2713	5138	5404
Gekko_transcript_110967	Gekko_transcript_97706	117	2677	1	122	486	3047	1	122
Gekko_transcript_150170	Gekko_transcript_200145	1	2836	2832	4148	2504	5339	5796	7112
Gekko_transcript_139459	Gekko_transcript_151402	716	4086	75	721	1263	4645	299	944
Gekko_transcript_191721	Gekko_transcript_35277	1	1699	1695	2651	248	1946	2222	3176
Gekko_transcript_45676	Gekko_transcript_88787	117	1864	1863	2471	2	1749	3815	4423
Gekko_transcript_97144	Gekko_transcript_144902	1	1417	1416	2650	1048	2464	2604	3838
Gekko_transcript_158804	Gekko_transcript_203647	174	2707	1	175	1841	4383	1	175
Gekko_transcript_165757	Gekko_transcript_136174	523	6334	2	522	650	6434	13	533
Gekko_transcript_134643	Gekko_transcript_2510	2654	6631	23	2655	2933	6905	1	2634
Gekko_transcript_114120	Gekko_transcript_152266	1	1807	1804	2447	40	1845	4724	5367
Gekko_transcript_189409	Gekko_transcript_59473	2	4369	4368	4505	23	4393	4518	4655
Gekko_transcript_185190	Gekko_transcript_78310	16	1917	1913	2907	168	2074	5012	6006
Gekko_transcript_161859	Gekko_transcript_133707	326	3568	2	325	976	4213	146	471
Gekko_transcript_183703	Gekko_transcript_184	1	7326	7324	9671	1	7307	7964	10309
Gekko_transcript_173240	Gekko_transcript_8120	1378	5139	112	1378	1825	5603	450	1714
Gekko_transcript_95697	Gekko_transcript_191582	1	1167	1163	1921	9	1177	1297	2058
Gekko_transcript_134984	Gekko_transcript_203965	332	2294	48	336	1236	3207	560	848
Gekko_transcript_166821	Gekko_transcript_164290	211	5653	1	216	2749	8208	2388	2603
Gekko_transcript_2293	Gekko_transcript_58343	666	7388	40	667	809	7531	4	607
Gekko_transcript_70916	Gekko_transcript_17210	1	1755	1751	2945	22	1777	1878	3072
Gekko_transcript_166423	Gekko_transcript_16623	1	3061	3059	3662	1	3066	4005	4608
Gekko_transcript_191153	Gekko_transcript_193303	13	2609	2607	5219	2	2594	2916	5520
Gekko_transcript_2229	Gekko_transcript_1591	1	3734	3731	7408	1	3733	4000	7680
Gekko_transcript_12294	Gekko_transcript_11087	479	4901	1	484	797	5218	182	663
Gekko_transcript_201249	Gekko_transcript_165331	1430	3757	1	1430	1551	3879	1	1430
Gekko_transcript_86746	Gekko_transcript_163882	1	2671	2666	3158	98	2755	4627	5117
Gekko_transcript_28406	Gekko_transcript_20230	354	3697	143	358	960	4303	125	345
Gekko_transcript_49700	Gekko_transcript_126288	140	2094	1	141	435	2368	1	141
Gekko_transcript_2315	Gekko_transcript_2289	699	7264	1	700	806	7371	1	700
Gekko_transcript_153833	Gekko_transcript_104791	2	2064	2063	2764	32	2094	2260	2961
Gekko_transcript_209128	Gekko_transcript_126227	1	1736	1734	2574	5	1739	4340	5180
Gekko_transcript_93325	Gekko_transcript_4727	1	4504	4503	6235	2	4507	4662	6394
Gekko_transcript_98021	Gekko_transcript_94141	2	3283	3283	3757	5	3285	4034	4508
Gekko_transcript_102853	Gekko_transcript_25244	1	2845	2843	2971	1	2845	3710	3839
Gekko_transcript_142013	Gekko_transcript_6464	2	2456	2451	3264	38	2491	5167	5980
Gekko_transcript_107453	Gekko_transcript_2116	537	6557	30	538	1406	7423	732	1240
Gekko_transcript_47723	Gekko_transcript_37972	1	1535	1533	2195	23	1557	2404	3066
Gekko_transcript_103919	Gekko_transcript_8996	200	4762	2	202	936	5511	83	283
Gekko_transcript_7373	Gekko_transcript_174463	2087	5701	1	2090	2284	5899	78	2167
Gekko_transcript_122922	Gekko_transcript_4786	2197	5972	2	2202	2564	6331	20	2217
Gekko_transcript_112704	Gekko_transcript_67117	269	5720	2	272	569	5964	18	279
Gekko_transcript_137375	Gekko_transcript_200786	203	3259	2	203	1727	4784	301	502
Gekko_transcript_83814	Gekko_transcript_27897	318	3484	1	321	447	3612	1	321
Gekko_transcript_35905	Gekko_transcript_78048	239	3192	2	240	478	3429	48	286
Gekko_transcript_209035	Gekko_transcript_183605	1	4964	4960	6368	26	4995	5680	7086
Gekko_transcript_86651	Gekko_transcript_6098	126	5844	1	125	331	6046	21	145
Gekko_transcript_3622	Gekko_transcript_186925	2	6363	6359	6763	6	6376	8323	8730
Gekko_transcript_202389	Gekko_transcript_18364	128	4245	1	130	343	4462	4	133
Gekko_transcript_37028	Gekko_transcript_168236	2	2392	2392	3127	182	2572	2776	3511
Gekko_transcript_81281	Gekko_transcript_36871	223	2988	1	223	412	3177	90	312
Gekko_transcript_23950	Gekko_transcript_128260	157	2833	2834	4019	288	2984	3232	4419
Gekko_transcript_200369	Gekko_transcript_170843	1153	5788	1	1153	2956	7591	1681	2833
Gekko_transcript_123011	Gekko_transcript_25749	19	2134	2130	3370	1	2115	2463	3703
Gekko_transcript_203804	Gekko_transcript_22401	306	3734	2	306	686	4110	228	532
Gekko_transcript_91219	Gekko_transcript_152838	1089	2450	1	1089	3430	4777	1106	2183
Gekko_transcript_22105	Gekko_transcript_87542	240	4200	1	243	3733	7691	2144	2388
Gekko_transcript_190548	Gekko_transcript_183308	522	4161	94	525	1945	5583	325	756
Gekko_transcript_141148	Gekko_transcript_66777	1581	4324	1	1583	6203	8945	4507	6077
Gekko_transcript_180619	Gekko_transcript_37483	1	1286	1283	2507	1	1286	1471	2698
Gekko_transcript_157983	Gekko_transcript_133928	1711	3984	162	1710	1953	4225	1	1549
Gekko_transcript_31751	Gekko_transcript_60009	342	3471	2	347	1228	4356	9	363
Gekko_transcript_143197	Gekko_transcript_1805	2	4418	4413	6358	163	4580	5750	7688
Gekko_transcript_16959	Gekko_transcript_109493	456	4609	150	456	1498	5656	970	1277
Gekko_transcript_146480	Gekko_transcript_293	1	4054	4053	6121	291	4321	7257	9304
Gekko_transcript_10920	Gekko_transcript_193812	159	2987	2984	5239	3	2846	3403	5664
Gekko_transcript_153251	Gekko_transcript_2697	127	4233	1	129	468	4574	142	270
Gekko_transcript_113726	Gekko_transcript_10554	1	1322	1320	1533	10	1330	2062	2275
Gekko_transcript_86448	Gekko_transcript_212401	498	5684	252	500	551	5738	195	443
Gekko_transcript_64780	Gekko_transcript_1256	1796	4017	1	1798	2492	4703	574	2365
Gekko_transcript_9419	Gekko_transcript_121647	498	5427	150	499	669	5629	168	519
Gekko_transcript_62962	Gekko_transcript_144245	1	5115	5111	5657	109	5224	6103	6657
Gekko_transcript_135216	Gekko_transcript_52693	112	1627	1	112	260	1775	1	112
Gekko_transcript_191147	Gekko_transcript_14208	343	4224	2	347	848	4727	40	381
Gekko_transcript_93810	Gekko_transcript_78781	11	2522	2519	3701	2	2513	3582	4764
Gekko_transcript_2646	Gekko_transcript_137154	165	5397	5394	7128	1171	6406	8264	9997
Gekko_transcript_139711	Gekko_transcript_76581	463	3928	6	463	7722	11182	1	474
Gekko_transcript_104306	Gekko_transcript_146834	1	1247	1244	2038	489	1739	1847	2639
Gekko_transcript_132962	Gekko_transcript_38297	293	2780	3	297	422	2909	1	296
Gekko_transcript_87954	Gekko_transcript_13344	398	4907	182	401	441	4949	101	319
Gekko_transcript_139695	Gekko_transcript_7104	299	5599	136	300	526	5826	2	166
Gekko_transcript_192001	Gekko_transcript_173665	2	2288	2287	3585	26	2312	2600	3898
Gekko_transcript_191048	Gekko_transcript_179633	155	2938	13	154	1350	4133	1	142
Gekko_transcript_131333	Gekko_transcript_161900	447	5604	1	451	1569	6721	955	1405
Gekko_transcript_87308	Gekko_transcript_157377	1	2567	2562	5065	4561	7125	8016	10518
Gekko_transcript_67914	Gekko_transcript_165642	149	4074	4074	5170	197	4126	14529	15623
Gekko_transcript_82980	Gekko_transcript_166729	287	2190	49	290	877	2793	453	693
Gekko_transcript_65554	Gekko_transcript_159882	240	5287	116	241	453	5500	226	351
Gekko_transcript_135389	Gekko_transcript_5763	386	4457	199	387	2021	6092	1661	1849
Gekko_transcript_27532	Gekko_transcript_73892	118	2132	2129	3768	672	2686	2816	4460
Gekko_transcript_200176	Gekko_transcript_92314	2	2759	2757	4375	55	2811	6846	8459
Gekko_transcript_73986	Gekko_transcript_12109	1259	4572	1	1263	1763	5074	8	1274
Gekko_transcript_165619	Gekko_transcript_8226	2	3748	3746	5475	30	3776	3897	5623
Gekko_transcript_143951	Gekko_transcript_184024	2065	4549	1	2064	2808	5290	582	2645
Gekko_transcript_131635	Gekko_transcript_29438	773	2013	84	773	2356	3596	172	861
Gekko_transcript_123054	Gekko_transcript_48525	11	1111	1107	1954	1	1100	1273	2120
Gekko_transcript_19854	Gekko_transcript_151635	142	2864	2862	4326	158	2880	2998	4463
Gekko_transcript_33405	Gekko_transcript_202331	186	3369	1	186	1122	4305	223	408
Gekko_transcript_196731	Gekko_transcript_106851	3621	7936	1	3625	4890	9216	1113	4738
Gekko_transcript_17139	Gekko_transcript_16100	1	3048	3047	4546	2	3048	3183	4682
Gekko_transcript_142607	Gekko_transcript_5809	1768	4403	159	1769	3539	6176	1797	3407
Gekko_transcript_137911	Gekko_transcript_14272	1231	3292	1	1235	1680	3766	2	1249
Gekko_transcript_204661	Gekko_transcript_101408	2	3062	3057	4496	13	3075	3282	4722
Gekko_transcript_86511	Gekko_transcript_140123	1423	3991	1	1425	2795	5367	312	1738
Gekko_transcript_82625	Gekko_transcript_84167	229	3839	2	230	1683	5288	320	550
Gekko_transcript_201183	Gekko_transcript_16113	1058	3958	1	1057	1707	4607	549	1603
Gekko_transcript_40392	Gekko_transcript_149106	355	2873	79	354	399	2918	2	277
Gekko_transcript_19908	Gekko_transcript_160055	20	3052	3048	4133	1	3030	3860	4946
Gekko_transcript_143733	Gekko_transcript_6887	2	3582	3580	4302	1	3579	5116	5838
Gekko_transcript_124268	Gekko_transcript_11667	1	3579	3574	4661	5	3584	4049	5136
Gekko_transcript_39224	Gekko_transcript_141548	1	2313	2312	2961	1	2295	2670	3319
Gekko_transcript_80763	Gekko_transcript_197371	2	3862	3863	4489	314	4173	4276	4902
Gekko_transcript_19256	Gekko_transcript_71038	276	4380	1	278	563	4667	100	377
Gekko_transcript_80524	Gekko_transcript_136561	140	2558	10	139	1621	4038	1	131
Gekko_transcript_34381	Gekko_transcript_21275	1235	3273	1	1237	2048	4086	21	1257
Gekko_transcript_66001	Gekko_transcript_8870	2108	5261	2	2112	2370	5523	50	2158
Gekko_transcript_96045	Gekko_transcript_135568	4	6832	6832	9648	2	6816	6962	9768
Gekko_transcript_10152	Gekko_transcript_184775	165	3578	3577	5309	1152	4574	4728	6473
Gekko_transcript_148761	Gekko_transcript_163195	1748	3579	1	1752	3119	4946	92	1843
Gekko_transcript_89571	Gekko_transcript_31519	182	1592	2	187	2060	3473	1	188
Gekko_transcript_8826	Gekko_transcript_5389	2	3580	3578	5522	41	3673	3846	5792
Gekko_transcript_145304	Gekko_transcript_182634	1	2352	2349	4424	1	2351	2777	4852
Gekko_transcript_139837	Gekko_transcript_3661	337	6476	11	336	466	6630	2	330
Gekko_transcript_163601	Gekko_transcript_176529	208	2334	1	213	845	2971	1	213
Gekko_transcript_196674	Gekko_transcript_194744	302	5020	1	301	445	5161	1	301
Gekko_transcript_130055	Gekko_transcript_93561	2756	6006	109	2758	2883	6138	129	2780
Gekko_transcript_203765	Gekko_transcript_6521	1	2376	2371	4585	66	2410	3700	5902
Gekko_transcript_4660	Gekko_transcript_139819	1980	6359	1	1979	4265	8647	2	1980
Gekko_transcript_177752	Gekko_transcript_169513	2285	5287	1	2288	2513	5534	1	2304
Gekko_transcript_208293	Gekko_transcript_111508	3	4338	4333	5170	734	5104	5485	6328
Gekko_transcript_48428	Gekko_transcript_171786	165	2210	1	165	4816	6865	1	166
Gekko_transcript_62368	Gekko_transcript_4384	1	3017	3017	4406	10	3026	3205	4594
Gekko_transcript_11015	Gekko_transcript_61796	426	5131	113	428	561	5261	64	379
Gekko_transcript_70930	Gekko_transcript_196704	172	4307	4307	5260	66	4198	4444	5395
Gekko_transcript_188614	Gekko_transcript_11961	371	4950	2	373	538	5117	5	375
Gekko_transcript_187759	Gekko_transcript_122275	656	4289	74	657	813	4460	115	705
Gekko_transcript_8385	Gekko_transcript_6341	251	5552	2	252	606	5901	108	358
Gekko_transcript_71526	Gekko_transcript_160610	1	3542	3540	5928	305	3823	3933	6315
Gekko_transcript_208683	Gekko_transcript_38137	1334	2497	121	1339	1357	2520	2	1244
Gekko_transcript_11906	Gekko_transcript_203521	184	5079	1	184	293	5205	2	185
Gekko_transcript_204056	Gekko_transcript_103736	1	3676	3677	4927	20	3707	3813	5070
Gekko_transcript_186254	Gekko_transcript_18525	2	2838	2839	3204	39	2877	4084	4449
Gekko_transcript_117471	Gekko_transcript_50550	293	1731	42	297	463	1901	1	256
Gekko_transcript_183376	Gekko_transcript_244	1	7368	7363	9520	1	7368	7584	9742
Gekko_transcript_45416	Gekko_transcript_122813	183	2496	13	187	4018	6332	3228	3401
Gekko_transcript_56433	Gekko_transcript_5738	169	1050	6	171	5267	6148	2	168
Gekko_transcript_85079	Gekko_transcript_78712	2	4092	4090	6733	103	4191	4435	7078
Gekko_transcript_102773	Gekko_transcript_1367	440	6910	2	441	1507	7963	4	439
Gekko_transcript_69865	Gekko_transcript_196825	246	6963	6961	7889	75	6787	9013	9941
Gekko_transcript_191991	Gekko_transcript_140167	158	3663	1	160	1048	4553	660	818
Gekko_transcript_103113	Gekko_transcript_194164	1	1562	1561	2559	2	1534	1703	2701
Gekko_transcript_58561	Gekko_transcript_212925	443	7047	175	442	998	7506	2	265
Gekko_transcript_151541	Gekko_transcript_25876	1	1836	1835	3203	1	1836	2506	3873
Gekko_transcript_180757	Gekko_transcript_75142	1910	4122	1	1911	2610	4822	500	2410
Gekko_transcript_90029	Gekko_transcript_136799	2	2785	2782	3644	154	2937	3957	4819
Gekko_transcript_7366	Gekko_transcript_147283	100	3499	3498	5750	1	3398	3499	5749
Gekko_transcript_193145	Gekko_transcript_86456	102	3216	3216	3420	2	3111	3787	3991
Gekko_transcript_190297	Gekko_transcript_156835	1312	4784	1	1312	1485	4954	1	1311
Gekko_transcript_132260	Gekko_transcript_133595	1162	4022	105	1163	1365	4226	96	1154
Gekko_transcript_149783	Gekko_transcript_81836	739	8424	1	738	1705	9389	7	744
Gekko_transcript_76453	Gekko_transcript_139868	379	6682	154	378	613	6901	250	473
Gekko_transcript_57813	Gekko_transcript_12164	2	2856	2851	3512	1	2855	4025	4686
Gekko_transcript_4606	Gekko_transcript_113868	2925	6420	2	2928	3160	6659	45	2974
Gekko_transcript_70636	Gekko_transcript_151925	1978	4857	170	1978	2101	4980	60	1868
Gekko_transcript_197961	Gekko_transcript_39497	124	1604	1601	2804	146	1626	1743	2946
Gekko_transcript_173810	Gekko_transcript_31315	197	2937	1	199	652	3392	52	250
Gekko_transcript_58871	Gekko_transcript_11698	1560	4810	1	1563	1704	4955	6	1588
Gekko_transcript_174726	Gekko_transcript_154381	1	4710	4707	5726	1225	5936	8741	9761
Gekko_transcript_189441	Gekko_transcript_159413	1	2829	2828	3591	1	2830	2987	3750
Gekko_transcript_104066	Gekko_transcript_158500	2736	7090	170	2740	3437	7790	764	3333
Gekko_transcript_48561	Gekko_transcript_131817	2	2101	2096	2213	1	2098	3005	3122
Gekko_transcript_206151	Gekko_transcript_143572	2	2521	2516	3127	382	2898	3071	3702
Gekko_transcript_69729	Gekko_transcript_61335	2795	5936	2	2796	3425	6570	21	2814
Gekko_transcript_172744	Gekko_transcript_45791	281	2303	79	286	545	2568	228	435
Gekko_transcript_7077	Gekko_transcript_109507	554	5817	1	554	1254	6527	74	627
Gekko_transcript_153210	Gekko_transcript_69221	1428	3385	1	1427	3631	5585	439	1859
Gekko_transcript_3241	Gekko_transcript_100990	2033	6949	193	2033	2180	7096	148	1988
Gekko_transcript_24288	Gekko_transcript_22278	305	3966	1	309	484	4160	36	344
Gekko_transcript_94519	Gekko_transcript_64996	114	2575	2573	4694	79	2546	2715	4837
Gekko_transcript_189548	Gekko_transcript_20551	233	3965	109	235	500	4245	271	397
Gekko_transcript_108222	Gekko_transcript_68749	1499	4159	1	1499	5675	8329	4073	5575
Gekko_transcript_197829	Gekko_transcript_6764	143	5371	1	148	286	5544	24	170
Gekko_transcript_76525	Gekko_transcript_126840	3204	6832	154	3206	3444	7077	276	3326
Gekko_transcript_69429	Gekko_transcript_77822	1001	3079	1	1001	3587	5665	2	1002
Gekko_transcript_209821	Gekko_transcript_144796	1	3050	3047	4150	937	3985	4255	5357
Gekko_transcript_966	Gekko_transcript_149576	304	8509	1	309	583	8787	26	334
Gekko_transcript_205737	Gekko_transcript_71242	274	3941	1	278	946	4617	342	618
Gekko_transcript_198988	Gekko_transcript_156239	1213	5399	114	1214	1490	5699	291	1374
Gekko_transcript_62823	Gekko_transcript_188108	192	2337	1	197	1666	3809	1	197
Gekko_transcript_11464	Gekko_transcript_61833	2	3948	3947	5164	155	4128	4286	5503
Gekko_transcript_108429	Gekko_transcript_62010	135	2530	2530	3704	212	2607	2962	4154
Gekko_transcript_90287	Gekko_transcript_156279	2	2099	2099	2728	23	2118	2226	2855
Gekko_transcript_190965	Gekko_transcript_22377	289	3479	2	291	876	4064	180	470
Gekko_transcript_63570	Gekko_transcript_144699	2640	5471	127	2642	3851	6674	933	3440
Gekko_transcript_157127	Gekko_transcript_31244	1409	3044	1	1409	1797	3406	271	1666
Gekko_transcript_5763	Gekko_transcript_78709	1661	6089	116	1663	2220	6649	525	2072
Gekko_transcript_121265	Gekko_transcript_144156	2593	5761	2	2596	2714	5872	25	2585
Gekko_transcript_58258	Gekko_transcript_211506	1750	4126	146	1751	2027	4396	233	1854
Gekko_transcript_174241	Gekko_transcript_187414	1	2659	2656	3926	2154	4805	4919	6187
Gekko_transcript_70951	Gekko_transcript_36295	302	2376	36	302	1071	3165	50	310
Gekko_transcript_43400	Gekko_transcript_34037	1	1801	1797	2570	45	1845	2553	3326
Gekko_transcript_12606	Gekko_transcript_140583	4	4439	4437	5021	4	4399	4754	5295
Gekko_transcript_17485	Gekko_transcript_82652	2226	4529	187	2225	2367	4672	133	2171
Gekko_transcript_204724	Gekko_transcript_4163	1	2086	2082	4077	1884	3971	4338	6335
Gekko_transcript_194014	Gekko_transcript_201715	287	4846	182	290	902	5464	1	109
Gekko_transcript_102082	Gekko_transcript_106360	1	5512	5508	9531	700	6215	6624	10645
Gekko_transcript_204661	Gekko_transcript_204572	212	3062	3057	4496	107	2957	3163	4601
Gekko_transcript_207973	Gekko_transcript_9245	2	3706	3705	5142	140	3845	4029	5465
Gekko_transcript_106377	Gekko_transcript_118566	1401	3503	12	1405	1569	3632	2	1395
Gekko_transcript_185114	Gekko_transcript_179436	2	3489	3486	4056	5	3489	4788	5358
Gekko_transcript_145025	Gekko_transcript_293	120	5804	1	121	3644	9304	1	121
Gekko_transcript_2107	Gekko_transcript_166603	1	3908	3906	7288	11	3918	4075	7457
Gekko_transcript_202152	Gekko_transcript_103801	111	4463	1	114	239	4601	2	114
Gekko_transcript_138574	Gekko_transcript_73843	1631	5713	1	1635	3167	7233	6	1641
Gekko_transcript_81683	Gekko_transcript_212615	2	3638	3638	6182	6	3619	3766	6311
Gekko_transcript_43584	Gekko_transcript_16884	177	2532	1	177	2190	4542	3	179
Gekko_transcript_61362	Gekko_transcript_97605	318	4283	131	321	2681	6639	2	192
Gekko_transcript_179917	Gekko_transcript_22099	1	3276	3277	3792	55	3344	3637	4151
Gekko_transcript_187056	Gekko_transcript_11698	113	4364	1	116	711	4967	7	122
Gekko_transcript_4863	Gekko_transcript_2746	19	5629	5625	6366	1	5611	6170	6911
Gekko_transcript_194802	Gekko_transcript_133928	1466	3741	143	1465	1953	4225	322	1644
Gekko_transcript_209388	Gekko_transcript_121506	15	2485	2483	2944	58	2529	2729	3190
Gekko_transcript_61917	Gekko_transcript_163695	1	2974	2970	4994	57	3031	7469	9492
Gekko_transcript_13660	Gekko_transcript_10595	1168	4916	10	1168	1456	5205	1	1159
Gekko_transcript_163006	Gekko_transcript_93664	398	3369	4	403	1139	4108	101	500
Gekko_transcript_147941	Gekko_transcript_160979	2	2321	2321	4327	667	2995	3215	5231
Gekko_transcript_77129	Gekko_transcript_19322	2	2423	2418	3184	109	2539	3512	4297
Gekko_transcript_101026	Gekko_transcript_122116	173	3192	1	178	2124	5152	1831	2008
Gekko_transcript_30187	Gekko_transcript_24427	493	3609	63	495	843	3956	308	740
Gekko_transcript_63803	Gekko_transcript_7744	268	3551	103	269	2418	5692	244	406
Gekko_transcript_103388	Gekko_transcript_188280	1	1859	1854	3160	3858	5714	5836	7137
Gekko_transcript_22105	Gekko_transcript_143000	240	4200	1	243	3121	7073	1621	1863
Gekko_transcript_110232	Gekko_transcript_118378	1958	4917	1	1959	2840	5792	1	1957
Gekko_transcript_204947	Gekko_transcript_5029	367	4656	1	371	2028	6317	685	1055
Gekko_transcript_202315	Gekko_transcript_146272	175	2432	2430	3458	112	2369	2604	3632
Gekko_transcript_199327	Gekko_transcript_122395	1743	5429	111	1744	1768	5440	2	1628
Gekko_transcript_180068	Gekko_transcript_150615	2	2719	2715	3455	66	2782	2948	3689
Gekko_transcript_144488	Gekko_transcript_184349	106	1985	10	111	758	2631	496	596
Gekko_transcript_114032	Gekko_transcript_129589	11	2922	2920	4449	1	2942	3397	4932
Gekko_transcript_4624	Gekko_transcript_185453	533	6401	2	536	686	6566	12	547
Gekko_transcript_5987	Gekko_transcript_160512	2506	6048	15	2510	2744	6289	2	2498
Gekko_transcript_62601	Gekko_transcript_128406	270	3625	1	275	5891	9256	3282	3556
Gekko_transcript_78786	Gekko_transcript_206723	151	1979	1976	3043	227	2055	2272	3337
Gekko_transcript_81168	Gekko_transcript_151252	137	3225	1	140	1544	4608	972	1110
Gekko_transcript_167350	Gekko_transcript_203258	1	3454	3455	4488	64	3517	3893	4926
Gekko_transcript_178297	Gekko_transcript_170802	15	2271	2270	2415	1	2260	3717	3862
Gekko_transcript_89168	Gekko_transcript_6517	2	2825	2822	5156	97	2920	3578	5915
Gekko_transcript_12328	Gekko_transcript_10254	364	4989	32	366	641	5266	1	335
Gekko_transcript_148268	Gekko_transcript_231	144	2503	2503	3667	6371	8731	8872	10037
Gekko_transcript_99621	Gekko_transcript_193982	287	2994	2	292	2409	5116	25	315
Gekko_transcript_11343	Gekko_transcript_61152	1032	5144	1	1034	1500	5627	347	1384
Gekko_transcript_62041	Gekko_transcript_181626	396	8398	136	401	4024	12023	1	265
Gekko_transcript_58216	Gekko_transcript_70950	2	2860	2859	3936	12	2868	3242	4326
Gekko_transcript_89593	Gekko_transcript_26447	1	2720	2716	3305	79	2822	3258	3846
Gekko_transcript_145108	Gekko_transcript_95884	2	2961	2958	5200	122	3082	3206	5448
Gekko_transcript_49634	Gekko_transcript_179543	149	2112	1	148	390	2370	1	149
Gekko_transcript_46726	Gekko_transcript_157362	126	2394	1	126	250	2518	2	127
Gekko_transcript_137990	Gekko_transcript_142743	195	4434	1	194	418	4658	1	193
Gekko_transcript_86327	Gekko_transcript_3674	1	4917	4912	6021	222	5137	5662	6751
Gekko_transcript_155440	Gekko_transcript_135366	1097	2700	1	1102	3413	5016	1	1103
Gekko_transcript_81835	Gekko_transcript_160055	2630	4978	216	2634	3860	6209	636	3030
Gekko_transcript_71702	Gekko_transcript_69221	1	1884	1887	3828	1	1856	3631	5584
Gekko_transcript_147941	Gekko_transcript_121895	2	2321	2320	4327	659	2962	3066	5073
Gekko_transcript_34453	Gekko_transcript_31481	999	3293	87	1001	1218	3511	192	1106
Gekko_transcript_98535	Gekko_transcript_204298	320	2876	4	322	1331	3883	1	335
Gekko_transcript_114032	Gekko_transcript_154638	151	2924	2920	4449	98	2873	3520	5046
Gekko_transcript_2429	Gekko_transcript_2576	352	7103	1	353	480	7241	21	373
Gekko_transcript_115102	Gekko_transcript_99105	2	2482	2481	3155	376	2856	3028	3702
Gekko_transcript_57510	Gekko_transcript_5621	194	4537	4536	5221	165	4508	5453	6139
Gekko_transcript_34200	Gekko_transcript_23778	243	3381	16	245	452	3591	2	229
Gekko_transcript_88297	Gekko_transcript_204098	244	5987	2	244	1081	6834	483	724
Gekko_transcript_117049	Gekko_transcript_197859	1017	7468	1	1017	1941	8325	736	1749
Gekko_transcript_20072	Gekko_transcript_171051	187	2856	2853	4324	152	2820	3686	5158
Gekko_transcript_95380	Gekko_transcript_72950	162	3310	1	161	5455	8567	3906	4053
Gekko_transcript_123360	Gekko_transcript_12913	1	2886	2883	3501	313	3198	4380	4998
Gekko_transcript_9345	Gekko_transcript_141310	1789	5442	115	1789	1789	5442	2	1676
Gekko_transcript_168994	Gekko_transcript_6030	1	4649	4644	5305	1	4652	5401	6063
Gekko_transcript_102648	Gekko_transcript_163891	1828	3782	1	1827	6056	8011	4097	5923
Gekko_transcript_18939	Gekko_transcript_169180	139	4226	4224	4446	108	4198	4313	4535
Gekko_transcript_167649	Gekko_transcript_196252	295	4516	167	295	561	4784	316	443
Gekko_transcript_177752	Gekko_transcript_135352	2285	5334	1	2288	4889	7943	3	2296
Gekko_transcript_133551	Gekko_transcript_81804	564	5743	179	563	743	5923	2	381
Gekko_transcript_21157	Gekko_transcript_12268	103	2731	2730	4241	574	3202	3309	4820
Gekko_transcript_128654	Gekko_transcript_154287	126	1562	1562	2986	66	1509	5641	7063
Gekko_transcript_108130	Gekko_transcript_185895	2	5976	5975	9900	317	6292	6465	10399
Gekko_transcript_7736	Gekko_transcript_210829	314	5724	151	315	836	6258	524	686
Gekko_transcript_111893	Gekko_transcript_151328	277	5697	1	278	1388	6805	286	563
Gekko_transcript_143729	Gekko_transcript_3336	1	2278	2278	4305	1	2278	2445	4472
Gekko_transcript_129589	Gekko_transcript_117583	148	3109	3107	4933	161	3099	3242	5056
Gekko_transcript_66014	Gekko_transcript_3408	2847	5970	2	2849	3750	6873	371	3198
Gekko_transcript_22105	Gekko_transcript_102495	240	4200	1	243	3576	7532	2067	2311
Gekko_transcript_168715	Gekko_transcript_124218	252	3211	1	253	1788	4763	187	440
Gekko_transcript_50684	Gekko_transcript_133659	338	1975	62	338	1755	3393	2	279
Gekko_transcript_109794	Gekko_transcript_10109	24	3011	3007	4003	1	2991	4275	5272
Gekko_transcript_118357	Gekko_transcript_54	1	9264	9260	9728	1	9226	11319	11787
Gekko_transcript_8269	Gekko_transcript_117871	2654	5515	159	2658	3233	6104	413	2919
Gekko_transcript_121851	Gekko_transcript_30206	211	2792	10	210	855	3435	1	200
Gekko_transcript_152987	Gekko_transcript_7078	229	5644	1	229	339	5754	5	234
Gekko_transcript_190846	Gekko_transcript_208035	29	5233	5233	7015	2240	7437	7542	9320
Gekko_transcript_4005	Gekko_transcript_155614	2664	6596	254	2664	4442	8373	3	2412
Gekko_transcript_173788	Gekko_transcript_114342	2	4194	4194	5450	15	4209	4723	5979
Gekko_transcript_92748	Gekko_transcript_14996	230	4162	2	233	856	4766	34	263
Gekko_transcript_200369	Gekko_transcript_1	1153	5789	1	1153	13137	17772	11862	13014
Gekko_transcript_106670	Gekko_transcript_20532	1	2481	2477	4137	29	2507	2617	4255
Gekko_transcript_122571	Gekko_transcript_3875	2841	6409	181	2838	3110	6677	234	2891
Gekko_transcript_21838	Gekko_transcript_196448	1894	4172	145	1893	2012	4290	112	1859
Gekko_transcript_162673	Gekko_transcript_775	1	3077	3076	5582	11	3077	3222	5721
Gekko_transcript_10977	Gekko_transcript_9587	1952	5214	12	1953	2130	5392	1	1942
Gekko_transcript_108702	Gekko_transcript_12154	242	3939	1	246	1415	5089	265	509
Gekko_transcript_85540	Gekko_transcript_65065	177	3726	3723	5825	788	4357	4483	6590
Gekko_transcript_98090	Gekko_transcript_152919	1579	4175	108	1579	3070	5646	119	1585
Gekko_transcript_42206	Gekko_transcript_136878	1	1761	1761	2747	1	1773	3126	4115
Gekko_transcript_106625	Gekko_transcript_22401	302	3717	2	301	687	4085	53	352
Gekko_transcript_69166	Gekko_transcript_181127	1	1215	1212	1650	2234	3448	3576	4014
Gekko_transcript_105036	Gekko_transcript_5093	19	2767	2763	3345	1	2750	2860	3442
Gekko_transcript_26183	Gekko_transcript_130861	365	3865	2	365	610	4109	79	440
Gekko_transcript_76149	Gekko_transcript_27061	162	3341	1	162	305	3506	1	161
Gekko_transcript_30789	Gekko_transcript_175167	1461	3519	107	1460	2167	4225	228	1581
Gekko_transcript_20415	Gekko_transcript_84245	1996	4296	122	2001	1998	4297	1	1884
Gekko_transcript_58756	Gekko_transcript_16366	2	2655	2652	3585	6	2658	3711	4644
Gekko_transcript_9917	Gekko_transcript_8215	215	5361	1	215	432	5578	12	226
Gekko_transcript_63370	Gekko_transcript_39051	275	2443	95	280	805	2973	484	669
Gekko_transcript_97470	Gekko_transcript_157603	1	3862	3861	5591	1	3863	4018	5749
Gekko_transcript_25299	Gekko_transcript_138778	32	3685	3680	3919	2	3693	3877	4117
Gekko_transcript_185640	Gekko_transcript_51291	458	1741	8	457	659	1942	2	452
Gekko_transcript_102476	Gekko_transcript_156586	119	2319	2314	3761	1	2201	2324	3773
Gekko_transcript_82348	Gekko_transcript_2313	3474	7112	155	3475	3708	7346	244	3562
Gekko_transcript_78786	Gekko_transcript_76022	1	1979	1976	3043	1819	3798	4015	5080
Gekko_transcript_88001	Gekko_transcript_166337	176	4422	4422	5811	158	4413	4578	5967
Gekko_transcript_98049	Gekko_transcript_194895	2067	5227	1	2067	5378	8540	2734	4797
Gekko_transcript_19917	Gekko_transcript_110871	15	3034	3033	4291	2	3021	3146	4403
Gekko_transcript_41520	Gekko_transcript_126436	2	2215	2212	2803	2	2201	2712	3284
Gekko_transcript_170815	Gekko_transcript_129649	1	2796	2791	5189	1202	3996	4484	6883
Gekko_transcript_19263	Gekko_transcript_196668	1953	4285	1	1954	2086	4421	1	1955
Gekko_transcript_57869	Gekko_transcript_14099	1	3530	3529	4264	495	4012	4131	4865
Gekko_transcript_113404	Gekko_transcript_105547	1088	2746	1	1087	1579	3237	296	1385
Gekko_transcript_27325	Gekko_transcript_23441	1882	3798	16	1883	2139	4054	2	1869
Gekko_transcript_202565	Gekko_transcript_76491	112	2865	2866	4801	219	3029	3240	5212
Gekko_transcript_208174	Gekko_transcript_10706	1486	4119	119	1489	2615	5252	116	1486
Gekko_transcript_154427	Gekko_transcript_83031	1	1014	1009	1940	26	1039	1282	2217
Gekko_transcript_62983	Gekko_transcript_201713	1	1832	1830	2716	1	1832	2197	3083
Gekko_transcript_74318	Gekko_transcript_170733	1492	5175	1	1494	3022	6720	1366	2860
Gekko_transcript_62434	Gekko_transcript_162524	304	6646	1	305	1482	7838	797	1101
Gekko_transcript_96039	Gekko_transcript_3907	1400	3923	1	1399	1551	4070	20	1418
Gekko_transcript_153086	Gekko_transcript_100460	2	2500	2496	3773	91	2580	2761	4037
Gekko_transcript_171221	Gekko_transcript_62261	2	5442	5441	5541	32	5490	5682	5782
Gekko_transcript_69166	Gekko_transcript_24948	1	1215	1212	1658	2153	3367	3495	3941
Gekko_transcript_104005	Gekko_transcript_1194	2	3307	3304	4921	1	3301	3696	5308
Gekko_transcript_11657	Gekko_transcript_6823	2059	5155	1	2059	2786	5882	79	2136
Gekko_transcript_124218	Gekko_transcript_204172	1584	4763	1	1584	2755	5911	123	1700
Gekko_transcript_57974	Gekko_transcript_93698	22	5034	5031	6288	2	5020	7131	8390
Gekko_transcript_73416	Gekko_transcript_121444	803	3304	96	802	2770	5263	1433	2139
Gekko_transcript_25098	Gekko_transcript_19390	1	2857	2854	3934	36	2889	3270	4350
Gekko_transcript_114783	Gekko_transcript_4703	243	4776	2	246	1805	6330	1	245
Gekko_transcript_204238	Gekko_transcript_127370	1	3069	3069	4825	1673	4740	6317	8073
Gekko_transcript_72295	Gekko_transcript_20766	1	1192	1193	2151	1998	3189	3301	4260
Gekko_transcript_13758	Gekko_transcript_80456	559	4904	68	559	2012	6338	1359	1850
Gekko_transcript_208080	Gekko_transcript_152631	251	2556	122	254	2368	4675	98	230
Gekko_transcript_94334	Gekko_transcript_170570	1	3999	3994	5449	140	4164	4296	5758
Gekko_transcript_59838	Gekko_transcript_20546	1804	3950	123	1808	1938	4081	139	1822
Gekko_transcript_91394	Gekko_transcript_116469	157	3777	3774	4236	644	4265	4821	5283
Gekko_transcript_6049	Gekko_transcript_155731	2	4068	4066	6060	5	4084	4536	6529
Gekko_transcript_72200	Gekko_transcript_194730	3602	7330	1	3604	3970	7724	221	3830
Gekko_transcript_53128	Gekko_transcript_51291	431	1717	46	433	656	1942	2	389
Gekko_transcript_35401	Gekko_transcript_65199	201	3222	2	201	993	4014	1	200
Gekko_transcript_73998	Gekko_transcript_3954	1	2202	2200	2607	1	2202	2705	3112
Gekko_transcript_210149	Gekko_transcript_209697	10	3578	3577	5165	2	3570	4042	5607
Gekko_transcript_22485	Gekko_transcript_71891	2	3432	3433	4119	1	3430	4122	4807
Gekko_transcript_2390	Gekko_transcript_2073	395	7281	1	395	622	7508	1	395
Gekko_transcript_30567	Gekko_transcript_19100	1	2415	2415	3558	1	2415	2982	4124
Gekko_transcript_128534	Gekko_transcript_32138	247	3140	2	250	566	3455	155	403
Gekko_transcript_192199	Gekko_transcript_84749	248	4665	113	252	1020	5418	1	140
Gekko_transcript_201509	Gekko_transcript_146018	1	1195	1190	1299	1013	2207	2642	2751
Gekko_transcript_69333	Gekko_transcript_11137	1	2201	2201	4167	838	3041	3168	5134
Gekko_transcript_86327	Gekko_transcript_181396	222	4917	4912	6021	1	4741	5275	6389
Gekko_transcript_45972	Gekko_transcript_28495	1	1381	1378	2401	18	1398	2681	3703
Gekko_transcript_136937	Gekko_transcript_18543	2	2048	2044	3612	176	2218	2800	4364
Gekko_transcript_49620	Gekko_transcript_165200	1001	2041	1	1004	1527	2566	389	1394
Gekko_transcript_5150	Gekko_transcript_4779	1921	6290	1	1926	2034	6428	1	1929
Gekko_transcript_195882	Gekko_transcript_117687	234	1361	25	233	350	1476	2	210
Gekko_transcript_4034	Gekko_transcript_120218	608	6612	1	610	753	6737	2	611
Gekko_transcript_209217	Gekko_transcript_1290	2793	7671	2	2792	3205	8083	18	2808
Gekko_transcript_111893	Gekko_transcript_165920	277	5695	1	278	1705	7122	690	967
Gekko_transcript_3249	Gekko_transcript_160201	144	6754	1	147	592	7194	27	174
Gekko_transcript_28511	Gekko_transcript_17832	1	2800	2796	3702	1	2799	3603	4509
Gekko_transcript_25381	Gekko_transcript_21279	131	3909	1	131	437	4214	184	314
Gekko_transcript_122350	Gekko_transcript_2019	2	2479	2480	3940	49	2525	4901	6363
Gekko_transcript_103524	Gekko_transcript_40914	1	1212	1209	1806	1	1231	2229	2826
Gekko_transcript_145721	Gekko_transcript_15667	2	2157	2152	4209	118	2273	2573	4636
Gekko_transcript_95966	Gekko_transcript_174163	1410	3573	107	1413	3735	5896	73	1380
Gekko_transcript_6166	Gekko_transcript_71685	102	5774	5774	6008	2	5674	5980	6214
Gekko_transcript_3976	Gekko_transcript_139889	2032	6611	1	2032	3374	7953	39	2070
Gekko_transcript_144586	Gekko_transcript_65319	353	4564	141	354	5114	9318	4705	4918
Gekko_transcript_133125	Gekko_transcript_16282	350	4434	1	351	571	4651	1	351
Gekko_transcript_50448	Gekko_transcript_171486	434	1943	5	435	2392	3902	1	431
Gekko_transcript_186450	Gekko_transcript_20679	334	2647	45	336	691	3004	1	292
Gekko_transcript_137971	Gekko_transcript_198272	141	4100	4098	4978	1	3954	6462	7338
Gekko_transcript_9428	Gekko_transcript_7203	250	5439	1	252	615	5832	2	255
Gekko_transcript_201241	Gekko_transcript_150762	262	2001	89	264	2315	4057	197	371
Gekko_transcript_71819	Gekko_transcript_120889	167	3427	3423	5179	748	4006	4171	5919
Gekko_transcript_152847	Gekko_transcript_44321	2	2259	2258	2423	1	2258	2407	2572
Gekko_transcript_92993	Gekko_transcript_151252	234	3297	2	237	1544	4608	874	1110
Gekko_transcript_96515	Gekko_transcript_206895	1	2863	2862	3606	1	2865	3851	4595
Gekko_transcript_109986	Gekko_transcript_8486	2	3002	2997	3192	253	3256	5386	5581
Gekko_transcript_85273	Gekko_transcript_201224	1	3504	3502	6560	5758	9272	9521	12595
Gekko_transcript_19109	Gekko_transcript_15637	113	4387	1	112	440	4712	1	112
Gekko_transcript_39537	Gekko_transcript_204836	1	2291	2288	2906	47	2341	2457	3077
Gekko_transcript_123134	Gekko_transcript_123057	283	4301	129	282	545	4547	69	222
Gekko_transcript_4775	Gekko_transcript_1908	1	4321	4321	6365	1	4340	4936	6980
Gekko_transcript_98809	Gekko_transcript_68330	206	3325	3323	5278	441	3563	7737	9696
Gekko_transcript_100409	Gekko_transcript_63218	1	1216	1217	2090	124	1327	2800	3667
Gekko_transcript_186952	Gekko_transcript_2399	250	3174	1	253	594	3516	53	304
Gekko_transcript_104279	Gekko_transcript_57470	2	3918	3913	4741	57	3980	4285	5117
Gekko_transcript_79320	Gekko_transcript_13880	1417	3970	1	1418	2284	4839	679	2096
Gekko_transcript_168627	Gekko_transcript_143062	1576	6222	1	1576	3911	8542	1518	3086
Gekko_transcript_186282	Gekko_transcript_113579	240	3179	115	243	336	3278	2	130
Gekko_transcript_95110	Gekko_transcript_131933	21	3212	3209	3830	2	3221	3337	3962
Gekko_transcript_81080	Gekko_transcript_111096	1	1676	1675	2984	1506	3179	4471	5778
Gekko_transcript_182930	Gekko_transcript_81254	1007	2813	1	1006	1433	3239	283	1288
Gekko_transcript_156886	Gekko_transcript_39261	158	2435	1	161	684	2960	2	145
Gekko_transcript_112182	Gekko_transcript_67085	1	2053	2052	3200	2	2054	2185	3333
Gekko_transcript_181159	Gekko_transcript_3112	2342	6749	1	2341	2548	6956	1	2341
Gekko_transcript_158532	Gekko_transcript_91960	129	1993	1992	2838	474	2338	3299	4145
Gekko_transcript_178646	Gekko_transcript_78999	1	1269	1268	2076	1	1269	2319	3128
Gekko_transcript_118059	Gekko_transcript_145871	353	3672	2	352	1046	4365	584	934
Gekko_transcript_173758	Gekko_transcript_15686	1679	3840	108	1681	2556	4710	2	1575
Gekko_transcript_121256	Gekko_transcript_25018	2	2108	2103	3712	31	2135	2312	3940
Gekko_transcript_203057	Gekko_transcript_102523	1	5388	5387	7591	2	5345	5533	7725
Gekko_transcript_5063	Gekko_transcript_3277	1	4248	4248	6293	1	4229	4818	6863
Gekko_transcript_128510	Gekko_transcript_1767	105	5478	5477	7674	1	5350	5541	7736
Gekko_transcript_180619	Gekko_transcript_105387	1283	2507	124	1286	1492	2715	144	1306
Gekko_transcript_129167	Gekko_transcript_208544	2	3792	3793	4697	16	3809	6978	7882
Gekko_transcript_187028	Gekko_transcript_15272	316	4265	2	321	748	4702	252	564
Gekko_transcript_60007	Gekko_transcript_80976	329	5788	2	330	639	6096	49	377
Gekko_transcript_144389	Gekko_transcript_75667	328	4892	220	327	349	4914	2	109
Gekko_transcript_36607	Gekko_transcript_13534	1053	2810	1	1052	3168	4915	1	1042
Gekko_transcript_89137	Gekko_transcript_5046	18	4400	4399	6142	1	4385	4520	6237
Gekko_transcript_69499	Gekko_transcript_179897	169	2858	2858	5539	109	2801	2965	5672
Gekko_transcript_29396	Gekko_transcript_988	2	3449	3446	3636	7	3455	4215	4405
Gekko_transcript_55969	Gekko_transcript_194385	214	1191	9	216	1819	2796	1	208
Gekko_transcript_53498	Gekko_transcript_154191	368	1680	48	368	5163	6471	506	826
Gekko_transcript_57380	Gekko_transcript_22810	158	3085	3084	3983	49	2976	3195	4094
Gekko_transcript_197971	Gekko_transcript_26616	236	3435	2	238	529	3758	1	237
Gekko_transcript_21157	Gekko_transcript_77415	103	2731	2730	4241	331	2957	3063	4578
Gekko_transcript_209505	Gekko_transcript_212401	249	4163	4163	5236	195	4108	4665	5738
Gekko_transcript_101906	Gekko_transcript_209283	126	2720	1	129	3570	6138	1770	1897
Gekko_transcript_90185	Gekko_transcript_81246	1	1801	1801	3168	35	1848	1965	3337
Gekko_transcript_211406	Gekko_transcript_182225	1	3626	3627	4940	14378	18003	18289	19592
Gekko_transcript_49650	Gekko_transcript_119566	626	2111	64	627	933	2418	226	789
Gekko_transcript_105415	Gekko_transcript_987	1	4256	4256	6750	15	4270	5988	8482
Gekko_transcript_32292	Gekko_transcript_211324	216	3404	12	215	351	3539	2	205
Gekko_transcript_193904	Gekko_transcript_102636	1087	3489	1	1091	2535	4935	1127	2215
Gekko_transcript_105586	Gekko_transcript_190045	1	1509	1504	2582	1	1509	2025	3103
Gekko_transcript_6292	Gekko_transcript_102408	568	5993	1	573	871	6290	11	582
Gekko_transcript_54783	Gekko_transcript_165147	103	1479	1	102	225	1601	3	104
Gekko_transcript_126987	Gekko_transcript_128148	1492	4371	1	1491	1597	4475	1	1488
Gekko_transcript_10822	Gekko_transcript_10171	513	5249	234	515	583	5320	188	469
Gekko_transcript_86347	Gekko_transcript_211456	1	3551	3546	4383	1	3561	7330	8164
Gekko_transcript_111714	Gekko_transcript_11668	1	3969	3970	4991	58	4035	4187	5210
Gekko_transcript_40987	Gekko_transcript_138263	101	1599	1596	2811	2	1500	1867	3078
Gekko_transcript_87262	Gekko_transcript_156523	1	2105	2102	2224	2	2084	2212	2331
Gekko_transcript_171249	Gekko_transcript_180931	269	3197	1	269	440	3357	2	270
Gekko_transcript_151609	Gekko_transcript_20755	2000	4072	2	2002	2183	4254	11	2011
Gekko_transcript_102041	Gekko_transcript_198841	546	1640	73	549	785	1881	203	679
Gekko_transcript_168772	Gekko_transcript_22114	14	2583	2581	3608	2	2574	3078	4104
Gekko_transcript_11015	Gekko_transcript_7200	507	5138	113	508	1184	5815	64	459
Gekko_transcript_138814	Gekko_transcript_58796	1	4301	4299	4973	36	4336	4541	5217
Gekko_transcript_66074	Gekko_transcript_53813	423	1275	65	427	752	1604	262	624
Gekko_transcript_130609	Gekko_transcript_9473	2	4587	4583	5100	151	4736	4916	5432
Gekko_transcript_78136	Gekko_transcript_133036	1	1945	1943	3028	110	2071	2222	3277
Gekko_transcript_171657	Gekko_transcript_10091	2	3256	3255	4478	1	3253	4120	5344
Gekko_transcript_202170	Gekko_transcript_85117	1314	4401	1	1313	4901	7997	738	2053
Gekko_transcript_171351	Gekko_transcript_81246	713	2078	90	713	1965	3335	1221	1848
Gekko_transcript_157627	Gekko_transcript_51180	195	1675	2	198	471	1952	47	244
Gekko_transcript_77032	Gekko_transcript_209271	1886	6276	1	1891	1998	6366	2	1893
Gekko_transcript_95069	Gekko_transcript_119451	1	2698	2693	2962	1	2711	4301	4569
Gekko_transcript_141507	Gekko_transcript_183755	386	4254	3	387	663	4529	4	388
Gekko_transcript_130557	Gekko_transcript_98773	1	1823	1821	2495	3396	5217	5614	6288
Gekko_transcript_40653	Gekko_transcript_119028	262	2864	2	261	1789	4392	869	1128
[truncated: 21,878 more rows]
